# Supplementary material for: Circular RNA circ‐TNPO3 inhibits clear cell renal cell carcinoma metastasis by binding to IGF2BP2 and destabilizing SERPINH1 mRNA
Source: Clin Transl Med. 2022 Jul 25;12(7):e994. doi: 10.1002/ctm2.994 (PMC9309750; doi:10.1002/ctm2.994)
Supplement: Supplementary file 2 — Supporting Information [file CTM2-12-e994-s001.xlsx]

## Sheet: Table S1
	Table S1. Clinicopathological features of 4 patients with ccRCC in circRNA microarray
	characteristic	case
	All cases	4
	Age (years)
	≥60	2
	＜60	2
	Gender
	Male	2
	Female	2
	Tumour size
	T1a~T1b (<=7 cm)	4
	T2a-T3b (>7 cm)	0
	WHO/ISUP stages
	I-II	2
	III-IV	2
	TNM stages
	I-II	4
	III-IV	0
	Metastasis
	Positive	1
	Negative	3

## Sheet: Table S2
	Table S2. Association between clinicopathological characteristic and circ-TNPO3 expression in ccRCC patients in validation phase
	characteristic	case	circ-TNPO3 expression		P valueb
			Low	Higha
	All cases	110	55	55
	Age (years)				0.3352
	≥60	47	21	26
	＜60	63	34	29
	Gender				0.1891
	Male	82	38	44
	Female	28	17	11
	Tumour size				0.021*
	T1a~T1b (<=7 cm)	86	38	48
	T2a-T3b (>7 cm)	24	17	7
	WHO/ISUP stages				0.0248*
	I-II	84	37	47
	III-IV	26	18	8
	TNM stages
	I-II	92	44	48	0.3026
	III-IV	18	11	7
	Metastasis				0.0422*
	Positive	14	11	3
	Negative	96	44	52
	a The median expression level was used as the cut-off. b Chi-squared test and Fisher's exact test were used for correlation of the expression levels of circTNPO3 and clinical features. The results were considered statistically significant at P<0.05.

## Sheet: Table S3
	Table S3. Sequences of primers
	Primers	Forward	Reverse
	circ-TNPO3	TAATCGGCGCACAGAAATTA	AATAGCATGACTCCACATCCTG
	linear-TNPO3	AGATCTTGCCCTACAGATGCCTT	AATTTCTGTGCGCCGATTAGCTC
	IGF2BP2	GGTCCCCACCCAGTTTGTTG	GTGGCATGGATGGTGACAGG
	SERPINH1	TGCTAGTCAACGCCATGTTCT	ATAGGACCGAGTCACCATGAA
	ESRP1	ACGGAGGACTGCAAAGAAGA	CTGACATGAAGCTGCCCATC
	GAPDH	CCACTCCTCCACCTTTGAC	ACCCTGTTGCTGTAGCCA
	P4HB	ATCGCCAAGATGGACTCGACT	AAAACCATCCAGCGTGCGTTC
	CHST15	TCGTGTGGACAGTAAGCAGAT	TGTAAGAAGCCATTACCAAGGTC
	NFATC2	GAGCCGAATGCACATAAGGTC	CCAGAGAGACTAGCAAGGGG
	CDKN1C	CCCATCTAGCTTGCAGTCTCTT	CAGACGGCTCAGGAACCATT
	CADM4	GCCGTCTGCACCAGTATGAT	CTGGAAACGCTCATCCTTCAA
	TMEM245	AACTCTTCTTTTAGCCCTACTCC	CTCGTCCATACTGATACACGTT

## Sheet: Table S4
	Table S4. Information of RNA probes
	Probes	Information
	biotin-labeled circ-TNPO3 probes	5'-TGCATGAACCAATAGAGATACTACT-3'-biotin
	biotin-labeled positive control probes（18S)	5'-CTGCCTTCCTTGGATGTGGTAGCCGTTTC-3'-biotin
	biotin-labeled negative control probes	5'-TGCTTTGCACGGTAACGCCTGTTTT-3'-biotin

## Sheet: Table S5
	Table S5. Information of shRNAs and siRNAs
	Genes	shRNAs
	circ-TNPO3	GTAGTATCTCTATTGGTTCATGCAT
	shRNA NC	TTCTCCGAACGTGTCACGTAA
	Genes	siRNAs
	circ-TNPO3	CUCUAUUGGUUCAUGCAUGTT(GenePharma)
	IGF2BP2	GCCGCAUGAUUCUUGAAAUTT (GenePharma)
	SERPINH1	GCCCUCUUCUGACACUAAATT (GenePharma)
	ESRP1	GCAGCUUCAUGUCAGGCAATT(GenePharma)
	ESRP2	CCGCUAUAUUGAGGUGUAUTT(GenePharma)
	RBM47	CGCCCAAUAACUCCAGUAUTT(GenePharma)
	siRNA NC	UUCUCCGAACGUGUCACGUTT (GenePharma)

## Sheet: Table S6
Table S6. The differentially expressed circRNAs in ccRCC tissues compared to matched noncancerous tissues
	P-value and Fold change		Annotations
ProbeName	p values	fold change	circRNA_ID	circ_chrom	Hsa_hg19_circRNA_start	Hsa_hg19_circRNA_end	Hsa_hg19_circRNA_strand	best_transcript	hostgene	circRNA_type	Accession	S101_NS	S111_NS	S21_NS	S31_NS	S102_NS	S112_NS	S22_NS	S32_NS
EX_97_4826120	0.000461703	52.2801	hsa_circ_0048856	chr19	6677845	6680274	-	NM_000064	C3	exon	TTATATCTCAGTCTCACACTCTGAGGATGACTGTCTAGCTTTCAAAGTTCACCAATACTT	13.3062	13.0074	12.3451	13.8726	7.4484	7.21403	7.69831	7.69249
EX_45_3251671	0.00375633	18.3217	hsa_circ_0027511	chr12	69745999	69748013	+	NM_000239	LYZ	exon	TTTGCAACACCTTTGCTGCAAGATAACATCGCTGATGCTGTAGCTTGTGCAAAGAGGGTT	10.7791	10.2132	11.328	12.1218	7.21141	7.31234	6.62834	7.11053
EX_55_7532690	0.00044819	18.0995	hsa_circ_0017870	chr10	17272648	17278378	+	NM_003380	VIM	exon	TGATTAAGACGGTTGAAACTAGAGATGGACAGATTGCAGGAGGAGATGCTTCAGAGAGAG	10.683	11.0094	10.8686	12.1109	7.04992	6.76365	7.11656	7.43024
EX_46_5952875	0.00241924	14.8769	hsa_circ_0027512	chr12	69746932	69748013	+	NM_000239	LYZ	exon	TTTGCAACACGGTGGCATGGAGAAATCGTTGTCAAAACAGAGATGTCCGTCAGTATGTTC	11.205	10.5797	11.7619	12.5137	7.71312	7.8377	7.49117	8.07447
EX_83_5924889	0.000101138	13.6366	hsa_circ_0077856	chr6	132014636	132045231	+	NM_005021	ENPP3	exon	CAAGAAGAAATGCCGAAAACCTGATCAGCATTTCAAGCCCTATTTGACTCCTGATTTGCC	11.3745	11.6676	11.0309	11.2883	7.88723	7.9419	7.18835	7.14555
EX_24_1228320	0.000122027	13.5548	hsa_circ_0077853	chr6	131979462	132014764	+	NM_005021	ENPP3	exon	TGGCTGTTAGGTTTGACCTGCCACCAGTTATCTTGTTTTCTATGGATGGATTTAGAGCTG	12.4022	12.9788	12.3094	12.3649	8.91458	8.83131	8.62871	8.73001
EX_63_9707115	8.15704e-05	11.9069	hsa_circ_0017499	chr10	3178641	3178997	+	NM_001242339	PFKP	intron	TTAAACATTTGCCTATGACTCCAACAGGCACAGGATTCCCAAAGAACAGTGGTGGCTCAA	11.0815	11.3097	11.6539	11.6534	7.27684	7.97629	8.21029	7.86583
EX_10_5019824	0.000397053	11.0513	hsa_circ_0017497	chr10	3174571	3178997	+	NM_001242339	PFKP	intron	TAAACATTTGCCTATGACTCCAACAGTCCAACGTGGAGCACCTGACGGAGAAAATGAAGA	10.9689	11.2001	11.3751	11.5584	7.25718	7.73179	8.40259	7.66926
EX_83_9074008	0.00316545	10.8852	hsa_circ_0013115	chr1	89573309	89578367	-	NM_004120	GBP2	intron	GATCTGGGACGCCCAGTTGGAAGCAAGGCGAGATGACTTTTGTAAGCAGAATTCCAAAGC	11.1004	9.55453	10.2758	11.2557	7.30868	7.35228	6.82134	7.44521
EX_67_4332642	0.000334879	10.57	hsa_circ_0057090	chr2	173423435	173435552	+	NM_002610	PDK1	exon	GACTGTGAAGGATCAGTGAATGCTTGTGAAAAGACCTCATTTATGTTTCTGCGGCAAGAG	10.8225	10.9239	11.2914	10.4699	7.66227	7.04435	7.80737	7.39119
EX_26_7410020	0.0002267	10.5454	hsa_circ_0057088	chr2	173423435	173427528	+	NM_002610	PDK1	exon	GCAAGATGATGATCAGTGAATGCTTGTGAAAAGACCTCATTTATGTTTCTGCGGCAAGAG	10.3927	10.412	10.7629	10.0356	7.13522	6.64722	7.24427	7.00637
EX_07_7145241	0.000959362	10.2152	hsa_circ_0058142	chr2	216279383	216284108	-	NM_054034	FN1	exon	TGTAGACTGAACCAATGCCAGGATTCAGAGACTGGGACGTTTTATCAAATTGGAGATTCA	10.2415	11.2469	10.5616	10.5813	7.39498	7.539	7.59817	6.73189
EX_50_1593848	0.000502864	10.1356	hsa_circ_0017871	chr10	17272648	17279592	+	NM_003380	VIM	exon	AATCTTTGGAAAAACTCATTGCAGGAGGAGATGCTTCAGAGAGAGGAAGCCGAAAACACC	11.3074	11.7629	11.1997	12.174	8.36692	8.32874	8.21127	8.37884
EX_13_6965294	0.000173412	10.1279	hsa_circ_0057091	chr2	173423435	173457776	+	NM_002610	PDK1	exon	CTACATTAAGGATCAGTGAATGCTTGTGAAAAGACCTCATTTATGTTTCTGCGGCAAGAG	10.612	10.6689	10.9821	10.263	7.3162	6.94377	7.66843	7.23278
EX_49_6217482	0.000918702	10.0964	hsa_circ_0058121	chr2	216269111	216272044	-	NM_212482	FN1	exon	TTTACCACACGGTACAGAATAGTCTATTCGCCATCAGTAGAAGGTAGCAGCACAGAACTC	10.3802	11.4429	10.9052	10.6066	7.69031	7.58334	7.7438	7.12343
EX_42_6391322	0.00163595	10.0807	hsa_circ_0055551	chr2	87820725	87821030	+	NR_024204	LINC00152	exon	AACTAAAGAAAATAACTGGGAGATGAAACAGGAAGCTCTATGACACACTTGATCGAATAT	10.2329	11.2584	10.4518	10.5029	7.52228	7.12835	7.27321	7.38223
EX_56_3169991	0.000224901	10.0231	hsa_circ_0017877	chr10	17275768	17279592	+	NM_003380	VIM	exon	TTTGGAAAAACTCGAAATCCAGGAGCTGCAGGCTCAGATTCAGGAACAGCATGTCCAAAT	13.3671	13.676	12.9797	14.0248	10.3132	10.28	9.96525	10.3593
EX_56_4468789	0.000238914	9.48139	hsa_circ_0017873	chr10	17275585	17279592	+	NM_003380	VIM	exon	TTTGGAAAAACTCGATGTTGACAATGCGTCTCTGGCACGTCTTGACCTTGAACGCAAAGT	13.7771	14.1011	13.5683	14.3989	10.8362	10.7673	10.5805	10.8066
EX_60_0025188	0.000521151	9.21142	hsa_circ_0058113	chr2	216256354	216259442	-	NM_212482	FN1	exon	GTCTTAACAAACATTACTGGTTATAGAATTACCACAACCCCTACAAACGGCCAGCAGGGA	10.8413	11.8469	11.1371	10.9445	8.0178	8.26491	8.28006	7.49101
EX_67_6275751	0.000163392	9.11501	hsa_circ_0017880	chr10	17277167	17278378	+	NM_003380	VIM	exon	ACTTCTGATTAAGACGGTTGAAACTAGAGATGGACAGAATGAGTCCCTGGAACGCCAGAT	14.7659	14.9754	14.7394	15.382	11.8878	11.5073	11.6974	12.055
EX_25_1768595	0.000804508	9.10734	hsa_circ_0058110	chr2	216251411	216259442	-	NM_212482	FN1	exon	CAATCAACAGACATTACTGGTTATAGAATTACCACAACCCCTACAAACGGCCAGCAGGGA	11.0773	12.1528	11.5509	11.3657	8.37254	8.60133	8.6964	7.79307
EX_31_4281537	0.00110021	8.80518	hsa_circ_0058144	chr2	216279383	216288249	-	NM_054034	FN1	exon	TTGTAGACTGATTTTGGTTCAGACTCGAGGAGGAAATTCCAATGGTGCCTTGTGCCACTT	10.1531	11.1985	10.5896	10.4269	7.56129	7.5751	7.79273	6.98011
EX_09_0115838	0.000243932	8.73117	hsa_circ_0017881	chr10	17277167	17279592	+	NM_003380	VIM	exon	TTTGGAAAAACTCAATGAGTCCCTGGAACGCCAGATGCGTGAAATGGAAGAGAACTTTGC	15.5253	15.8119	15.4061	16.1149	12.7293	12.6158	12.4631	12.6389
EX_26_9858417	0.000332773	8.61606	hsa_circ_0017997	chr10	26800675	26822454	+	NM_019043	APBB1IP	exon	CTTACTTGAGCTCGTCGTCAAGGTGCACATGAATGATAACAGCACAAAGTCACTGATGGT	11.5915	11.132	11.9944	11.9463	8.38299	8.44922	8.99161	8.48303
EX_38_3556587	0.000917211	8.58647	hsa_circ_0058145	chr2	216279383	216293061	-	NM_054034	FN1	exon	TGTAGACTGAATAGATGCAACGATCAGGACACAAGGACATCCTATAGAATTGGAGACACC	9.73144	10.6946	10.3802	10.0821	7.2211	7.31826	7.42838	6.53015
EX_30_0248710	0.00186743	8.51116	hsa_circ_0078663	chr6	167347578	167366036	-	NM_003730	RNASET2	exon	TTACTACCAATGACAACCATGAGTGGAAAAAACTAATTATGGTTCAGCACTGGCCTGAGA	9.92772	10.7288	9.27982	11.0216	7.10645	7.8664	6.80449	7.21112
EX_06_0217555	0.00323227	8.35503	hsa_circ_0078984	chr6_qbl_hap6	3847286	3848256	+	None	None	intergenic_region	AAGTAAGTCTGTACTAATTAGCCTGAGATTCCAGCCCCTATGTCAGAGCTCACAGAGACT	12.2159	11.6795	12.2865	12.3352	8.99864	9.38778	9.40019	8.32782
EX_44_0843932	0.000339007	8.17549	hsa_circ_0017872	chr10	17275585	17278378	+	NM_003380	VIM	exon	ACTTCTGATTAAGACGGTTGAAACTAGAGATGGACAGGATGTTGACAATGCGTCTCTGGC	15.3836	15.7222	15.5308	15.9748	12.7389	12.2909	12.5743	12.8847
EX_03_6951366	0.00369561	8.16245	hsa_circ_0076610	chr6	43745205	43746655	+	NM_001171623	VEGFA	exon	AGACAAGAAAATGGTGAAGTTCATGGATGTCTATCAGCGCAGCTACTGCCATCCAATCGA	13.9076	14.3724	13.8033	13.1451	10.9916	10.5633	10.6661	11.0823
EX_09_0634215	0.000224205	8.12051	hsa_circ_0055388	chr2	85133126	85133799	+	NM_021103	TMSB10	intron	ATAAAACACACCTCGTGGCATGGCGATTGTTTTAAGAAAATGGCAGACAAACCAGACATG	12.4182	12.8196	12.6588	13.0088	9.62324	9.47669	9.89371	9.85049
EX_78_6302397	0.00261792	8.11787	hsa_circ_0078661	chr6	167344531	167366036	-	NM_003730	RNASET2	exon	ACCAAGCCAGTGACAACCATGAGTGGAAAAAACTAATTATGGTTCAGCACTGGCCTGAGA	10.0176	10.8277	9.4332	11.1607	7.38857	7.8916	7.15148	7.42245
EX_02_9110817	0.00566766	7.93748	hsa_circ_0035615	chr15	63336225	63358292	+	NM_000366	TPM1	exon	AAACACTGTGTAAGCTACTGGAAGATGAGCTGGTGTCACTGCAAAAGAAACTCAAGGGCA	11.2479	12.1387	12.441	11.2469	9.01356	8.1714	9.19801	8.93291
EX_56_9973440	0.017858	7.86147	hsa_circ_0086452	chr9	19115758	19121163	-	NR_038064	PLIN2	intron	TAAAATTCACTGCAGGATAGACCAGTTAATTGTTGCCAATGCCAAAGGCGCTGTGACTGG	11.9478	10.1194	12.6576	12.3004	9.15385	8.64425	8.29498	9.68599
EX_66_7265008	0.00430476	7.73712	hsa_circ_0043145	chr17	34415602	34416643	-	NM_002983	CCL3	exon	TCGGCCTGGGGAAATAATAAAGATGCTCTTTTAAAAGGTAATTGCTGCTGACACGCCGAC	10.3786	10.6545	8.81453	10.3186	6.35201	8.03791	6.53059	7.38101
EX_30_1435372	0.000819628	7.60289	hsa_circ_0058106	chr2	216246934	216248907	-	NM_212482	FN1	exon	GCAGTAACCAGAGGAAATAGCCCTGTCCAGGAGTTCACTGTGCCTGGGAGCAAGTCTACA	10.5957	11.525	10.9154	10.7154	8.21776	8.27733	8.13992	7.4618
EX_00_5017383	0.000148133	7.42964	hsa_circ_0041171	chr17	636267	646075	+	NM_024792	FAM57A	exon	TTCAATTGTCTGTGAACGTCTAAAGGACTGATTTGTCTCAGGCCGGGCCGGGCTCCCTGC	10.8948	10.7374	10.6644	10.2427	7.89257	7.63054	7.83101	7.67305
EX_54_9268321	0.0202909	7.24662	hsa_circ_0086453	chr9	19115758	19123645	-	NR_038064	PLIN2	intron	AATTCACTGCAGGATAGACCAGTTATTGCAGTTGCCAATACCTATGCCTGTAAGGGGCTA	13.1941	11.3304	13.6066	13.3042	10.3781	9.92397	9.25404	10.8555
EX_86_7191394	0.000197749	7.13908	hsa_circ_0017882	chr10	17277844	17279592	+	NM_003380	VIM	exon	GGAAAAACTCGATTTCTCTGCCTCTTCCAAACTTTTCCTCCCTGAACCTGAGGGAAACTA	16.3254	16.6369	16.1807	16.881	13.7155	13.6515	13.599	13.8099
EX_81_6356146	6.61476e-05	6.63705	hsa_circ_0021953	chr11	47238408	47260769	+	NM_000107	DDB2	intergenic_region	TTGATTTGTGCTCACTTTTGATATGGCCAATAAAACCATACCGACTGAGGGGCTCCAGCA	13.2405	13.5148	12.9667	13.0341	10.5463	10.7251	10.0341	10.5069
EX_87_2375784	0.000723794	6.61758	hsa_circ_0055387	chr2	85132762	85133799	+	NM_021103	TMSB10	intron	AATAAAACACACCTCGTGGCATGGCGCGGGCGCCGCTCTTTTGTTTCTTGCTGCAGCAAC	10.928	11.4612	10.9829	11.5418	8.52381	8.39825	8.62844	8.55315
EX_18_5914468	0.000334183	6.60387	hsa_circ_0075043	chr5	172195092	172196135	-	NM_004417	DUSP1	exon	ATTGAAATTTCAAACTCCATCAAGAATGCTGGAGGAAGGGTGTTTGTCCACTGCCAGGCA	11.1956	11.64	12.1727	11.5097	8.63568	8.84908	9.12848	9.13059
EX_48_1784364	0.0177089	6.57822	hsa_circ_0086458	chr9	19126111	19126446	-	NR_038064	PLIN2	exon	GAGCCGCAAAATTTCTTTCTCCAGGAAGAAAAATGGCATCCGTTGCAGTTGATCCACAAC	13.0333	11.2971	13.5831	13.225	10.4773	9.90795	9.55192	10.8463
EX_98_7509400	0.000810899	6.39212	hsa_circ_0025330	chr12	7174946	7178335	+	NM_201442	C1S	exon	TTATAAGCAACTGTGGACTGTGGCATTCCTGAATCCATTGAGAATGGTAAAGTTGAAGAC	10.4151	10.4056	10.2434	11.4107	8.1341	8.03304	7.52021	8.2988
EX_21_6349403	0.00139521	6.36939	hsa_circ_0008647	chr5	145176004	145205763	-	NM_138492	PRELID2	exon	TTTTAGAAACTTTTGCCAGCACATTCTTACGACAGGGAGCCCAGAAGGTTTCCACGCTTT	9.78772	10.2339	10.5923	9.08436	7.40089	7.48062	7.48465	7.00829
EX_28_0716133	0.000161926	6.36756	hsa_circ_0017876	chr10	17275768	17278378	+	NM_003380	VIM	exon	AAGGACACTTCTGATTAAGACGGTTGAAACTAGAGATGGACAGGAAATCCAGGAGCTGCA	16.4155	16.548	16.2497	16.7237	13.9734	13.6587	13.7425	13.8998
EX_01_1368555	0.0015825	6.66478	hsa_circ_0001495	chr5	68470703	68471364	+	NM_031966	CCNB1	exon	ATAATGGTGAATGGAATAATTGTGTGCCCAAGAAGATGCTGCAGCTGGTTGGTGTCACTG	10.1045	9.83338	9.25542	10.1993	7.17805	7.2726	6.85221	7.27803
EX_21_2927814	0.00543779	6.25205	hsa_circ_0002484	chr11	130130750	130131824	-	NM_014155	ZBTB44	exon	TCCTCTATAGGACATTTCTGATTTATTTGCATCCTTGAAGAGCATCTGTAGAAGAGGAAG	12.8782	12.8804	14.4219	14.2905	11.1617	11.0828	11.1334	11.2408
EX_56_2599953	0.0106283	3.88568	hsa_circ_0005615	chr16	68155889	68157024	+	NM_004555	NFATC3	exon	CTATATTTCGATCTTGAGCCAGATGATTGTGCATCCATTTACATCTTTAATGTAGATCCA	9.85694	9.1551	9.70049	9.9185	7.72048	7.92699	7.58537	7.65984
EX_09_3008685	0.012409	2.79327	hsa_circ_0044647	chr17	49067810	49075978	-	NM_003971	SPAG9	exon	GATGGATAAACCACCAGTTTCAGCCGACTTTTCAGCTCCTCAAGTAACACGACTAAGAAG	8.05349	8.50021	8.81553	9.00681	7.202	7.10293	7.13868	7.17575
EX_41_3005942	0.000226669	3.57955	hsa_circ_0037100	chr15	101929668	101970268	-	NM_002570	PCSK6	exon	CTAGAAGCAAAGATTCCTACGCCAGCTACGACGTGAACGGCAATGATTATGACCCATCTC	9.80596	9.90011	10.5875	11.1801	8.5749	8.48014	8.58496	8.88468
EX_13_3006634	0.00894304	2.80727	hsa_circ_0002861	chr1	56977647	56990226	-	NM_003713	PPAP2B	exon	CTGCTGCATAATCATCACGGGGGAATTCTACCGGATCTATTACCTGAAGAAGTCGCGGTC	10.4391	10.4266	10.8009	10.7201	9.38335	8.97008	8.47762	9.44164
EX_28_3010296	7.63934e-06	2.66845	hsa_circ_0058792	chr2	236617822	236659132	+	NM_014914	AGAP1	exon	GTGTGCTACATACGGGCTGAATGTGGAGAGGGTCTTCCAGGACGATGCCTTCGTGAACAG	9.99693	10.218	10.2822	9.96323	8.42965	8.42133	8.43285	9.31474
EX_06_1587634	7.50528e-05	6.05973	hsa_circ_0060223	chr20	35547766	35559278	-	NM_015474	SAMHD1	exon	AAGATTCATTGGGTGGGGTATCTAGCAGGATGTCTAGTTCACGCACTGGGTGAAAAACAA	10.137	9.90758	10.1029	10.4959	7.54811	7.28072	7.72703	7.7113
EX_34_9495760	0.00569218	6.04033	hsa_circ_0019209	chr10	95157003	95163830	-	NM_013451	MYOF	exon	TATATGACTGGTTTATAATTCTCACTCTCTGCGGGCAGATTGTCTGATGGGGGAATTTAA	9.59886	9.58346	9.67142	10.9144	7.62627	6.56271	7.77985	7.62959
EX_28_9404023	0.00120542	5.98037	hsa_circ_0017498	chr10	3176674	3178997	+	NM_001242339	PFKP	intron	TATGACTCCAACAGGGTGGGGCACCCTCTCCATTTGATAGAAACTTTGGAACCAAAATCT	12.138	12.3014	12.6451	12.6579	9.06175	9.33014	10.5446	10.0738
EX_92_1453690	9.19028e-05	5.94707	hsa_circ_0014849	chr1	158990130	159002481	+	NM_005531	IFI16	exon	CTTCACCAAGAAAACAGTAAATCAGAAGACCACAATCTACGAAATTCAGGATGATAGAGG	9.43495	9.73569	9.40915	10.1066	6.80083	7.12417	7.11068	7.41154
EX_76_9769764	0.000415666	5.85929	hsa_circ_0084806	chr8	82192717	82197012	+	NM_001444	FABP5	exon	TAGGATCATCCCTTTGGTTAATAAATAAATGTGTTTGTGCTAATACGCCGCCCAGCGCGG	11.1943	11.3921	10.5195	11.059	8.56113	8.61715	8.41513	8.49799
EX_88_2408017	0.0015825	5.82418	hsa_circ_0017868	chr10	17271274	17278378	+	NM_003380	VIM	exon	CTGATTAAGACGGTTGAAACTAGAGATGGACAGTCCTCTGCCACTCTCGCTCCGAGGTCC	12.7527	13.0429	12.9629	13.8549	10.6046	10.4245	10.8505	10.7903
EX_91_6228074	0.00543779	5.77344	hsa_circ_0075947	chr6	32546546	32548047	-	None	None	exon	ATGGAGTTAAGACACTCTGGACTTCAGCCAACAGGTAATACCTTTTAATCCTCTTTTAGA	13.2338	10.5016	13.2107	12.2816	10.4086	8.87685	10.9933	9.11934
EX_64_9909253	0.0106283	5.74494	hsa_circ_0090575	chrX	49030681	49031468	+	NM_002668	PLP2	exon	TAATCCTTTCATCAAGTACTGGGCCTAATCGCTACGTGCCTCTTTGGCTATGATGCCTAT	9.82063	11.5559	10.1412	11.2314	8.11557	8.20178	8.48674	8.51582
EX_84_8893372	0.012409	5.60248	hsa_circ_0004662	chr6	160103505	160109274	-	NM_001024465	SOD2	exon	ATCGTTATGCTGAGAGATGTTACAGCCCAGATAGCTCTTCAGCCTGCACTGAAGTTCAAT	12.1387	12.1791	13.7425	13.6167	10.6342	10.5603	10.6474	10.6599
EX_77_1928266	0.000226669	5.58756	hsa_circ_0060222	chr20	35533766	35555655	-	NM_015474	SAMHD1	exon	GATTAAAAGGGTCATGGGCCATTTTCTCACATGTTTGATGGACGATTTATTCCACTTGCT	10.5299	10.1494	10.5336	10.7873	8.26566	7.49416	8.20815	8.05337
EX_03_2494764	0.00894304	5.43917	hsa_circ_0074528	chr5	149781199	149785884	-	NM_001025159	CD74	exon	AATTAGAACACCCATGCAGAATGCCACCAAGTATGGCAACATGACAGAGGACCATGTGAT	12.8118	12.1206	13.1629	13.765	10.5642	10.7606	10.6805	10.5472
EX_47_5041419	7.63934e-06	5.27416	hsa_circ_0044890	chr17	57917128	57917952	+	NM_030938	VMP1	exon	ATCATTCCAAGGAGAAAACTGGTTGTCCTGGATGTTTGAAAAGTTGGTCGTTGTCATGGT	11.947	11.9686	11.8294	11.8589	9.64998	9.55548	9.36842	9.42189
EX_37_3265691	0.000518965	5.20222	hsa_circ_0011157	chr1	28905049	28907158	-	NR_024127	SNHG12	exon	AATAAAAGTAATGAAGACTCTTAAGATGACAGAAGGTGATTTTTCTGGTGATCGAGGACT	9.2823	9.71245	8.67757	10.1877	7.26953	7.20174	6.52928	7.56982
EX_13_8434144	9.2402e-05	5.18336	hsa_circ_0017884	chr10	17279228	17279592	+	NM_003380	VIM	exon	GGAAAAACTCGTTATCAACGAAACTTCTCAGCATCACGATGACCTTGAATAAAAATTGCA	16.7655	16.9182	16.551	16.8247	14.3941	14.3144	14.31	14.5562
EX_92_3214702	0.000454309	5.11128	hsa_circ_0019251	chr10	96997329	97031541	-	NM_020992	PDLIM1	exon	TAGACTACAAGTCACTCCTGGAAGCAAGGCGGCTCTAGCTAATTTATGTATTGGAGATGT	9.99836	10.0409	10.2571	10.1434	8.02855	7.51263	7.88383	7.54686
EX_61_7066621	0.00707831	5.08347	hsa_circ_0078839	chr6_cox_hap2	3998151	3999885	-	None	None	intergenic_region	AAATGTTTCTCAAAGATGGAGTTAAGAGCACGGTCTGAATCTGCACAGAGCAAGATGCTG	14.153	13.3318	13.4432	14.6999	11.5784	11.9648	11.3197	11.7427
EX_44_2480789	2.71743e-07	5.00191	hsa_circ_0031883	chr14	51374988	51383452	-	NM_002863	PYGL	exon	ATGTCAAGTGTCAAGATAAAGTGAGTCAGCTGTACATGGTGGCCATCCAGCTGAATGACA	10.0325	10.1383	9.06316	9.63792	7.68246	7.81641	6.75126	7.34302
EX_34_0824789	0.0053271	4.94669	hsa_circ_0019068	chr10	90975694	90984985	-	NM_001127605	LIPA	exon	TTACAACCAGGTTTTATAGCATTTTCACAGATCCCTGAGCTGGCTAAAAGGATTAAAATG	9.50367	9.939	9.91027	10.6087	7.92432	7.80776	7.66943	7.52996
EX_67_7357153	0.000506618	4.9263	hsa_circ_0019250	chr10	96997329	97023820	-	NM_020992	PDLIM1	exon	ACTCAATAAATGTATAGACTACAAGAGGTCCTGCACATAGGAAGCGCCCACAACCGAAGT	9.49932	9.62296	9.37435	9.63439	7.50762	7.17521	7.20865	7.00676
EX_47_8923307	0.011224	4.79333	hsa_circ_0057531	chr2	191840537	191862733	-	NM_007315	STAT1	exon	TGTCTGAAGTGAAGTAGTTCACAAAATAATAGAGTTGCTGAATGTCACTGAACTTACCCA	9.33243	8.26168	9.29691	9.99714	7.21366	7.07444	7.09631	6.94144
EX_00_5999547	0.00126107	4.79009	hsa_circ_0019254	chr10	97023620	97031541	-	NM_020992	PDLIM1	exon	ACAGCAGACCGTCACTCCTGGAAGCAAGGCGGCTCTAGCTAATTTATGTATTGGAGATGT	10.0949	10.1703	10.3674	10.3174	8.24664	7.88563	8.15272	7.54072
EX_37_9854341	0.00145836	4.78342	hsa_circ_0025519	chr12	15094949	15095655	-	NM_001175	ARHGDIB	intergenic_region	AACTGTGTGTGTTCTGGCTGAGTGGATAAAGCAACATTTATGGTTGGCAGCTATGGACCT	10.3146	10.0164	9.21968	10.4136	7.83987	8.0137	7.46101	7.83801
EX_90_2307946	0.00316733	4.69282	hsa_circ_0025521	chr12	15094949	15100883	-	NM_001175	ARHGDIB	intergenic_region	TCTGGCTGAGGAGATCTGGAAGCCCTCAAAAAGGAAACCATTGTGTTAAAGGAAGGTTCT	11.1621	10.8222	9.70152	10.9732	8.55321	8.80043	8.18981	8.51734
EX_92_0016617	0.00210264	4.63082	hsa_circ_0070431	chr4	89702315	89726203	-	NM_014883	FAM13A	exon	CGGTCTTGTGTTCACAGGAAGATGAAAGACCTCTGTCACCTTTCTATTTGAGTGCTCATG	9.11079	10.0572	9.32291	9.76918	7.25503	7.34992	7.53818	7.44658
EX_36_2081576	0.00546068	4.61214	hsa_circ_0025331	chr12	7177158	7178335	+	NM_201442	C1S	exon	TTATAAGCAATCTGTGGAGTCCCCAGAGAACCCTTTGAAGAAAAACAGAGGATAATTGGA	9.98959	9.97414	9.47276	11.0196	8.19883	7.8736	7.88854	8.11559
EX_11_4827032	0.000327777	4.59814	hsa_circ_0079890	chr7	37250990	37298955	-	NM_001206482	ELMO1	exon	AGAAACGCAAGTCCATGTACACGCGAGATTATAAGAAGCTTGGGTTCATTGCTCAGAACG	9.49959	9.50775	9.4465	9.81264	7.19164	7.35001	7.55291	7.37463
EX_56_4028808	0.00100997	4.59697	hsa_circ_0019248	chr10	96997329	96998442	-	NM_020992	PDLIM1	exon	TATAGACTACAAGGGATCCCAACAAGCCCTCAGGATTCAGAAGTGTTAAAGCTCCTGTCA	11.2063	11.2045	10.4212	11.3211	9.01441	9.0704	8.65379	8.73034
EX_78_2664270	0.000811655	4.57938	hsa_circ_0058128	chr2	216271849	216290008	-	NM_212482	FN1	exon	AAGTACACCTGTTGTCATTCAACAAGAAACCACTGGCACCCCACGCTCAGGATCTGGCCC	10.7155	11.6983	11.0525	10.7897	8.78705	9.09174	9.03472	8.75281
EX_94_3574671	0.00231361	4.56134	hsa_circ_0006469	chr11	18422383	18425358	+	NM_001165414	LDHA	exon	AGCAGGTGGTTGAGAGACTATAATGTAACTGCAAACTCCAAGCTGGTCATTATCACGGCT	11.1608	10.85	11.6191	10.9721	9.14322	9.07777	8.81464	8.90842
EX_40_3300055	0.00284019	4.54017	hsa_circ_0021450	chr11	18422383	18424560	+	NM_001165414	LDHA	exon	TGGAGATTCCAGTGACTATAATGTAACTGCAAACTCCAAGCTGGTCATTATCACGGCTGG	11.4769	11.1341	11.7805	11.1759	9.36125	9.46436	8.9554	9.09464
EX_32_9437244	0.00635347	4.53071	hsa_circ_0078803	chr6_cox_hap2	1740269	1742215	+	None	None	intergenic_region	ATACTTGTAAAGGTATGAACAGTTCGCCTACGATGGCAAGGATTACATCGCCCTGAACGA	13.1897	12.4623	12.9849	12.8752	10.6903	11.1945	10.656	10.1623
EX_06_9181265	0.00164669	4.50142	hsa_circ_0026130	chr12	49578582	49580241	-	NM_006009	TUBA1A	exon	TGATGGGTTTTGAATAAAGTATTCCCTGTCTTAAATGAAGTTCGCACTGGCACCTACCGC	11.3741	11.3818	11.246	10.9272	9.35135	8.59789	9.23194	9.0018
EX_08_2484942	0.00123771	4.49549	hsa_circ_0090185	chrX	37641340	37665786	+	NM_000397	CYBB	exon	TGAGTCTCAGCTGGTTTGGCTGGGGTTGAACGTCTTCCTCTTTGTCTGGTATTACCGGGT	9.98619	9.37169	10.4866	10.2372	7.26624	7.0232	8.42591	8.37798
EX_17_7942596	0.0118531	4.4876	hsa_circ_0018744	chr10	74033914	74035797	+	NM_019058	DDIT4	intergenic_region	AACATGTTTGTTAAAACAGTTCGGCTTCTACGCTCCGGCACTCTGAGTTCATCAGCAAAC	9.20767	10.1987	10.1288	9.56541	6.73691	6.74896	8.58992	7.73072
EX_84_2831794	0.00205737	4.48535	hsa_circ_0048894	chr19	6702137	6712417	-	NM_000064	C3	exon	AGCATGTCGGACAAGAAAGGTGTTCGTGACGAACCCTGATGGCTCTCCAGCCTACCGAGT	10.46	10.4171	10.526	11.1641	8.45077	8.47405	8.69586	8.40542
EX_41_5022707	0.000127717	4.48394	hsa_circ_0050974	chr19	39818998	39820266	-	NM_004877	GMFG	exon	TAAATTTTAAAATGCAAAAACTCGGAGTTCGTGGTTTACAGCTACAAGTACGTGCATGAC	9.66571	9.68614	8.99032	9.6285	7.49832	7.3597	7.0667	7.45695
EX_78_0368214	0.000674511	4.46815	hsa_circ_0025522	chr12	15094949	15102819	-	NM_001175	ARHGDIB	intergenic_region	ATAAAACAATAACTGTGTGTGTTCTGGCTGAGATCCGAAAGCCCCCAATGTCGTTGTCAC	9.82193	9.62572	9.30487	9.9714	7.38179	7.41411	7.56005	7.77846
EX_69_4198525	0.00650017	4.46421	hsa_circ_0002465	chr6	74432973	74446231	+	NM_133493	CD109	exon	TCAAGTGAATGCTCTTTTAAGACACTTACTCTTCCATCACTACCTCTGAACAGTGCAGAT	9.45709	10.5626	9.0577	8.7418	7.35485	7.77316	7.62494	7.04044
EX_29_8574029	0.00681421	4.44397	hsa_circ_0064625	chr3	27478878	27493989	-	NM_003615	SLC4A7	exon	AAACTGCTAGGGTCCTGATGAAGAAGCTGTTGTGGATCTTGGCAAAACTAGCTCAACTGT	9.86015	10.1765	12.4919	10.2546	8.61059	8.37268	9.9024	8.49677
EX_31_3831130	0.00729634	4.41734	hsa_circ_0057532	chr2	191843581	191872387	-	NM_007315	STAT1	exon	AACGGAGGCGGATAATTTTCAGGAAGACCCAATCCAGATGTCTATGATCATTTACAGCTG	10.9314	9.81478	10.8265	11.4732	8.72985	8.59378	8.84015	8.75306
EX_09_4522686	0.0027182	4.41273	hsa_circ_0078937	chr6_mcf_hap5	2617062	2617486	-	None	None	intergenic_region	AAGTTGAGAGAGCAAATAAAGACCTGAGAACTTTCCAGAACCTGAGACAGCTGCCTGTGT	14.5457	12.1454	13.9866	14.8847	12.0081	10.6789	11.8405	12.8832
EX_85_6419084	0.00705627	4.38755	hsa_circ_0064621	chr3	27450846	27493989	-	NM_003615	SLC4A7	exon	AGGCAGAATAGGTCCTGATGAAGAAGCTGTTGTGGATCTTGGCAAAACTAGCTCAACTGT	9.78831	10.1006	12.3268	10.1753	8.42526	8.39052	9.69584	8.5603
EX_40_9270635	0.00616963	4.35909	hsa_circ_0064624	chr3	27475406	27493989	-	NM_003615	SLC4A7	exon	GAAAGGAATGGGTCCTGATGAAGAAGCTGTTGTGGATCTTGGCAAAACTAGCTCAACTGT	10.091	10.3047	12.5435	10.3123	8.57889	8.70704	9.92956	8.73493
EX_55_2443595	0.00546144	4.35757	hsa_circ_0074526	chr5	149781199	149784330	-	NM_001025159	CD74	exon	AATTAGAACAGTCTTTGAGAGCTGGATGCACCATTGGCTCCTGTTTGAAATGAGCAGGCA	13.9514	13.2995	14.092	14.5396	11.8639	11.9538	12.0245	11.7982
EX_08_6948253	0.00405644	4.34078	hsa_circ_0026129	chr12	49578582	49579773	-	NM_006009	TUBA1A	exon	TTTCTGTGATGGGTTTTGAATAAAGTATTCCCTGTCTTAAGCCGACCAGTGCACGGGTCT	13.5392	13.5131	13.0344	12.7935	11.5767	10.5993	11.1866	11.0136
EX_50_6418370	0.000199721	4.25274	hsa_circ_0062966	chr22	32340478	32353590	+	NM_003405	YWHAH	exon	TTTTGGAATTCAATGGGTAAATAAATGCTGCTTTGGGGATATTAGCGGCCGCGTCTCCTC	12.4419	12.2541	12.807	12.2756	10.2857	10.1394	10.5679	10.4655
EX_24_8997936	0.00161672	4.24563	hsa_circ_0064531	chr3	16364882	16399554	-	NM_015150	RFTN1	exon	GGAATCGAAGATTCCTTACATGGCTTGACAGATGGAGTATTCATCTTTGAAGCTGTTTCC	9.32859	9.21934	9.49633	9.17565	7.36825	7.11177	6.88042	7.46605
EX_01_1588934	0.00756874	4.22711	hsa_circ_0064622	chr3	27453132	27493989	-	NM_003615	SLC4A7	exon	GGACTGGACGGGTCCTGATGAAGAAGCTGTTGTGGATCTTGGCAAAACTAGCTCAACTGT	9.78469	10.0289	12.2035	9.90736	8.35395	8.32954	9.62055	8.50277
EX_81_8723472	0.0443706	4.21663	hsa_circ_0033062	chr14	94577078	94583033	+	NM_005532	IFI27	exon	AATTGTTGCAACTCTTCGGGAACACATCCAAGCTTAAGACGGTGAGGTCAGCTTCACATT	10.5134	8.91345	8.4778	10.1672	7.61539	7.83213	7.75686	7.47546
EX_23_6124425	0.00290644	4.2077	hsa_circ_0026131	chr12	49578582	49580616	-	NM_006009	TUBA1A	exon	TGATGGGTTTTGAATAAAGTATTCCCTGTCTTAACGTGAGTGCATCTCCATCCACGTTGG	11.0392	10.8645	10.8525	10.5774	9.04695	8.05311	9.02962	8.7436
EX_76_7869669	0.00739827	4.20306	hsa_circ_0069359	chr4	25759155	25769231	-	NM_015187	SEL1L3	exon	TCTGTCTCAGGACCTGGCCAGGAGATACTTGGGTGTTAACTGTGTTTGGAGATACTATAA	9.69481	8.9141	9.19039	9.52812	7.36131	7.77958	6.85372	6.98646
EX_32_2336222	0.00305347	4.19325	hsa_circ_0035620	chr15	63353396	63355091	+	NM_001018020	TPM1	exon	ATGCTCATTACCAAGTCCGACAGCTGGAAGAACAATTAAGAATAATGGATCAGACCTTGA	10.5567	11.3102	11.3281	10.2724	8.83859	8.98238	8.89383	8.76012
EX_63_1917547	0.00754733	4.19238	hsa_circ_0019275	chr10	97607202	97624618	+	NM_001776	ENTPD1	exon	CATTGGCAAGGTTGCAAGTAATGAAATTCTCAGGGACCCATGCTTTCATCCTGGATATAA	9.21132	9.39359	8.87471	9.41773	6.54779	6.7274	7.55156	7.56837
EX_55_5588145	0.00362548	4.18261	hsa_circ_0021448	chr11	18415935	18422557	+	NM_005566	LDHA	exon	TAAAATACAGCCCGAACTGCAAGTTGCTTATTGTTTCAAATCCAGGTCTGCCGGTCGGTT	12.7874	12.4869	12.724	12.5598	10.3807	11.0059	10.1298	10.6562
EX_18_5431229	0.00291541	4.17574	hsa_circ_0035621	chr15	63353396	63364113	+	NM_001018020	TPM1	exon	CATTTTCTAACCAAGTCCGACAGCTGGAAGAACAATTAAGAATAATGGATCAGACCTTGA	10.4344	11.1891	11.2452	10.1983	8.83464	8.91013	8.77324	8.56249
EX_40_5431416	0.0207594	4.16512	hsa_circ_0029871	chr13	29001295	29012482	-	NM_002019	FLT1	exon	CCGAAGCAAGATACAGGTAGACCTTTCGTAGAGATGTACAGTGAAATCCCCGAAATTATA	11.2883	12.1771	10.5854	10.7712	9.22177	9.11146	9.48469	9.30877
EX_86_8048926	0.00163288	4.15739	hsa_circ_0041591	chr17	4636827	4637947	-	NM_022059	CXCL16	exon	TTGTCTCTCCGAAATCTGCCGGTTCATTATATACCTGTGGCACCTGACTCTAATACCTGA	11.2055	10.7306	11.3988	11.3296	9.16982	9.21742	9.04513	9.09205
EX_96_0399882	0.0123449	4.11592	hsa_circ_0035618	chr15	63351761	63355091	+	NM_001018020	TPM1	exon	CCATCCAGCTTGACTTCATGCTCATTAAGGCATGAAAGTCATTGAGAGTCGAGCCCAAAA	11.0751	11.9908	12.6162	11.2665	9.80169	9.21992	10.2671	9.83904
EX_71_5628534	0.00498761	4.10284	hsa_circ_0069372	chr4	25819759	25849486	-	NM_015187	SEL1L3	exon	CTGCTGACCGAATGTTGTACCATCTTTGGGTAGGCAGACTTCCCTGACGACATCAGTGAT	9.70895	9.01317	9.45905	9.61745	7.49357	7.78953	7.09392	7.27466
EX_44_3817821	0.000694985	4.09361	hsa_circ_0021451	chr11	18422383	18429765	+	NM_001165414	LDHA	exon	ATCTTAAGGCAGGGACTATAATGTAACTGCAAACTCCAAGCTGGTCATTATCACGGCTGG	11.5591	11.2916	11.6183	11.4126	9.47704	9.61504	9.26473	9.39119
EX_71_8321009	2.9854e-05	4.09208	hsa_circ_0044889	chr17	57915655	57917952	+	NM_030938	VMP1	exon	ATAAAGACATCTTTAATCATTCCAATGCTGTCCCCGGCATAGGTCCATCTCTGCAGAAGC	11.3992	11.5193	11.3881	11.3198	9.47276	9.4269	9.2527	9.3402
EX_96_2949578	0.00788167	4.02179	hsa_circ_0019203	chr10	95123717	95147670	-	NM_013451	MYOF	exon	CACGGATGCGGGGGAAGGAGTTGCCTACAGAGGCAGGATCTTGGTTGAATTAGCCACTTT	9.2227	9.32673	9.68476	10.5553	7.72614	7.24036	8.23584	7.79837
EX_01_7649552	0.000961882	4.00745	hsa_circ_0060801	chr20	47897021	47905795	+	NR_003604	ZNFX1-AS1	exon	TTTAAATCAAGTTTATTGTTGGCCAAAACCAGGCTTTGATTGAACCAGGATGAATGCGGG	12.9601	13.1062	12.4236	13.7285	11.2287	11.0305	10.7446	11.4197
EX_82_6868778	0.00138802	3.98308	hsa_circ_0003452	chr15	60653139	60678285	-	NM_001136015	ANXA2	exon	TTCCATGAAGCTTCCTTCAAAATGTCTACTGTTCACGAAATCCTGTGCAAGCTCAGCTTG	10.5837	11.2007	11.1192	11.1368	9.10661	9.04905	9.07724	8.90346
EX_36_7208858	0.00229169	3.96957	hsa_circ_0021447	chr11	18415935	18421095	+	NM_005566	LDHA	exon	TCCTTAGAACACCAAAGATTGTCTCTGGCAAAGGTCTGCCGGTCGGTTGTCTGGCTGCGC	10.2958	9.97555	10.9101	10.2731	8.32121	8.28693	8.39788	8.63417
EX_04_7459842	0.00185773	3.92536	hsa_circ_0035545	chr15	60643391	60674640	-	NM_001136015	ANXA2	exon	CTCCATGAAGCACTCTACACCCCCAAGTGCATATGGGTCTGTCAAAGCCTATACTAACTT	10.8432	11.6496	11.5199	11.5946	9.45689	9.50274	9.44482	9.44556
EX_38_9757907	0.00463234	3.91841	hsa_circ_0069363	chr4	25777898	25784040	-	NM_015187	SEL1L3	exon	AAGGTTCATGGGATTGCATCAGGCAGTCAATGGCCTGGGATGGTATTACCACAAATTCAA	9.66813	8.93333	9.74486	9.50203	7.54364	7.73642	7.41154	7.3779
EX_93_1324758	0.000698529	3.91631	hsa_circ_0035560	chr15	60653139	60674640	-	NM_001136015	ANXA2	exon	TTCCATGAAGCACTCTACACCCCCAAGTGCATATGGGTCTGTCAAAGCCTATACTAACTT	10.6809	11.3719	11.3015	11.3111	9.13516	9.27443	9.2443	9.2316
EX_93_0585265	0.0213512	3.91188	hsa_circ_0079281	chr7	5643126	5646287	+	NM_003088	FSCN1	intergenic_region	ATAGCGAAATAAAATAACTCAGTCTGCAGCCCCAGGAATGCCAGCTGCTACTTTGACATC	10.2961	10.9981	9.50701	9.15003	8.05173	8.31515	8.21328	8.20373
EX_26_5994253	0.00445302	3.89649	hsa_circ_0073645	chr5	115808768	115833083	-	NM_020796	SEMA6A	exon	GCACTGAATGGGACCATATTTATACTGTTGATATAGACACATCACACACGGAAGAAATTT	9.51734	8.96137	10.2157	9.22343	7.79318	7.60661	7.6988	7.23009
EX_35_0263869	0.00109168	3.87464	hsa_circ_0035556	chr15	60649344	60678285	-	NM_001136015	ANXA2	exon	TACAAGGAAACTTCCTTCAAAATGTCTACTGTTCACGAAATCCTGTGCAAGCTCAGCTTG	10.6119	11.3049	11.3198	11.3221	9.1431	9.22916	9.28897	9.19549
EX_16_3141030	0.00072625	3.85621	hsa_circ_0035551	chr15	60644581	60674640	-	NM_001136015	ANXA2	exon	CTCCAGAAAGCACTCTACACCCCCAAGTGCATATGGGTCTGTCAAAGCCTATACTAACTT	11.0997	11.781	11.7045	11.7872	9.57511	9.74292	9.67868	9.6873
EX_24_7072293	0.00062219	3.84087	hsa_circ_0035557	chr15	60649357	60674640	-	NM_001136015	ANXA2	exon	AATTAACAGACACTCTACACCCCCAAGTGCATATGGGTCTGTCAAAGCCTATACTAACTT	11.0898	11.7268	11.6983	11.7319	9.5366	9.7453	9.68749	9.59824
EX_73_8961475	0.0355816	3.82655	hsa_circ_0033064	chr14	94582126	94583033	+	NM_005532	IFI27	exon	TAAGAAATAAAGATGAATTGTTGCAACTCTTCTTGTGGCTGTGCCCATGGTGCTCAGTGC	11.6739	9.2729	9.6515	9.2805	8.88455	8.46585	8.57593	7.49535
EX_33_5147745	0.00160481	3.82317	hsa_circ_0035541	chr15	60641273	60646412	-	NM_001136015	ANXA2	exon	TTATATCCAGGGTAGAAGAGCAGAGGATGGCTCTGTCATTGATTATGAACTGATTGACCA	11.4931	12.1922	11.8145	12.0952	10.0689	10.0452	9.913	9.92149
EX_69_4202246	0.043953	3.78471	hsa_circ_0074211	chr5	138784244	138784597	-	NM_001077693	ECSCR	exon	TTCTAGCCTGCAGTCTGTTCTTTAAAAGCAACTTTGGGTCCCCATGAGTCCAAGGATGAT	10.5181	11.1366	9.07957	10.274	8.15797	8.37983	8.71318	8.69367
EX_93_6051545	0.000146243	3.74666	hsa_circ_0068090	chr3	179131199	179134344	-	NM_021629	GNB4	exon	TGCTGTCAGTGCTGCTAGTCAGTGCTTCTCAAGATGGAAAATTAATTATTTGGGATAGCT	8.69822	8.99203	8.6985	9.1947	6.82676	6.99125	7.01114	7.17304
EX_05_0052527	0.0023229	3.72911	hsa_circ_0007245	chr11	32118689	32120074	+	NM_002901	RCN1	exon	TGTGGTTTTGGAAGATTGTTGATCGAATCGACAATGATGGGGATGGCTTTGTCACTACTG	8.90693	9.31304	9.97405	9.69393	7.56534	7.16424	8.10612	7.51345
EX_98_3579921	0.00160549	3.72812	hsa_circ_0035555	chr15	60648117	60678285	-	NM_001136015	ANXA2	exon	TGATGGTTGCCCTGGCAAAGCTTCCTTCAAAATGTCTACTGTTCACGAAATCCTGTGCAA	9.90265	10.4651	10.6127	10.5682	8.45491	8.63709	8.6413	8.29857
EX_03_4495988	0.00242374	3.72424	hsa_circ_0035542	chr15	60641273	60656722	-	NM_001136015	ANXA2	exon	TTATATCCAGGTGTGGATGAGGTCACCATTGTCAACATTTTGACCAACCGCAGCAATGCA	11.3888	12.0345	11.9587	12.0086	10.0918	9.8959	9.98424	9.91402
EX_10_0887052	0.0015064	3.72081	hsa_circ_0035543	chr15	60641273	60674640	-	NM_001136015	ANXA2	exon	TTATATCCAGCACTCTACACCCCCAAGTGCATATGGGTCTGTCAAAGCCTATACTAACTT	11.0262	11.7307	11.6604	11.7377	9.65311	9.69041	9.68139	9.66043
EX_31_0964614	0.000306565	3.71478	hsa_circ_0028160	chr12	110426767	110429565	-	NM_057169	GIT2	exon	TCTTAGCAAGATCCTTCCTGGGCATCAGTAAATAGGGGAACGTTTTTATGTGATGAGTGC	10.177	9.54078	9.79186	9.72483	8.10945	7.51994	7.94327	8.09126
EX_64_3972623	0.00318476	3.71247	hsa_circ_0022159	chr11	57373880	57382326	+	NM_000062	SERPING1	exon	CATGACTTTCCCAAGTGGAAGACAACATTTGATCCCAAGAAAACCAGAATGGAACCCTTT	10.3614	10.5519	10.6466	11.5407	8.99737	8.94064	8.55108	9.26553
EX_95_0185040	0.00404378	3.70849	hsa_circ_0035623	chr15	63354413	63358292	+	NM_000366	TPM1	exon	GTGTAAGCTATACTCGCAGAAGGAAGACAGATATGAGGAAGAGATCAAGGTCCTTTCCGA	10.9914	11.7248	11.7117	10.6205	9.39619	9.47938	9.56853	9.33027
EX_32_9297901	0.00136363	3.70192	hsa_circ_0005402	chr15	60648117	60674640	-	NM_001136015	ANXA2	exon	CCTGGCAAAGCACTCTACACCCCCAAGTGCATATGGGTCTGTCAAAGCCTATACTAACTT	11.0837	11.6682	11.614	11.6983	9.68317	9.69179	9.64849	9.56617
EX_40_2756183	4.80253e-05	3.69183	hsa_circ_0008821	chr18	9775274	9815219	+	NM_006868	RAB31	exon	CAGATATTAGGACACTGGGGTTGGGAAATCAAGCATCGTGTGTCGATTTGTCCAGGATCA	9.97349	10.3712	10.2384	10.4649	8.18092	8.34374	8.41953	8.58363
EX_09_6480888	0.000418024	3.68766	hsa_circ_0017485	chr10	3149405	3162236	+	NM_001242339	PFKP	exon	TTCAGCATCGGGGCAGACACCGCCCTGAACACTATCACCGACAACCGTGCCCGGAAAAAA	11.008	11.1506	11.2996	11.4145	9.15467	9.24157	9.6679	9.25245
EX_09_1251455	0.0014718	3.68415	hsa_circ_0035549	chr15	60644581	60649435	-	NM_001136015	ANXA2	exon	CTCCAGAAAGGGGCTGGGAACCGACGAGGACTCTCTCATTGAGATCATCTGCTCCAGAAC	12.2756	12.9464	12.5182	12.7972	10.8277	10.7748	10.7695	10.7292
EX_76_9007666	0.00885263	3.67924	hsa_circ_0002083	chr11	128350085	128360471	-	NM_005238	ETS1	exon	GGCTACACAGATATGGAATGTGCAGATGTCCCACTATTAACTCCAAGCAGCAAAGAAATG	11.3451	11.4145	10.854	10.3841	9.37557	8.80476	9.28137	9.18361
EX_35_1715132	0.00104343	3.63216	hsa_circ_0064534	chr3	16399438	16411786	-	NM_015150	RFTN1	exon	AGTCCTGGAAAAATGGAGATCTTCACCCTTTTCAACAAACCGAAGAGCCATCAGAAGTGC	9.19461	9.23872	9.27682	9.18829	7.48387	7.06781	7.19806	7.63691
EX_00_1389658	0.00886387	3.61915	hsa_circ_0011170	chr1	29313959	29314417	+	NM_004437	EPB41	exon	AGAAACACAGAGAAGAGTTTAGTGACTGAGGCCGAAAATTCACAGCACCAACAGAAGGAA	8.23113	8.65339	9.23219	9.74867	7.23487	7.03236	7.09292	7.49273
EX_30_6732779	0.00772441	3.60108	hsa_circ_0014205	chr1	152004981	152006276	-	NM_005620	S100A11	exon	TTTTTAAAACATGAAGCAAAAATCTCCAGCCCTACAGAGACTGAGCGGTGCATCGAGTCC	10.8289	10.795	11.6341	11.7827	9.18489	9.72827	9.4872	9.47495
EX_85_0665476	0.000483223	3.56249	hsa_circ_0026127	chr12	49521566	49525304	-	NM_006082	TUBA1B	intron	ATATTTTTCCATCATATCTCAAAGTAAAGTCATTAACATCAAGGCGGCCAGGCCGGGCGC	9.76903	9.83904	10.6607	10.5334	8.21769	8.16613	8.65618	8.58513
EX_01_7445195	0.00190409	3.56046	hsa_circ_0019274	chr10	97599447	97624618	+	NM_001776	ENTPD1	exon	CATTGGCAAGTATGGGATTGTGCTGGATGCGGGTTCTTCTCACACAAGTTTATACATCTA	9.40067	9.79171	9.66837	9.38709	8.06259	7.91017	7.56525	7.30451
EX_93_7965835	0.000482232	3.54563	hsa_circ_0028151	chr12	110388498	110421499	-	NM_057169	GIT2	exon	TATTATCCCCAGAGCAACTCCATTCGAGCGTGAGAACAGGGAATCTTGAAACCTGTTTGA	9.65475	9.02729	9.27642	9.14186	7.63401	7.51437	7.36076	7.34774
EX_51_4876945	0.00121337	3.53587	hsa_circ_0062968	chr22	32352125	32353590	+	NM_003405	YWHAH	exon	GGGGATATTAGTGACAGAGCTGAATGAACCTCTCTCCAATGAAGATCGAAATCTCCTCTC	11.4612	11.3459	12.4366	11.4076	9.84049	9.5914	10.2608	9.89848
EX_19_7715091	0.00299625	3.52435	hsa_circ_0073467	chr5	96230949	96239264	+	NM_022350	ERAP2	exon	AGCTAGTTGGTGGTTTGGCAACCTGGTCACAATGGAATGGTGGAATGATATTTGGCTTAA	10.3525	9.32941	9.47527	10.0225	8.72039	7.43223	8.02218	7.61539
EX_17_1384892	0.00109371	3.52301	hsa_circ_0028156	chr12	110405262	110429565	-	NM_057169	GIT2	exon	ATGGCAGACAGATCCTTCCTGGGCATCAGTAAATAGGGGAACGTTTTTATGTGATGAGTG	10.0919	9.49644	9.71921	9.62464	8.05966	7.39675	8.01774	8.14791
EX_76_1966941	0.0120506	3.50919	hsa_circ_0062611	chr22	24836550	24838325	+	NM_000675	ADORA2A	exon	TAAAAACGAGCCACATCGTGTTTTAAGCTTGTCCAAATGAGTACAATGGCTTGGTGACCG	9.95732	9.85005	8.5947	9.3338	7.60782	7.95092	7.74837	7.51428
EX_14_9328022	0.00917253	3.50723	hsa_circ_0024831	chr11	128350295	128360471	-	NM_005238	ETS1	exon	TACGATAGTTATATGGAATGTGCAGATGTCCCACTATTAACTCCAAGCAGCAAAGAAATG	11.1765	11.2978	10.7899	10.3426	9.33752	8.72171	9.26092	9.15519
EX_34_3943367	0.00617344	3.49907	hsa_circ_0068171	chr3	183415605	183465504	+	NM_018023	YEATS2	exon	AAGCTGGATAGAACTTATACTGGCTTGCAGACTCTTGGAGCAGAGACGGCGGGGCGGAAC	9.52573	9.52768	8.86342	9.28787	7.92009	6.92855	7.44569	7.60729
EX_26_1428404	0.00118812	3.49478	hsa_circ_0081999	chr7	115897347	115898837	+	NM_015641	TES	exon	AAGTTTCTTTCACTTTAAGTGTGTCAAGGATGCCACAATGCCATCGACCCAGAAGTGCAG	9.66376	10.3061	10.232	10.0514	8.19196	8.12221	8.47771	8.29731
EX_49_9715252	0.00438568	3.49241	hsa_circ_0031945	chr14	53118956	53124868	-	NM_014584	ERO1L	exon	CAAACTAAAGAGAACACTTTTTACAGTTGGCTAGAAGGTCTCTGTGTAGAAAAAAGAGCA	8.60612	9.48159	8.28975	8.60544	7.12612	7.07896	6.63721	7.1596
EX_42_9060488	0.00963498	3.49044	hsa_circ_0011173	chr1	29362337	29379824	+	NM_203342	EPB41	exon	AAGCATGGAAGCAAGAGCAGTATGAAAGTACCATCGGATTCAAACTTCCCAGTTACCGAG	8.21223	8.42034	8.97214	9.47946	6.9585	7.17117	7.04745	7.03051
EX_82_0986843	0.00627128	3.4755	hsa_circ_0000041	chr1	29319841	29344954	+	NM_001166006	EPB41	exon	AGTCATACAGCCTGCTCAGGAAGAACTCAGAGAAGATCCAGATTTTGAAATTAAGGAAGG	9.69065	9.84364	10.5469	11.1245	8.54271	8.39	8.65217	8.85881
EX_57_7238367	0.0001462	3.45016	hsa_circ_0061507	chr21	34660408	34669520	+	NM_000628	IL10RB	exon	TTTATATGCTGCTGGTGCTCCATTAAAGTTTTACTCTGTGTTGCAAACGGTCCCCTCCTG	11.9082	11.5199	12.0198	11.9435	10.3146	9.70217	10.0762	10.1347
EX_39_3518434	0.0469119	3.44774	hsa_circ_0079283	chr7	5644902	5646287	+	NM_003088	FSCN1	intergenic_region	AAATAGCGAAATAAAATAACTCAGTCTGCAGCCCCAGACTCCACAGGCAAATACTGGACG	9.98885	10.6953	9.21742	8.911	7.70005	8.01392	8.29413	8.26484
EX_81_7574286	0.0119961	3.44764	hsa_circ_0069375	chr4	25835069	25849486	-	NM_015187	SEL1L3	exon	ATTTCTTACGGAAGAGGAATGTTGTACCATCTTTGGGTAGGCAGACTTCCCTGACGACAT	9.04311	8.22855	8.8561	9.01544	6.92439	7.42672	6.75239	6.94479
EX_52_0044002	0.000274912	3.44215	hsa_circ_0025981	chr12	46636982	46663208	-	NM_030674	SLC38A1	intron	ATATATATAGAGTGATCGTCTCTGCTTGCTGAGCTAACAGCCTTCGGCCCCGGCGGGGCT	10.4862	10.4719	10.9253	10.9993	8.7836	8.92591	9.01614	9.08781
EX_34_4617337	0.0117411	3.4327	hsa_circ_0004296	chr11	128354717	128360471	-	NM_005238	ETS1	exon	ACCAGTCGTGATATGGAATGTGCAGATGTCCCACTATTAACTCCAAGCAGCAAAGAAATG	11.315	11.375	10.8174	10.4067	9.4302	8.82306	9.33191	9.34384
EX_37_0329577	0.000807548	3.41496	hsa_circ_0090010	chrX	18942498	18959793	-	NM_000292	PHKA2	exon	ACCATGCTCATCTATTCTGTTCTCCATGCTGCCAAGAGCGTCGACATCTAAAGAAATTGA	11.9984	12.2513	12.0691	11.6316	10.192	10.2753	10.2228	10.2396
EX_13_4572057	0.00140224	3.41235	hsa_circ_0035547	chr15	60643922	60674640	-	NM_001136015	ANXA2	exon	CTGAACCTGGCACTCTACACCCCCAAGTGCATATGGGTCTGTCAAAGCCTATACTAACTT	11.0925	11.7708	11.6025	11.7285	9.77828	9.8168	9.84157	9.76823
EX_58_5973348	0.00208439	3.41072	hsa_circ_0068199	chr3	183471913	183495488	+	NM_018023	YEATS2	exon	TGTTTACACAGGATTCCCAGCTAGCACTGAAGCTGAACGACACACTCCGTTTTATGCTTT	9.76491	10.5351	9.99007	9.80133	8.28833	8.29921	8.3062	8.25612
EX_80_2394954	0.00746358	3.3917	hsa_circ_0068200	chr3	183471913	183508768	+	NM_018023	YEATS2	exon	ACAGTATCCGGATTCCCAGCTAGCACTGAAGCTGAACGACACACTCCGTTTTATGCTTTG	10.0766	10.881	10.061	10.0422	8.61027	8.37669	8.71977	8.47345
EX_50_5035580	0.0496759	3.37995	hsa_circ_0069769	chr4	55963828	55976935	-	NM_002253	KDR	exon	ATGTTGAAAGAAAAACCTTTTGTTGCTTTTGGAAGTGGCATGGAATCTCTGGTGGAAGCC	10.4605	10.2723	8.42724	8.91287	8.13897	7.89785	7.78223	8.16356
EX_46_7712339	0.0049668	3.37958	hsa_circ_0068197	chr3	183471913	183474477	+	NM_018023	YEATS2	exon	CCCAGTACAGGATTCCCAGCTAGCACTGAAGCTGAACGACACACTCCGTTTTATGCTTTG	9.85147	10.5584	9.89945	9.76077	8.33226	8.14739	8.37429	8.32722
EX_05_9052231	0.0102661	3.37531	hsa_circ_0019063	chr10	90694830	90699455	-	NM_001141945	ACTA2	exon	AATAGGCTACTGGTAACTGAGCGTGAGATTGTCCGGGACATCAAGGAGAAACTGTGTTAT	11.755	12.6025	11.4368	12.1611	10.2984	10.1395	10.3535	10.3978
EX_15_2891725	0.0145593	3.35772	hsa_circ_0087213	chr9	75778391	75785307	+	NM_000700	ANXA1	exon	GTAGCTGAAAATAAAATGACGTCACAAGACGGTGACCGATCTGAGGACTTTGGTGTGAAT	9.44093	8.54018	8.60647	8.35814	6.79187	7.35311	6.95393	7.05951
EX_78_6585815	0.00275676	3.35559	hsa_circ_0035544	chr15	60643391	60656722	-	NM_001136015	ANXA2	exon	TATTTTGCTGATCGGCTGTATGACTCCATGAAGGTGTGGATGAGGTCACCATTGTCAACA	13.4974	14.0737	13.2975	13.8734	12.0983	11.9894	11.9093	11.8767
EX_29_7201837	0.00506522	3.34985	hsa_circ_0057333	chr2	188252392	188313021	-	NM_005795	CALCRL	exon	AAATATGATCCAAGAGAAAATGTGATTTGAGACTGGAGACAATTGTGCATGCTGCTGATC	8.85716	9.12532	8.47068	8.58268	7.03614	6.78935	7.21705	7.07532
EX_43_0343183	0.000955285	3.34767	hsa_circ_0014201	chr1	151955385	151955800	-	NM_002966	S100A10	intergenic_region	CCAAATTTGAAATCAAAAAGACCCTCTGGCTGTGGACAAAATAATGAAGGACCTGGACCA	13.0475	13.1142	13.4478	13.5193	11.3121	11.6964	11.7135	11.4527
EX_69_6751895	0.0199472	3.34641	hsa_circ_0050095	chr19	18285849	18288927	+	NM_006332	IFI30	exon	TAAAACTAGTTTAATAAGCACAGGCAATCTATACCTGCGGGGGCCCCTGAAGAAGTCCAA	8.53059	8.37753	8.91054	9.89294	7.49362	7.32818	7.01887	7.38543
EX_72_6086426	0.0252712	3.34576	hsa_circ_0079278	chr7	5642887	5646287	+	NM_003088	FSCN1	intergenic_region	AAATAGCGAAATAAAATAACTCAGTCTGCAGCCCCAGGTATGGACCTGTCTGCCAATCAG	10.0975	10.8199	9.14388	8.74495	8.26571	8.40259	8.12348	7.90695
EX_20_8674361	0.0160245	3.34033	hsa_circ_0005827	chr1	167734819	167757374	+	NM_003953	MPZL1	exon	TGAAAAGATGTGACAGCTGGAGTATCAGCCTTGGAAGTATATACGCCAAAAGAAATCTTC	8.51504	9.20761	9.60788	9.88529	7.77777	7.33065	7.89183	7.53383
EX_65_5153745	0.000306086	3.33929	hsa_circ_0028157	chr12	110418756	110427607	-	NM_057169	GIT2	exon	AGCTAACGGACAGACTAGCCTTCTATCTCTGTGGCAGGAAACCAGATGGTTGAGACCTTG	10.6902	10.0592	10.3442	10.195	8.77836	8.42069	8.50859	8.67467
EX_70_1605867	0.00356778	3.32197	hsa_circ_0090006	chrX	18919602	18936972	-	NM_000292	PHKA2	exon	AATGAAACAGAAAGCCAAGACGAACTTGACCATTATATCAACCACCTTCTGCAAAGCACA	9.08991	9.34033	8.97759	8.63674	7.08046	7.42847	7.12028	7.52357
EX_13_3575507	0.0159772	3.28557	hsa_circ_0015107	chr1	167734819	167742605	+	NM_003953	MPZL1	exon	ATTACACTGGTGACAGCTGGAGTATCAGCCTTGGAAGTATATACGCCAAAAGAAATCTTC	8.59327	9.23773	9.64587	10.0601	7.85141	7.58596	7.87553	7.72883
EX_75_3883992	0.000568209	3.24833	hsa_circ_0028153	chr12	110399082	110418851	-	NM_001135213	GIT2	exon	ACGAAATCAGGCAAGGAGGGCACCATGAGCTGGCAGAGCGCCTCGTGGAAATACAGTATG	10.1708	9.47029	9.82462	9.70736	8.17581	7.94898	8.26008	8.06014
EX_85_3062924	0.00512668	3.24514	hsa_circ_0014202	chr1	151955385	151958727	-	NM_002966	S100A10	intergenic_region	TTCCAAATTTGAGCTTCAACGGACCACACCAAAATGCCATCTCAAATGGAACACGCCATG	11.5268	11.5437	11.8073	12.1971	9.72308	10.4373	10.1529	9.98068
EX_04_0370245	0.00135084	3.23701	hsa_circ_0090008	chrX	18942498	18947424	-	NM_000292	PHKA2	exon	ACCATGCTCAGGATTCCTTGCCGCTGGTGAAATCGATCCCTTAAATAGAAGATTTTCCAC	9.51616	9.78593	9.45829	9.11922	7.76104	7.8362	7.72966	7.84759
EX_57_7754508	0.0138337	3.22421	hsa_circ_0000479	chr13	43528083	43544806	-	NM_033255	EPSTI1	exon	ATCAGCAATACACAAGTGCATACACCTTGATAGCACCAAATATAAACCGGAGAAATGAGA	9.58686	8.6919	9.13226	10.3061	8.19319	7.7113	7.60932	7.88245
EX_08_0626689	0.000149467	3.21207	hsa_circ_0061799	chr21	42815714	42831141	+	NM_001144925	MX1	exon	TCTCCTCTCTCTGTAATAAACTCATTTCTAGCAGACAGGATCTGCTGGAGGAAGGAAAGG	12.6925	12.4474	12.567	12.4242	10.8654	10.9514	10.8549	10.7331
EX_84_4464715	0.00240881	3.20516	hsa_circ_0026797	chr12	56335781	56347807	+	NM_201444	DGKA	exon	ACTTGTGTTTCCCCTTTGGGATCTGCTAAGCTCCGATTATTCAAGGATGTTCCTGATAGC	9.55445	9.37694	9.09457	9.96654	7.75109	7.54372	7.95249	8.10347
EX_27_3181211	0.00195124	3.19565	hsa_circ_0084023	chr8	38801306	38814904	+	NM_021623	PLEKHA2	exon	CTACGTACAGGTGAGCATAGCTACCCCAAAACAGAAACCAAAAACTCCATTTTGCTTTGT	9.26646	9.33882	9.26979	8.75258	7.30491	7.54441	7.58626	7.54308
EX_73_8727419	0.00594736	3.17904	hsa_circ_0055906	chr2	101905434	101911643	-	NM_173647	RNF149	exon	TGCCATGCAAGAACAGGAAATATAGTGGTCATTATGATTAGCTATCCAAAAGGAAGAGAA	8.25522	8.4204	9.18792	8.66947	7.00183	7.05947	6.90302	7.06816
EX_02_8515008	0.00370694	3.16031	hsa_circ_0055905	chr2	101902542	101911643	-	NM_173647	RNF149	exon	CTAGGATATTGGGAACAGGAAATATAGTGGTCATTATGATTAGCTATCCAAAAGGAAGAG	8.78599	8.89034	9.65024	9.1743	7.44627	7.52868	7.46868	7.57527
EX_16_7289585	0.00191749	3.14433	hsa_circ_0090009	chrX	18942498	18956867	-	NM_000292	PHKA2	exon	ACCATGCTCAGACCCTAATCGACTGCATTATGACCCTGCTGAACTCAAGCTCTTCGAAAA	9.97891	10.0931	9.8002	9.43144	8.17478	8.24796	8.08258	8.26402
EX_35_9480619	0.0261096	3.13494	hsa_circ_0087212	chr9	75775718	75780125	+	NM_000700	ANXA1	exon	CTTCGCAGAGGGCCTTGGAACTGATGAAGATACTCTAATTGAGATTTTGGCATCAAGAAC	10.3225	9.21445	9.70654	9.29662	7.67862	8.46071	8.09193	7.87682
EX_17_7296956	0.00894256	3.1341	hsa_circ_0020623	chr11	313990	315272	+	NM_003641	IFITM1	exon	ACCTGTCTACAGTGTCATTCAATAAAGTGCACGTGCTTGTGAAAACAGCAGGAAATAGAA	14.0288	14.0831	13.0405	14.0517	12.4027	11.7678	12.0201	12.5318
EX_32_7105873	0.0228476	3.13279	hsa_circ_0014204	chr1	152004981	152005299	-	NM_005620	S100A11	exon	TAAAACATGAAAACCAGAAGGACCCTGGTGTCCTTGACCGCATGATGAAGAAACTGGACA	11.8843	11.7792	12.5551	12.6881	11.1632	10.4621	10.4193	10.3253
EX_48_1651692	0.0007013	3.1324	hsa_circ_0032126	chr14	61912409	61995931	+	NM_006255	PRKCH	exon	TCGCTCCAGAGGGGAGTGTTTGGGAAACAGGGTTATCAGTGCCAAGTGTGCACCTGTGTC	8.99055	8.99935	8.92213	9.09311	7.32382	7.28332	7.57911	7.20725
EX_27_4683734	0.0133899	3.11501	hsa_circ_0045827	chr17	74671808	74673784	-	NM_001008528	MXRA7	exon	TTTTTCTTTCAGTTCAGAAGGAACAGCTGGCTGCCATCTTCAAGCTCATGAAAGACAACA	10.0142	10.7566	9.29759	10.6345	8.75705	8.31943	8.20528	9.10987
EX_22_6944342	0.00535859	3.10127	hsa_circ_0070195	chr4	79754735	79766203	+	NM_198892	BMP2K	exon	AAATTAAAAAAAAGAGCTATCTGGTCACAAAAATATTGTGGGCTATTTGGACTGTGCTGT	8.94538	9.0305	9.20917	9.13503	7.95521	7.2175	7.20508	7.2777
EX_49_0614867	0.00094734	3.0949	hsa_circ_0046891	chr18	9708227	9815219	+	NM_006868	RAB31	exon	ATTGTAATGGCCATCGCTGGAAACAAGTGCGACCTCTCAGATATTAGGGCCGGCGGCCAC	10.8924	11.4682	10.8956	11.3931	9.36941	9.52497	9.53325	9.77326
EX_61_7347385	0.000525448	3.09189	hsa_circ_0090084	chrX	23689645	23704514	+	NM_006406	PRDX4	exon	TGAAAGTTCTCAATAAAGTTCACGGTTTCATTACCATTTCCAAGCCAGCGCCCTACTGGG	9.9938	10.3113	10.5282	10.2825	8.39772	8.5997	8.6866	8.91863
EX_77_3166999	0.00187927	3.08239	hsa_circ_0015632	chr1	183595331	183596729	-	NM_005717	ARPC5	exon	AAATGTCAGTGTTGAATAAGCACTTGCTGCTGGAGGAGTAGGGTCCATTGTTCGTGTCTT	11.694	11.5509	11.8923	12.0475	10.4597	9.84745	10.2988	10.0575
EX_59_8249747	0.0245577	3.06627	hsa_circ_0055908	chr2	102407181	102452440	+	NM_145686	MAP4K4	exon	CAAAAAAATGGGTCGACATGTTAAAACGGGTCAGTTGGCAGCCATCAAAGTTATGGATGT	10.7007	11.0169	10.1754	10.5331	9.34929	8.25451	9.21677	9.03978
EX_34_1655453	0.00573828	3.06521	hsa_circ_0066909	chr3	120121654	120123818	-	NM_007085	FSTL1	exon	ACCTGTGACGAACTTTGATAATGGTGATTCTCGCCTGGACTCCAGTGAATTCCTGAAGTT	11.0788	10.8022	10.4215	10.2603	9.34434	8.61441	9.1672	9.01933
EX_64_4230517	0.0158008	3.05822	hsa_circ_0030145	chr13	43491676	43538275	-	NM_001002264	EPSTI1	exon	ACATCAAAAGGTGGAAGCCAGTCAGAAACTGAAGTCAGACAGAAACAACAACTCCAGCTG	10.2063	9.17304	9.81532	10.8926	8.75665	8.29786	8.4967	8.58071
EX_37_5813448	0.00529031	3.05454	hsa_circ_0070190	chr4	79747190	79772210	+	NM_198892	BMP2K	exon	ATTGCTTAATAAGTGGATTCTCCACAGTTTTCCTCGTGCGTACTCACGGTGGAATCCGAT	9.79056	9.77259	10.1953	10.0013	8.81949	7.99711	8.2975	8.09675
EX_40_9073982	0.000383248	3.03836	hsa_circ_0028154	chr12	110399082	110427607	-	NM_001135213	GIT2	exon	CCCTTTCTTCCGGTCAATCCTGAGTACTCATCAACACGAAATCAGATGGTTGAGACCTTG	10.5157	9.91428	10.0681	9.99675	8.84478	8.58135	8.3463	8.32524
EX_30_1120729	0.000820131	3.03756	hsa_circ_0064527	chr3	16357351	16358739	-	NM_015150	RFTN1	exon	TCTATGAGTTAGTGCACCGTGATTTCAGTGGCGATTCTCCAGAGAAGAAATGCACAACAG	8.68694	8.72334	9.22547	8.83425	7.2614	6.9334	7.41494	7.45815
EX_86_8045725	0.00876325	3.01923	hsa_circ_0058763	chr2	234343025	234346125	+	NM_152879	DGKD	exon	GACTCCGATGGTCATAACTCCATGCAGGAAGCTCATCTTGTGTGCTGATAACAGAAAAGA	8.57057	9.03634	8.65289	8.36175	7.14795	6.71412	7.15426	7.25587
EX_07_1309295	0.000160226	2.99707	hsa_circ_0037372	chr16	2012061	2012910	-	NM_002952	RPS2	exon	TATACAAGAAAAATAAAGTGAATTAAGCGTGGCATTTGTTGCTATCGGGGACTACAATGG	12.5757	12.7252	12.3493	13.099	11.1252	11.1193	10.871	11.3628
EX_61_3461223	0.00615937	2.98729	hsa_circ_0014854	chr1	159887902	159889166	-	NM_003564	TAGLN2	exon	AAGAATTTGTCATTTTTGGAAAGAACATGGCCTGTGTGCAGCGGACGCTGATGAATCTGG	9.497	9.99629	10.1764	10.1324	8.56143	8.46754	8.29467	8.2341
EX_28_5284818	0.0125711	2.9851	hsa_circ_0020621	chr11	308106	309410	+	NM_006435	IFITM2	intron	ATATGTTTCTGGTGCTGCTGTGACTTCAGAGGAAACTGTTGAGAAAACGGAACTACTGGG	10.7413	11.0178	10.0343	10.3839	9.45181	8.57862	8.81718	9.05871
EX_85_7959652	0.0197603	2.98481	hsa_circ_0025886	chr12	40645033	40668795	+	NM_198578	LRRK2	exon	CCAGCTTATACCGATTTAAGGATGTTGCTGAAATACAGACTAAACTGAGACTATTTTCTT	9.31488	8.9277	9.47799	8.13995	7.64222	7.6043	7.17675	7.41698
EX_89_1108208	0.0138153	2.98457	hsa_circ_0013113	chr1	89474629	89481097	-	NM_018284	GBP3	exon	ACTAGTAAACTTCAGGCTTCTCTCTGGGCTCCACAGTGAAATCTCACACCAAAGGAATCT	11.7307	10.4509	11.145	11.4562	9.49838	9.56165	9.90852	9.7612
EX_15_7672249	0.000555773	2.98272	hsa_circ_0017224	chr1	243327585	243329418	-	NM_014812	CEP170	exon	TCTGCTTCAGAGACAGAGATCAGTGAGTCTGGCATGACAGTGAGAAGTACTGGCTCTGCA	8.7579	9.11225	8.98337	9.15025	7.48568	7.42142	7.3368	7.4802
EX_72_3237100	0.00798091	2.97589	hsa_circ_0016309	chr1	208059882	208062191	-	NM_001773	CD34	intron	AAGTGATACTGAAACACACTGGGGATCCTAGATTTCACTGAGCAAGATGTTGCAAGCCAC	9.44658	9.51376	8.76605	8.51639	7.48867	7.61675	7.65064	7.43158
EX_08_3716690	0.0133093	2.9629	hsa_circ_0025890	chr12	40740554	40748294	+	NM_198578	LRRK2	exon	CCAAGCAAAGGGTTTCGTGCACCTGAAGTTGCCAGAGGAAATGTCATTTATAACCAACAG	10.0698	9.63546	10.4655	8.92783	8.60111	7.91041	8.43702	8.21569
EX_51_4510145	0.0063812	2.95067	hsa_circ_0055904	chr2	101898320	101911643	-	NM_173647	RNF149	exon	GCATTGCTAGGAACAGGAAATATAGTGGTCATTATGATTAGCTATCCAAAAGGAAGAGAA	8.76003	8.90431	9.49488	9.17049	7.34981	7.84112	7.34755	7.59867
EX_47_7021120	0.00389447	2.94988	hsa_circ_0070189	chr4	79747190	79766203	+	NM_198892	BMP2K	exon	AAATTAAAAAGTGGATTCTCCACAGTTTTCCTCGTGCGTACTCACGGTGGAATCCGATGT	10.2797	10.1507	10.5797	10.4753	9.26161	8.52698	8.7093	8.66859
EX_68_8820346	0.000175597	2.94229	hsa_circ_0082467	chr7	134127106	134135654	-	NM_001628	AKR1B1	exon	TTCTCTTTGCCTCAAATAAAAAGTGCTTTTGTGAGCTGTGGTGCACGTACCATGAGAAGG	9.2985	9.30258	9.59115	9.81932	7.87529	7.73934	8.11292	8.09016
EX_24_0385399	0.00309252	2.94139	hsa_circ_0089894	chrX	12994895	12995346	+	NM_021109	TMSB4X	exon	AGTTTAAAAACTTACGATTGAACAGGAGAAGCAAGCAGGCGAATCGTAATGAGGCGTGCG	13.3557	13.4547	12.7684	13.9104	11.7743	11.8717	11.7428	12.0735
EX_50_1421706	0.0136107	2.92971	hsa_circ_0016310	chr1	208062026	208073348	-	NM_001773	CD34	exon	AGAAAGGCTGCTTCTGGGTTCATGAGTCTTGACAACAACGGTACTGCTACCCCAGAGTTA	11.6796	11.8135	10.878	10.8791	9.87902	9.72152	10.0943	9.55927
EX_24_5191497	0.000567992	2.92659	hsa_circ_0090086	chrX	23697281	23704514	+	NM_006406	PRDX4	exon	TTCATTACCAGATTAATACCCCTCGAAGACAAGGAGGACTTGGGCCAATAAGGATTCCAC	11.3446	11.8119	11.4707	11.2312	9.8186	10.2366	9.68655	9.92893
EX_63_5029233	0.00459149	2.92167	hsa_circ_0068198	chr3	183471913	183480067	+	NM_018023	YEATS2	exon	GCCCTCCAAGGATTCCCAGCTAGCACTGAAGCTGAACGACACACTCCGTTTTATGCTTTG	9.98972	10.6916	10.1337	9.83047	8.79967	8.60141	8.74982	8.43326
EX_13_6451599	0.000187486	2.91186	hsa_circ_0031629	chr14	35254982	35276744	-	NM_013448	BAZ1A	exon	TTGACACCAGCCGGAGAAAACACCTATTTTCTCGTGATAAACTAAAGCTTTTTCTGAAGC	9.10982	9.29248	8.62314	9.27584	7.45374	7.63992	7.21054	7.84867
EX_98_6185319	0.00569214	2.90325	hsa_circ_0018765	chr10	74773981	74813348	-	NM_001142595	P4HA1	exon	GCTGTTTTATGAGTGAAACACAAATCTTTTCTAACGGCTGAGGACTGCTTTGAGTTGGGC	10.3	10.4944	10.7699	10.4019	8.81431	8.65845	8.82738	9.43059
EX_09_5943090	0.00167146	2.89929	hsa_circ_0031631	chr14	35254982	35331528	-	NM_013448	BAZ1A	exon	TTGACACCAGTGACTTTTTTGAACGAACCATTCTGTGCAACAGCCTTGTGTGGAGTTGTG	9.16092	9.38395	9.05154	9.15085	7.81778	7.64025	7.20093	7.87466
EX_86_9285619	0.00112028	2.88629	hsa_circ_0031632	chr14	35261980	35331528	-	NM_013448	BAZ1A	exon	GACACCAAAGTGACTTTTTTGAACGAACCATTCTGTGCAACAGCCTTGTGTGGAGTTGTG	9.08774	9.24852	9.03006	9.17088	7.68438	7.51887	7.24843	7.90039
EX_11_4822161	0.00209757	2.88586	hsa_circ_0031636	chr14	35270299	35331528	-	NM_013448	BAZ1A	exon	AAGTCACTGGTGACTTTTTTGAACGAACCATTCTGTGCAACAGCCTTGTGTGGAGTTGTG	8.9853	9.20748	8.94741	8.99222	7.41276	7.55968	7.08525	7.86512
EX_21_5692310	0.0052966	2.8827	hsa_circ_0068211	chr3	183476649	183495488	+	NM_018023	YEATS2	exon	AAACCACATTGTTTACACAGGAAGTCCTACAAACAAGATCTCCACGGCTTCTCAGGTCTC	8.83852	9.82041	8.83921	8.98326	7.67114	7.76453	7.44173	7.72634
EX_06_6912675	0.00174958	2.88249	hsa_circ_0090085	chrX	23693106	23704514	+	NM_006406	PRDX4	exon	TTCATTACCACACATTTGTGTGTCCAACTGAAATTATCGCTTTTGGCGACAGACTTGAAG	11.0224	11.4248	11.1437	11.0033	9.37572	10.0623	9.22069	9.71811
EX_93_0071242	0.00184389	2.87932	hsa_circ_0035565	chr15	60674540	60690185	-	NM_001136015	ANXA2	exon	TTGAAACAGCCATCAAGACCAAAGGCTCAGCATTTGGGGACGCTCTCAGCTCTCGGCGCA	8.93847	9.55022	9.40644	9.50679	7.78928	7.7676	7.9948	7.81327
EX_11_5457534	0.000405363	2.87889	hsa_circ_0090082	chrX	23685644	23704514	+	NM_006406	PRDX4	exon	AGTTATGATGCTTGAAAGTTCTCAATAAAGTTCACGGTTTCATTACCAGCGGCGCTCGCG	13.0511	13.4024	13.2445	12.9951	11.5834	11.772	11.5643	11.6978
EX_53_9230397	0.000356724	2.87514	hsa_circ_0090083	chrX	23689645	23701822	+	NM_006406	PRDX4	exon	TAGTGAAACATTTCCAAGCCAGCGCCCTACTGGGAAGGAACAGCTGTGATCGATGGAGAA	11.781	12.1443	11.7377	11.7091	10.2078	10.7173	9.97693	10.3182
EX_67_6345728	0.00246869	2.86318	hsa_circ_0031635	chr14	35269429	35331528	-	NM_013448	BAZ1A	exon	AAGAGAAAAGTGACTTTTTTGAACGAACCATTCTGTGCAACAGCCTTGTGTGGAGTTGTG	8.99964	9.2475	8.90686	8.88064	7.59683	7.65506	6.94453	7.67959
EX_33_4067424	0.000975976	2.8601	hsa_circ_0072440	chr5	50084356	50093067	+	NM_001178055	PARP8	exon	TATGCTTAGGTGCCCACTGTTGATGTCTTTCAGATTTCCACAAAAGAGCGATTTGGATTG	9.62464	9.92083	9.82632	9.77251	8.2194	8.63613	8.19708	7.9586
EX_20_3700427	0.000614222	2.85667	hsa_circ_0084030	chr8	38808367	38814904	+	NM_021623	PLEKHA2	exon	AACCTGTTTGAAATAATAACAAGCTCCAGGACCTTCTACGTACAGGTTCCCAAAGGTGGG	9.80411	9.61623	9.63089	9.35452	8.09275	8.08308	8.08878	8.11871
EX_33_8950318	0.00156223	2.85617	hsa_circ_0084017	chr8	38775424	38814904	+	NM_021623	PLEKHA2	exon	ACCTGTTTGAAATAATAACAAGCTCCAGGACCTTCTACGTACAGGGTGATGTGAGCAGAG	9.2542	9.20074	9.0685	8.85613	7.48633	7.50018	7.69388	7.66275
EX_29_1715991	0.00586622	2.85288	hsa_circ_0005189	chr8	131172109	131199531	-	NM_001247996	ASAP1	exon	AAAGTGACGGGATCTCAAGAAGCCATTTGACAAAGCCTGGAAAGATTATGAGACAAAGTT	9.73999	9.89864	9.78003	9.84193	8.49932	7.77546	8.60851	8.19426
EX_39_7039461	0.0205191	2.84175	hsa_circ_0085431	chr8	124033686	124042956	-	NM_024295	DERL1	exon	CTTGGATTCAACTATATCATCGGAGGCTCATTTGGAGGCCAATCACTGCCACCTTTTATT	8.41931	9.40393	8.78035	8.76965	7.49668	7.01119	7.24102	7.68852
EX_95_3899351	0.00347582	2.83779	hsa_circ_0031641	chr14	35295218	35331528	-	NM_013448	BAZ1A	exon	TTCAAAATGGTGACTTTTTTGAACGAACCATTCTGTGCAACAGCCTTGTGTGGAGTTGTG	8.84067	9.11649	8.8616	8.86377	7.54308	7.35387	6.96247	7.71723
EX_40_2261139	0.0222925	2.82954	hsa_circ_0027802	chr12	96617342	96661606	+	NM_005230	ELK3	exon	TAGACAATAAACATGTATGGAGAGTGCAATCACGCTGTGGCAGTTCCTGTTGCAGTTGCT	10.9929	11.3015	10.4677	10.3679	9.47637	8.90877	9.36012	9.51106
EX_54_3223195	0.015739	2.82904	hsa_circ_0020622	chr11	309012	309410	+	NM_006435	IFITM2	intron	TAAAGTGTATATGTTTCTGGTGCTGCTGTGACTTCATCTAGGGACAGGAAGATGGTTGGC	11.7433	11.9585	10.9397	11.4271	10.425	9.61814	9.98127	10.1226
EX_04_7621043	0.0119017	2.82553	hsa_circ_0086192	chr9	336581	368135	+	NM_203447	DOCK8	exon	AATAAAGATCCAGTTTATGTGTGGAGAAGATGCTAGCAATGCGATGCCGGGAGAAGCTCA	9.42958	8.38583	9.1953	8.96154	7.79598	7.70106	7.3014	7.30632
EX_90_3049756	0.00203529	2.8222	hsa_circ_0027494	chr12	69218142	69222711	+	NM_002392	MDM2	exon	ATCGAATCCGAATCATCGGACTCAGGTACATCTGTGAGTGAGAACAGGTGTCACCTTGAA	9.22586	9.81357	9.54397	9.5192	8.13089	8.00957	8.0202	8.01065
EX_04_6719293	0.00401169	2.80509	hsa_circ_0081983	chr7	111629069	111644186	-	NM_014705	DOCK4	exon	GGGGCAATGATTATTGCCAGTTTCCGAGGAACCGTTCCATATGGCCTGTCATTGGAAATT	8.97429	8.66936	9.22214	8.32188	7.48849	7.03707	7.44581	7.37649
EX_15_3832754	0.0108694	2.80275	hsa_circ_0073462	chr5	96119627	96122253	-	NM_016442	ERAP1	exon	TCAATTCAAGGTACCTGTGGCATGTTCCATTGACATTCATCACCAGCAAATCCGACATGG	8.33178	8.31155	9.03939	9.04617	7.31017	7.3263	7.14624	7.16814
EX_17_3492368	0.00496528	2.79979	hsa_circ_0061504	chr21	34652056	34655546	+	NM_000628	IL10RB	exon	ACCCATGACGCCATTATTGGACCCCCTGGAATGCAAGTAGAAGTACTTGCTGATTCTTTA	10.1264	9.86384	10.6838	10.3383	8.90897	8.80151	8.76293	8.71645
EX_54_7394888	0.00747215	2.77853	hsa_circ_0073463	chr5	96126214	96136703	-	NM_016442	ERAP1	exon	TATGGCAAGTGATACTAGCATCAACACAATTTGAACCCACTGCAGCTAGAATGGCCTTTC	8.16924	8.14348	8.80431	8.86266	7.15805	7.04836	6.99169	7.03736
EX_69_6087649	0.00144402	2.77698	hsa_circ_0031639	chr14	35276656	35331528	-	NM_013448	BAZ1A	exon	TAAAATAAAGTGACTTTTTTGAACGAACCATTCTGTGCAACAGCCTTGTGTGGAGTTGTG	9.18314	9.39941	9.0724	9.20129	7.73356	7.81948	7.28733	8.04122
EX_12_7384872	0.00547975	2.77248	hsa_circ_0086190	chr9	325670	340321	+	NM_203447	DOCK8	exon	AGAAGTATATGTCCCTCACACTGTGTACAGGTTCGAGATTGAAATTGAGCCCCTGTTTGC	10.1443	9.13503	10.1089	9.92583	8.5774	8.29938	8.43415	8.30926
EX_98_8132866	0.000961587	2.77112	hsa_circ_0027492	chr12	69210591	69222711	+	NM_002392	MDM2	exon	TACAGGGACGCCATCGAATCCGGTTCTTTTTTATCTTGGCCAGTATATTATGACTAAACG	9.16734	9.72235	9.19415	9.31255	7.76317	7.93961	7.86964	8.00296
EX_60_2409747	0.0139345	2.76774	hsa_circ_0070193	chr4	79747190	79786874	+	NM_198892	BMP2K	exon	TGAATTCGGTAACCATAGACCAAAAGGTGGATTCTCCACAGTTTTCCTCGTGCGTACTCA	8.87639	8.95531	9.33113	9.21004	8.12139	7.60253	7.25314	7.41334
EX_81_7373850	0.00178428	2.76705	hsa_circ_0031634	chr14	35264875	35331528	-	NM_013448	BAZ1A	exon	TGACCTTAAGTGACTTTTTTGAACGAACCATTCTGTGCAACAGCCTTGTGTGGAGTTGTG	9.19319	9.39414	9.14793	9.26904	7.83244	7.75711	7.35314	8.10294
EX_46_9361922	0.0161377	2.76649	hsa_circ_0006883	chr1	167741511	167757374	+	NM_003953	MPZL1	exon	TGAAAAGATGTTTTTCCACTACTCCCAAGGGCAAGTGTACCTTGGGAATTATCCACCATT	7.83496	8.47249	8.85094	9.0747	7.22938	7.10304	7.09592	7.21338
EX_19_4805131	0.000902693	2.7636	hsa_circ_0070201	chr4	79780737	79793952	+	NM_198892	BMP2K	exon	GTGCCAATAGGGTTCATGCTTGAACCAGATCCGGAACATAGACCTGATATATTTCAAGTG	9.88026	9.83192	9.72288	9.96267	8.7106	8.348	8.06247	8.34669
EX_58_3779681	0.00320469	2.76279	hsa_circ_0014853	chr1	159887902	159888731	-	NM_003564	TAGLN2	exon	TGTCATTTTTGGAAATCCAAGGAGAATCCTCGGAACTTCTCGGATAACCAGCTGCAAGAG	8.97455	9.43532	9.54452	9.63923	7.98663	8.01932	7.82763	7.97351
EX_21_7647052	0.00261535	2.76278	hsa_circ_0055723	chr2	97788623	97808572	+	NM_001164315	ANKRD36	exon	TCTGGGACAGTGTGAATATCAGCCACTGTTATTTGCTGTGAGTCGAAGAAAAGTGAAAAT	9.97263	10.3296	10.2617	10.3891	8.77381	8.44593	9.0102	8.83643
EX_80_5132334	0.000938261	2.76163	hsa_circ_0090013	chrX	18966861	18972530	-	NM_000292	PHKA2	exon	ATCTTGTCTTTTACATAGAAGCTGCATATAAAGTCGCTAATCCCGTCACGGGGCTGCTGT	9.21808	9.26446	9.22203	8.96715	7.61901	7.65811	7.71237	7.82983
EX_45_3783388	0.00371341	2.75695	hsa_circ_0043112	chr17	33747292	33750087	-	NM_018042	SLFN12	exon	CACTGTCCAGAAAAGAATTTCTGCTTGGACACTGCATAGCTGCTGGGAAAATGAACATCA	9.82478	9.47506	9.33823	9.38972	8.34471	7.54381	8.28711	7.91353
EX_45_2953903	0.00179383	2.74717	hsa_circ_0084019	chr8	38793511	38810885	+	NM_021623	PLEKHA2	exon	TTCTTAAGGATGTTCTGAAGACCCATGAATGTCTGGTCAAGTCTGGAATCTGGCAATGGG	9.88034	9.83529	9.85538	9.50804	8.11968	8.20185	8.70644	8.16755
EX_88_5829539	0.00163548	2.74625	hsa_circ_0070196	chr4	79754735	79772210	+	NM_198892	BMP2K	exon	TGCTTAATAAAAAGAGCTATCTGGTCACAAAAATATTGTGGGCTATTTGGACTGTGCTGT	8.9627	8.82123	8.95584	9.07695	7.82005	7.46339	7.29155	7.36392
EX_08_0434533	0.00293862	2.74592	hsa_circ_0031637	chr14	35272059	35331528	-	NM_013448	BAZ1A	exon	TATTAGTCAATGACTTTTTTGAACGAACCATTCTGTGCAACAGCCTTGTGTGGAGTTGTG	8.87583	9.19934	8.8514	8.9625	7.58259	7.54999	6.99624	7.83477
EX_64_8292043	0.0183699	2.7448	hsa_circ_0043700	chr17	40023178	40028435	-	NM_001096	ACLY	exon	ATAGTAACAAGTTGCCTAAGTACTCTTGCCAGTTCATTGAGATGTGTCTGATGGTGACAG	10.3462	9.70284	10.7097	10.5265	9.12818	9.02681	8.64676	8.79259
EX_50_9332613	0.00655827	2.74061	hsa_circ_0071623	chr5	204874	206073	-	NM_145265	CCDC127	exon	ACCAAGTGTTGTTGGATTTGGTCTAGGGAGTCCCAGAAAGAAGTAGAAAAAGAGAGAGAA	8.79832	9.39556	9.00887	8.82776	7.73396	7.37964	7.51229	7.6437
EX_20_8627990	0.0152286	2.73057	hsa_circ_0085584	chr8	131128923	131138335	-	NM_001247996	ASAP1	exon	TGAAGATCTGAACCCACCTGGCTTTCAACCAACTTGGGTATTTTGACCTGTATAGAATGT	8.88888	8.81176	8.39359	8.7767	7.32515	6.57828	7.58814	7.43978
EX_13_2536167	0.00688772	2.72715	hsa_circ_0018771	chr10	74804738	74828741	-	NM_001142595	P4HA1	exon	TTAGCAAAAGGCTTTATCTCTAACCTAACCATTCAGAGACAGTACTTTCCTAATGATGAA	10.2431	10.4374	10.5243	10.3128	8.64235	8.67238	8.76554	9.48484
EX_33_7639233	0.00272725	2.72125	hsa_circ_0080220	chr7	55209978	55214433	+	NM_005228	EGFR	exon	CTGGGCAGCTTTTGCCAAGGCACGAGTAACAAGCTCACGCAGTTGGGCACTTTTGAAGAT	9.61236	9.99274	9.88334	9.29717	8.42434	8.14493	8.40623	8.10038
EX_05_5313566	0.00380349	2.72112	hsa_circ_0067999	chr3	172016517	172052872	+	NM_022763	FNDC3B	exon	GTCAAATGGGTGGAGAAGAATTAGAATGTAACCTGAAAGATCTTAGACCAGCAACAGATT	8.38462	8.65079	9.20776	8.97483	7.4664	7.03485	7.52558	7.49581
EX_97_3654182	0.00858295	2.69881	hsa_circ_0045598	chr17	73131343	73132345	-	NM_001002033	HN1	exon	AAACAATATCCACATTTTGAAAAAATGTGGACACAGACTTGCCAGGCAGCCTGGGGCAGA	9.08965	8.89321	9.23952	9.85694	8.02952	7.8195	7.8455	7.83572
EX_22_0151874	0.00281236	2.69459	hsa_circ_0031633	chr14	35263954	35331528	-	NM_013448	BAZ1A	exon	GTAACCCTAGTGACTTTTTTGAACGAACCATTCTGTGCAACAGCCTTGTGTGGAGTTGTG	9.10284	9.26288	9.13425	9.15831	7.72482	7.79989	7.25489	8.05257
EX_18_6430839	0.00234299	2.69415	hsa_circ_0070200	chr4	79780737	79786874	+	NM_198892	BMP2K	exon	AGACCAAAAGGGTTCATGCTTGAACCAGATCCGGAACATAGACCTGATATATTTCAAGTG	9.68536	9.69863	9.65871	9.79736	8.67283	8.13715	7.97042	8.24733
EX_59_2377498	0.00397841	2.68862	hsa_circ_0019249	chr10	96997329	97007123	-	NM_020992	PDLIM1	exon	ATAGACTACAACTTAGACCATGCTCAGCCTCCAAGCAGCCTTGTCATCGACAAAGAATCT	10.2476	10.0595	9.59477	10.2899	8.6617	8.72875	8.64512	8.54197
EX_68_0844628	0.00709021	2.68655	hsa_circ_0007151	chr8	131164981	131199531	-	NM_001247996	ASAP1	exon	ACATGCCACAGATCTCAAGAAGCCATTTGACAAAGCCTGGAAAGATTATGAGACAAAGTT	9.75477	9.77086	9.65283	9.77552	8.54549	7.69621	8.57956	8.27165
EX_70_3361880	0.00223835	2.68182	hsa_circ_0047390	chr18	32621613	32682123	+	NM_014268	MAPRE2	exon	CCCACAGCAGGCGTTCCTACAGTTGGGGAATGGCGGTCAATGTGTATTCTACCTCGATAA	9.12393	9.5056	9.34916	9.22412	8.05509	7.73407	7.97122	7.75128
EX_58_6506511	0.0404494	2.67931	hsa_circ_0059150	chr20	391055	391408	+	NM_031229	RBCK1	exon	TTAGTGTCTATCGTTAATTCCTCATGGTGCAAAATGGCCATTCCAGCTCCATCCAGCCAT	10.3004	9.52453	10.7167	11.6802	9.30439	9.052	9.45298	9.52066
EX_51_6759853	0.00079251	2.67792	hsa_circ_0070198	chr4	79768341	79786874	+	NM_198892	BMP2K	exon	AGACCAAAAGGTATACAACTCTGTCATACAGAGCCCCTGAAATGATCAACCTTTATGGAG	8.79027	8.79076	8.58272	8.87487	7.59431	7.44379	7.06798	7.20612
EX_38_0013572	0.00182233	2.67437	hsa_circ_0084024	chr8	38801306	38826187	+	NM_021623	PLEKHA2	exon	CCACCCCAGAGTGAGCATAGCTACCCCAAAACAGAAACCAAAAACTCCATTTTGCTTTGT	9.07721	9.1457	9.26589	8.78018	7.48174	7.58331	7.78644	7.76186
EX_12_3495958	0.000547932	2.67199	hsa_circ_0082464	chr7	134127106	134133245	-	NM_001628	AKR1B1	exon	CTTTTGTGAGATTGAGTGCCACCCATATCTCACTCAGGAGAAGTTAATCCAGTACTGCCA	10.9116	10.9374	10.6635	10.9353	9.31271	9.76206	9.21757	9.44119
EX_19_9873310	0.0160757	2.67141	hsa_circ_0043699	chr17	40023178	40025378	-	NM_001096	ACLY	exon	ATAGTAACAAAAGCCAAATCTTATCCTGAATGTAGATGGTCTCATCGGAGTCGCATTTGT	10.6085	9.72301	10.6232	10.7229	9.16903	9.14727	8.7723	9.08741
EX_18_9802763	0.00612697	2.6685	hsa_circ_0061505	chr21	34652056	34669520	+	NM_000628	IL10RB	exon	TCTGTGTTGCCCATTATTGGACCCCCTGGAATGCAAGTAGAAGTACTTGCTGATTCTTTA	9.90233	9.56063	10.2745	9.99826	8.77239	8.57289	8.52288	8.24385
EX_91_1891501	0.00373775	2.66381	hsa_circ_0007148	chr3	171851260	171969331	+	NM_022763	FNDC3B	exon	GACTTGCAAGGTTATTCTCGTTCAAGTTAATCCAGGTGAGACTTTCACAATAAGAGCAGA	9.64843	9.90152	10.1042	9.9271	8.64746	8.40321	8.28184	8.60069
EX_26_9062218	0.000177139	2.6617	hsa_circ_0015287	chr1	173833038	173834685	-	NR_002578	GAS5	exon	TTGCAATCCACTCCTGGTAACGTTTTTATCCATGGATGACTTGCTTGGGTAAGGACATGA	13.4721	13.646	13.0056	13.6955	12.1053	12.3271	11.6455	12.107
EX_95_2847208	0.0122885	2.65999	hsa_circ_0068187	chr3	183454505	183470041	+	NM_018023	YEATS2	exon	GTGGAGAAAGAGAGCCTCCTTTTCACCTGACCAGAAGAGGCTGGGGTGAGTTTCCCGTCA	8.96485	9.63861	9.12543	9.05989	7.62842	7.48053	8.13637	7.90853
EX_59_5983204	0.000969938	2.65702	hsa_circ_0015289	chr1	173833038	173835344	-	NR_002578	GAS5	exon	TTTGCAATCCAGCATTAGACAGAAAGCTGGAAGTTGAAATGGTGGAGTCCAACTTGCCTG	11.5226	11.8449	11.2555	12.055	10.2521	10.647	9.69251	10.4125
EX_19_0068540	0.00521803	2.65697	hsa_circ_0009041	chr8	131191509	131200429	-	NM_001247996	ASAP1	exon	CACAGTGCAACTCCAGGGTTTGAGCCACAATGTGATCTTCACCTTGGATTCTTTGTTAAA	9.92288	9.93926	9.57989	9.75123	8.59798	7.96358	8.50864	8.43435
EX_53_5000860	0.0303574	2.65556	hsa_circ_0013502	chr1	111729800	111741364	-	NM_024901	DENND2D	exon	AGTCTGTGGACATGTAAGGACGAGAGTAAAGAGGAAAATCTTATCGGGAGAACCTGCTTC	11.0043	10.2891	11.4561	11.7672	9.79941	9.88778	9.57693	9.98447
EX_12_2433048	0.00164173	2.65535	hsa_circ_0001185	chr21	34804483	34805178	+	NM_005534	IFNGR2	exon	GATAGAAGAGGTCAAAGGCCCTTTCAGAAGCAACTCCATTTCATTGGATAACTTAAAACC	9.55119	9.96963	9.72676	9.65746	8.35653	8.49008	7.97457	8.42843
EX_39_0249748	0.00830507	2.65493	hsa_circ_0018769	chr10	74790028	74834673	-	NM_001142596	P4HA1	exon	CAGAGGAATTACAGGTGTGTGATCCTGTAAAATTAAATCTTCCAAGATGATCTGGTATAT	9.24922	9.65852	9.90586	9.75222	7.90993	7.78337	8.1326	8.90185
EX_79_2057462	0.000161624	2.6486	hsa_circ_0082461	chr7	134127106	134130072	-	NM_001628	AKR1B1	exon	CTTTTGTGAGGTCTTTGACTTTGAACTGAGCAGCCAGGATATGACCACCTTACTCAGCTA	12.3951	12.5009	12.0961	12.5401	10.8452	11.1504	10.8203	11.1052
EX_25_4744308	0.0216486	2.64849	hsa_circ_0040296	chr16	70690504	70694585	+	NM_152456	IL34	exon	GGATGCTCTTCCAGTTTCTTTTTTCTATTAAACACCCCACTTCCTTTGGAAACACTACTT	10.1402	8.84358	10.6814	10.0021	8.71603	8.3644	8.81797	8.66318
EX_64_9235147	0.00356506	2.6446	hsa_circ_0046250	chr17	79801033	79804948	-	NM_000918	P4HB	intergenic_region	TTTTACCACCTGTACAGCCCCGAAGATTTTTGGAGGTGAAATCAAGACTCACATCCTGCT	9.50936	10.0287	10.1419	9.874	8.59772	8.41441	8.53075	8.46826
EX_10_3837363	0.0151752	2.64109	hsa_circ_0078816	chr6_cox_hap2	2834337	2836058	-	None	None	intergenic_region	ATTTGAGAGAGCAAATAAAGACCTGAGAACCTTCCAGAAACCCCCCAAAGACACACGTGA	15.5737	14.4317	15.5875	15.7308	13.5024	13.4533	14.6769	14.0576
EX_50_7372799	0.0104027	2.63444	hsa_circ_0049080	chr19	8612919	8619627	-	NM_012335	MYO1F	exon	AGGCCGAGCAGACCTACATCGGCTCTGTGCTCATCTCTGTAAACCCCTTCAAGCAGATGC	8.57709	8.77019	9.09205	9.20405	7.50114	6.58262	7.93906	7.77683
EX_19_4054700	0.000258352	2.63438	hsa_circ_0015295	chr1	173833394	173835344	-	NR_002578	GAS5	exon	ACTGCTTGAAAGGCATTAGACAGAAAGCTGGAAGTTGAAATGGTGGAGTCCAACTTGCCT	11.8109	12.0337	11.4443	12.2187	10.4611	10.7915	10.0114	10.6514
EX_19_8130913	0.00666603	2.63095	hsa_circ_0027966	chr12	105238249	105322472	-	NM_032148	SLC41A2	exon	TGTGTTACAGATCCAGTCCTTCTGTGGAACTTCTGAACATCTTTTATTAGTGGAAATATT	8.36807	8.41117	8.7174	8.50994	7.56244	6.75528	6.99011	7.015
EX_47_7183836	0.00471864	2.62528	hsa_circ_0018768	chr10	74790028	74831938	-	NM_001142596	P4HA1	exon	GGAATTACAGATGGGCAGAGAAGTTAGATCGGCTAACTAGTACAGCGACAAAAGATCCAG	9.83981	10.0034	10.2906	9.9988	8.40643	8.36739	8.58251	9.11365
EX_88_5790023	0.00482601	2.625	hsa_circ_0071398	chr4	169292762	169305963	-	NM_001012967	DDX60L	exon	CAAAAAAATGGATGTCTGGTCGTGCTGGAAGAAGAGGTCAAGACCTGCTTGGAAATGTGT	9.00281	8.47645	8.1195	8.4749	7.28371	7.27699	7.18037	6.86595
EX_37_9636070	0.0116169	2.62469	hsa_circ_0002422	chr3	172003715	172028671	+	NM_022763	FNDC3B	exon	AGTGGGATGAGAATATGAGTTGGAAGTAAAGAGGGTGCAAGACATTCTTTCGGGAATAGA	9.3273	9.70612	10.1384	9.87785	8.65238	8.05538	8.3412	8.48454
EX_70_0353892	0.000924699	2.61863	hsa_circ_0085031	chr8	99206955	99234828	-	NM_024759	NIPAL2	exon	AATATTCCTGGTACGACACTGGCATTTGCAGGAACATATTTACTGGTGAACTTTGCTCCA	8.24881	8.38753	8.5159	8.62234	7.13873	6.77637	7.13164	7.16549
EX_53_3143959	0.0149827	2.61808	hsa_circ_0036436	chr15	78305164	78322512	-	NM_144572	TBC1D2B	exon	AAGGCCTAAACAGGAATTCGATGTCTTCTTTCCGTCCTGGGAGAGGACATAATGATAGTC	9.87998	10.4451	9.29531	10.4206	8.6427	8.55666	8.64907	8.90149
EX_95_2443080	0.01085	2.61528	hsa_circ_0018774	chr10	74831786	74834673	-	NM_001142595	P4HA1	exon	GGATATGTCAGATGGTGTGTGATCCTGTAAAATTAAATCTTCCAAGATGATCTGGTATAT	9.09757	9.57906	9.87984	9.66977	7.93925	7.65941	8.10933	8.81332
EX_49_7464329	0.00291485	2.61319	hsa_circ_0067997	chr3	172013152	172028671	+	NM_022763	FNDC3B	exon	TTTTAGAGTGGGATGAGGTTTCTAATATTCAGGCAAGAGCAGTTGTGTTGTCCTGGGCTC	8.915	9.31774	9.45984	9.50797	7.96363	7.65	7.95351	8.12235
EX_17_7899515	0.0251047	2.60866	hsa_circ_0043710	chr17	40025295	40030218	-	NM_001096	ACLY	exon	TTTGTAGACATGCTTAGAAACTGTGGGTCCTTTACTCGGAGCTTGGTTTGATCCGCAAAC	11.0012	10.1366	11.138	11.2348	9.60794	9.72206	9.30096	9.54945
EX_13_3768632	0.0284965	2.60402	hsa_circ_0015581	chr1	183072462	183087281	+	NM_002293	LAMC1	exon	TACAGTGAGAGAAGAAAAGCTTTTGACATCACCTATGTGCGTCTCAAGTTCCACACCAGC	8.02513	9.23211	8.43959	7.74825	7.22216	7.10532	7.05594	6.9865
EX_22_2216019	0.000679894	2.60358	hsa_circ_0055903	chr2	101898320	101905517	-	NM_173647	RNF149	exon	GCATTGCTAGGGAATTGATGTTGATGCTGAAAATTGTGCAGTGTGTATTGAAAATTTCAA	9.2771	9.50669	9.43295	9.26565	7.91917	8.33628	7.8028	7.85201
EX_46_5688911	0.00206855	2.60277	hsa_circ_0032127	chr14	61915881	61920071	+	NM_006255	PRKCH	exon	ATTTCTCCAACCTCGTGTGCACCTGTGTCGTCCATAAACGCTGCCATCATCTAATTGTTA	10.2535	9.97849	9.99638	10.3459	8.54369	8.66674	8.9426	8.8993
EX_23_9824317	0.0154035	2.60212	hsa_circ_0066912	chr3	120122088	120129831	-	NM_007085	FSTL1	exon	AAGTGCCTCAACCCATCTTTCAACCCTCCTGAGAAGAAGAAGAAATCCGTAAGTCCATCT	9.90304	9.68009	9.38613	9.73773	8.18755	7.62427	8.5824	8.63046
EX_91_1747231	0.00207646	2.60026	hsa_circ_0051243	chr19	42364844	42375484	+	NM_001022	RPS19	exon	ATTGCCTCATTCGTAAATGCCTGGAGTTACTGTAAAAGACGTGAACCAGCAGGAGTTCGT	14.5723	14.8543	14.4064	14.6671	13.4643	13.0987	13.1178	13.3096
EX_97_3366441	0.000532467	2.59761	hsa_circ_0015288	chr1	173833038	173835032	-	NR_002578	GAS5	exon	TAAATTTTTGCAATCCAGTGGAGTCCAACTTGCCTGGACCAGCTTAATGGTTCTGCTCCT	12.7496	13.105	12.4384	13.1871	11.4243	11.9281	10.927	11.6339
EX_57_5124450	4.72324e-05	2.59749	hsa_circ_0082463	chr7	134127106	134132813	-	NM_001628	AKR1B1	exon	TTTCAGCAAGACTTCTCTTTGCCTCAAATAAAAAGTGCTTTTGTGAGGGCCAAGCCCGAG	13.6932	13.8751	13.6711	13.7943	12.3301	12.3957	12.3759	12.4311
EX_37_0590508	0.00621791	2.59053	hsa_circ_0006132	chr3	122422588	122427115	+	NM_017554	PARP14	exon	AAGATACACAAGACCGATGTTGTTGTCAACTCCGTTCCCTTGGATCTCGTGCTTAGTAGA	10.6952	10.666	9.96771	10.6838	9.3592	9.12992	7.95147	9.6868
EX_70_6888936	0.00181113	2.5896	hsa_circ_0074361	chr5	142258938	142437312	+	NM_015071	ARHGAP26	exon	GAAAAATCGGCAGATGTTACAGCTGCTCATGAACCACTTGGCAAAATTGAGAATGCCAGC	9.00995	8.90775	9.48854	8.48804	7.86019	7.49136	7.81465	7.35023
EX_49_8319348	0.00479787	2.58731	hsa_circ_0080218	chr7	54819939	54825287	-	NM_014302	SEC61G	intergenic_region	TAAATGAATAGCAGTCATGGATCAGGTAATGCAGTTTGTTGAGCCAAGTCGGCAGTTTGT	11.7705	12.2633	11.8167	11.7831	10.6167	10.3714	10.6943	10.5068
EX_94_2332540	0.00725181	2.58303	hsa_circ_0005700	chr3	171965322	172028671	+	NM_022763	FNDC3B	exon	AAATCACCAACTACCTTTTAGAGTGGGATGAGGTGATTGAAGATAGTACTGGAGTCCGCC	9.22747	9.60905	10.1865	9.89464	8.43723	7.88451	8.59569	8.58597
EX_61_5468994	0.0118489	2.58069	hsa_circ_0045599	chr17	73131343	73143748	-	NM_001002033	HN1	exon	ACAATATCCACATTTTGAAGTGCCAAGTCTAGTGGTGGCAGGGAAGACTTGGAGTCATCT	8.83184	8.78782	9.13943	9.76832	7.73854	7.95059	7.7668	7.81729
EX_65_2303251	6.62272e-05	2.58007	hsa_circ_0082468	chr7	134127106	134136505	-	NM_001628	AKR1B1	exon	TTCAGCAAGACTTCTCTTTGCCTCAAATAAAAAGTGCTTTTGTGAGTCCCCTCCAGGGCA	13.6079	13.8232	13.5436	13.7619	12.2241	12.3816	12.3004	12.373
EX_76_7588829	0.00269251	2.57664	hsa_circ_0060082	chr20	34095863	34099803	+	NM_007186	CEP250	exon	TCTTCTCCTTCAACAATAAACCCTGAGATCTTTGCATTCAGTCTCAGGAGTGGAGGCTGA	10.2337	10.318	9.54124	10.7601	8.9788	8.76883	8.5975	9.22133
EX_42_6328784	0.0350459	2.5718	hsa_circ_0013500	chr1	111729800	111731875	-	NM_024901	DENND2D	exon	TGAAGTCTGTGGACATGTAAGGACGAGAGTAAAGAGGAAAATCTTATGTCCTGCTGGTCA	11.4788	10.652	11.8487	12.2085	10.1867	10.3722	10.12	10.4576
EX_92_7131948	0.0162039	2.56262	hsa_circ_0060081	chr20	34095566	34099803	+	NM_007186	CEP250	exon	TCTCCTTCAACAATAAACCCTGAGATCTTTGCATTCAGATGAACTGGAGCTCACCAGACG	9.71183	9.33843	9.01424	10.5038	8.50967	7.22823	8.25246	9.04671
EX_84_6849495	0.000881779	2.54948	hsa_circ_0070199	chr4	79772077	79793952	+	NM_198892	BMP2K	exon	GTGCCAATAGGCACTGGGATGTCTACTCTATAAACTTTGTTTCTTCACTCTTCCTTTTGG	9.95899	9.85722	9.98442	10.0446	8.88432	8.49368	8.45412	8.57776
EX_04_7882607	0.00355342	2.54715	hsa_circ_0058606	chr2	231253273	231264957	+	NM_138402	SP140L	exon	AAAGTGAGAAGGAGAAAGAGAGGCAAACCTGGAACCCACTTTACTCAGAGTGACAGAGCT	8.95231	8.97818	8.94889	9.40346	7.851	7.66012	7.80887	7.60707
EX_96_6743231	0.000540827	2.54707	hsa_circ_0015298	chr1	173833394	173836181	-	NR_002578	GAS5	exon	TTTTAATGACCACAACAAGCAAGCATGCAGCTTACTGCTTGAAAGGTATGGTGCTGGGTG	13.0927	13.2987	12.8384	13.3916	11.872	12.0952	11.3881	11.844
EX_37_1194694	0.00385103	2.54546	hsa_circ_0003764	chr7	77214859	77230123	+	NM_002835	PTPN12	exon	TTCATTGCAGATCATTGTAATGGCCTGCCGAGAATTTGAGATGGGAAGGAAAAAATGTGA	10.4167	10.769	10.2404	10.5898	9.25189	8.93011	9.06752	9.38635
EX_90_8887075	0.0194447	2.54127	hsa_circ_0001055	chr2	100623093	100625394	-	NM_001025108	AFF3	exon	GCAGGGGGAGTGTCTATGAACCAGATAGAAATGCATTACGGAGGAAAGAACGAGAAAGAA	8.68874	7.80235	9.38954	7.58055	7.14004	6.56134	7.75052	7.11507
EX_61_8709304	7.51819e-05	2.52546	hsa_circ_0061515	chr21	34787194	34804643	+	NM_005534	IFNGR2	exon	AGTCGGGCATTTAAGCAACATATCTTGCTACGAAACAATGGCAGATGACCCTCTTTCCCA	9.8379	10.174	9.85108	9.95428	8.57469	8.75319	8.45325	8.69723
EX_52_6356593	0.00697552	2.52427	hsa_circ_0007870	chr8	131199481	131249240	-	NM_001247996	ASAP1	exon	AGACAAAGTTGCTCTAGACCAAGATAGAACAGCCCTTCAGAAAGTGAAGAAGTCTGTAAA	9.51329	9.66397	9.32124	9.27594	8.28223	7.725	8.15537	8.23785
EX_26_4099633	0.00158539	2.52336	hsa_circ_0007411	chr7	77210743	77230123	+	NM_002835	PTPN12	exon	TTCATTGCAGTTGATCACAGCCGAGTTAAATTGACATTAAAGACTCCTTCACAAGATTCA	9.27735	9.62072	8.99174	9.38297	7.99442	7.94646	7.74288	8.26841
EX_50_1212326	0.00664899	2.51946	hsa_circ_0004009	chr12	110449809	110457133	+	NM_033121	ANKRD13A	exon	ATTGCTTTTGAAAGAATGTGGAGGCTGTGGACCCACGAGGTCGAACATTATTGCATCTTG	9.31314	8.21856	8.68184	9.13854	7.682	7.43477	7.49661	7.63257
EX_55_0809296	0.00244657	2.51851	hsa_circ_0046251	chr17	79801033	79805223	-	NM_000918	P4HB	intergenic_region	AAATTTTACCACCTGTTTTGATGAAGGCCGGAACAACTTTGAAGGGGAGGTCACCAAGGA	9.57485	10.1617	10.1307	10.0993	8.67386	8.71238	8.69367	8.63084
EX_87_1104862	0.000937135	2.51666	hsa_circ_0080836	chr7	77210743	77236618	+	NM_002835	PTPN12	exon	TAAAAGCTGGGTTGATCACAGCCGAGTTAAATTGACATTAAAGACTCCTTCACAAGATTC	8.92091	9.29788	8.72785	9.14043	7.59641	7.68852	7.50719	7.98676
EX_82_3812600	0.0023912	2.51656	hsa_circ_0051736	chr19	48733694	48741789	-	NM_001184902	CARD8	exon	GCTAACAAAGGGACAGTGGATCCAGTAGGAACATAGATGCATCCAAACTCATTAGACTAC	8.95222	9.04481	8.36837	8.84853	7.59284	7.44723	7.42824	7.5029
EX_71_9794987	0.0013257	2.51347	hsa_circ_0070204	chr4	79782542	79808438	+	NM_198892	BMP2K	exon	TCTCATTCAGAATTCTTCTATTCCTTCAGCTCTTCCTGAACCGATGACTGCTAGTGAAGC	9.91768	9.59224	9.80659	9.91621	8.47697	7.95305	8.66005	8.7279
EX_16_2880849	0.0344039	2.51333	hsa_circ_0015596	chr1	183102540	183106962	+	NM_002293	LAMC1	exon	TGATGGCAGGGATGGTATGAACAAGCGAAGAACATCTCACAGGATCTGGAAAAACAAGCT	7.78026	9.0745	8.61291	7.84958	7.22718	7.07495	7.06107	7.03707
EX_62_7927192	0.00885332	2.51283	hsa_circ_0066658	chr3	100274052	100287811	+	NM_018004	TMEM45A	exon	TCATTACCTGATCATGGGGAATTTCAGAGGTCATGCCCTCCCTGGAACCTTCTTTTTTAT	9.16755	9.55653	10.5652	9.98788	7.75899	7.51571	9.21238	9.0841
EX_75_3361015	0.0122815	2.50949	hsa_circ_0068006	chr3	172050878	172064230	+	NM_022763	FNDC3B	exon	GGGTTGGGAGGATAACCTTTTCCACCCAAAATACACTGGAGAGGATTTAACCTGTACTGT	8.53737	9.00995	9.40488	9.25721	7.8981	7.37918	7.71405	7.97995
EX_65_8036207	0.00486558	2.50517	hsa_circ_0047391	chr18	32650158	32682123	+	NM_001143827	MAPRE2	exon	CCCACAGCAGTTGGGGAATGGCGGTCAATGTGTATTCTACCTCGATAACCCAAGAGACTA	9.38992	9.90828	9.6292	9.53387	8.39435	8.09233	8.41764	8.28563
EX_29_8550730	0.0012898	2.50437	hsa_circ_0061521	chr21	34804483	34809828	+	NM_005534	IFNGR2	exon	TTAAAGTCTAGTCAAAGGCCCTTTCAGAAGCAACTCCATTTCATTGGATAACTTAAAACC	9.22647	9.56271	9.2755	9.24232	7.99307	8.19674	7.64626	8.13928
EX_19_8564456	0.0191038	2.50148	hsa_circ_0034776	chr15	42191638	42202061	-	NM_139265	EHD4	exon	TTTTCTTTAAGTGCATGCCTACATCATCAGCTACCTGAAGAAGGAGATGCCAAGTGTATT	10.4835	10.7709	10.514	10.3631	9.22435	8.59584	9.29152	9.58917
EX_32_8572422	0.0010845	2.49967	hsa_circ_0084020	chr8	38793511	38814904	+	NM_021623	PLEKHA2	exon	TTTGAAATAATAACAAGCTCCAGGACCTTCTACGTACAGAATCTGGCAATGGGGGCAGGA	9.05797	9.38658	9.03795	8.80994	7.71	7.82857	7.76871	7.7552
EX_52_7646526	0.0229502	2.4983	hsa_circ_0024149	chr11	104813593	104822732	-	NM_033306	CASP4	exon	TTCAATAAAAGTGAAGACAAACGACTCATCCGAATATGGAGGCTGGACCACCTGAGTCAG	8.48953	7.94914	7.70743	8.95812	7.08989	7.29824	6.73994	6.96594
EX_87_8057261	0.00156721	2.49563	hsa_circ_0073464	chr5	96130744	96136703	-	NM_016442	ERAP1	exon	CCCAAACAAGGATACTAGCATCAACACAATTTGAACCCACTGCAGCTAGAATGGCCTTTC	8.23651	8.29534	8.74282	8.9542	7.18468	7.16133	7.26427	7.44947
EX_24_2206801	0.00123793	2.49501	hsa_circ_0059178	chr20	1349620	1356247	-	NM_000801	FKBP1A	intron	AAGTGCTTTATGCCGGCTTTTCTCAGGGATGCTTGAAGATGGAAAGAAATTTGATTCCTC	10.2413	10.5074	10.3407	10.6757	8.93361	8.90865	9.2805	9.34966
EX_61_2917628	0.00320791	2.49365	hsa_circ_0073578	chr5	111519712	111576507	-	NM_022140	EPB41L4A	exon	GATCTCGTTCTGTAACGAAACCTCATTCTTTTTTGAAGCTCGGAGTAAAACTGCTTGCAA	9.06002	8.65647	9.31347	9.41931	8.02627	7.60594	7.71174	7.9095
EX_08_0907554	0.00532984	2.49328	hsa_circ_0073384	chr5	94204037	94230540	-	NM_024717	MCTP1	exon	TTGATTGGGATTCACCCCCAAGGAGTCTCGCTGCTTTTGTGGTGCCAGGTCGACCTGTCA	7.86485	8.51139	8.16535	8.74116	7.02455	7.19718	6.88454	7.03916
EX_07_9448389	0.00944651	2.48552	hsa_circ_0085603	chr8	131164981	131414216	-	NM_001247996	ASAP1	exon	TGTTCAGTCAAGAATGGGATTCTGACCATCTCACATGCCACAGTCGTTTTCTGATGTGAC	11.1168	11.2557	10.7036	10.886	9.92369	9.2823	9.66469	9.82005
EX_21_5402206	0.00116572	2.48294	hsa_circ_0001632	chr6	101214440	101253756	-	NM_006828	ASCC3	exon	ACGAACTCAGCTATTTGAACTGCTGGGACCTGAAGGACTTGAACTTATTGAGAAACTCCT	9.0702	9.19919	9.30962	9.07111	8.03375	7.8217	7.75988	7.78379
EX_25_3257195	0.0177707	2.48168	hsa_circ_0009607	chr1	8921058	8934976	-	NM_001428	ENO1	intergenic_region	CATGAGAATAAAGTTCACCATGTCTATTCTCAAGATCCATGCCAGGGAGATCTTTGACTC	13.1053	12.8221	13.3609	11.9705	11.6906	11.5847	11.6188	11.453
EX_98_4230823	0.00819277	2.48133	hsa_circ_0068013	chr3	172080422	172098883	+	NM_022763	FNDC3B	exon	GTACAAACAGGATCAGAATTCAGGCTATAAATGAAATTGGAGCTGGACCATTTAGTCAGT	9.30044	9.60439	10.0663	9.74038	8.56388	7.98698	8.45635	8.4969
EX_38_8548445	0.00645139	2.47971	hsa_circ_0067974	chr3	171830241	172055191	+	NM_022763	FNDC3B	exon	AATTCTGAAGGAAGCCAGTTGAGGGAAGTTCTCCATGAATGTACGTCACAATGATGATGA	9.52794	9.88079	10.316	9.97982	8.76784	8.29376	8.77209	8.6875
EX_62_5405935	0.018102	2.47168	hsa_circ_0027968	chr12	105239620	105322472	-	NM_032148	SLC41A2	exon	TTTGGTCCAGATCCAGTCCTTCTGTGGAACTTCTGAACATCTTTTATTAGTGGAAATATT	8.31173	8.3055	8.69147	8.52892	7.72203	7.0591	6.79174	6.88237
EX_71_8388000	0.0030577	2.4626	hsa_circ_0015633	chr1	183595331	183599772	-	NM_005717	ARPC5	exon	TGTTGAATAAGACCGGGCAGGCAGCATTGTCTTGAAGGTGCTCATCTCTTTTAAAGCTAA	11.7749	11.6919	11.8511	12.2326	10.7689	10.2789	10.7354	10.5782
EX_02_5631402	0.00122403	2.46156	hsa_circ_0059176	chr20	1349620	1350716	-	NM_000801	FKBP1A	intron	TATTGCAATAAAAGTGCTTTATGCCGGCTTTTCTCAGATCTGCCATGGAGGGATCTGGTG	12.3818	12.8024	12.1285	12.6028	11.1015	11.2927	11.1304	11.2695
EX_32_7334050	0.00347416	2.45921	hsa_circ_0061520	chr21	34799190	34809828	+	NM_005534	IFNGR2	exon	TGTTTTTTAAAGTCTATGACTGTCGGGCCTCCAGAAAACATTGAGGTGACCCCAGGAGAA	9.39701	9.79465	9.69157	9.63629	8.46677	8.20136	8.18836	8.47294
EX_45_6531910	8.59486e-05	2.44922	hsa_circ_0015296	chr1	173833394	173835705	-	NR_002578	GAS5	exon	TTACTGCTTGAAAGGTCCTAAAGAGCAAGCCTAACTCAAGCCATTGGCACACAGGCATTA	12.6188	12.8949	12.1505	12.9719	11.3296	11.7061	10.8631	11.5685
EX_80_8812537	0.0333564	2.44861	hsa_circ_0066142	chr3	52941570	52962357	-	NM_001005159	SFMBT1	exon	CTCTCCCCAGGTTTTTGATGAGAAGTACTTTCTGGTGGAAATGGATGACTTGCGTCCTGA	9.75826	10.2434	9.96844	10.6952	9.19537	8.24166	9.11154	8.94513
EX_27_7415489	0.00392364	2.44788	hsa_circ_0030279	chr13	50601342	50618904	-	NR_002612	DLEU2	exon	TGATCACCTCAGCAGAAAACTGTGGATAATTACTGTACCTTCCTCATGGAAAAAGTTTTA	9.53213	9.79671	9.42904	9.46463	8.48271	8.04441	8.16018	8.35863
EX_35_7833846	0.00450921	2.44549	hsa_circ_0056666	chr2	145182362	145187593	-	NM_014795	ZEB2	exon	AATGGTACAGTGGTGAACTATGACAATGTAGTGGACACAGGTTCTGAAACAGATGAGGAA	9.08158	9.35641	8.66643	8.60976	8.06961	7.59337	7.47692	7.45575
EX_34_0948403	0.000771083	2.44002	hsa_circ_0015299	chr1	173833394	173837125	-	NR_002578	GAS5	exon	TAATGACCACAACAAGCAAGCATGCAGCTTACTGCTTGAAAGTTTCGAGGTAGGAGTCGA	13.2676	13.5638	13.1935	13.7435	12.1759	12.3871	11.8061	12.2585
EX_81_4654442	0.022972	2.43993	hsa_circ_0009075	chr12	110463546	110467440	+	NM_033121	ANKRD13A	exon	GTCAAAATAGGTTTACACAGTAAACAATGTGAATGTGATCACCAAAATACGCACAGAACA	8.81707	7.69513	8.58158	9.00723	7.16506	7.28523	7.33868	7.46213
EX_04_6146582	0.00339618	2.4382	hsa_circ_0075459	chr6	2833733	2838920	-	NM_030666	SERPINB1	exon	CTGTTCAGAAACTTTCCATTTCAACACGGTTGAAGAGGTTCATTCAAGATTCCAGAGTCT	8.11492	8.56346	8.61742	8.72894	7.19653	7.42952	7.12501	7.18297
EX_52_7949524	0.00523601	2.43529	hsa_circ_0080842	chr7	77214859	77236618	+	NM_002835	PTPN12	exon	TAAAAGCTGGGATCATTGTAATGGCCTGCCGAGAATTTGAGATGGGAAGGAAAAAATGTG	10.2979	10.6379	10.1082	10.4109	9.22149	8.83631	9.02386	9.2501
EX_26_2085997	0.0019571	2.43461	hsa_circ_0059177	chr20	1349620	1352884	-	NM_000801	FKBP1A	intron	TGCAATAAAAGTGCTTTATGCCGGCTTTTCTCAGATGAGTGTGGGTCAGAGAGCCAAACT	11.8132	12.2214	11.6364	11.9792	10.6496	10.6284	10.6224	10.6791
EX_93_6612875	0.00188977	2.42517	hsa_circ_0077488	chr6	101163337	101253756	-	NM_006828	ASCC3	exon	TGGACACCAGCTATTTGAACTGCTGGGACCTGAAGGACTTGAACTTATTGAGAAACTCCT	8.75575	8.8382	8.99197	8.7462	7.73067	7.38238	7.46757	7.62733
EX_61_6332212	0.0223802	2.41995	hsa_circ_0004099	chr11	9225206	9229179	-	NM_015213	DENND5A	exon	AGTTTCAAATCCTGCTCTACTCACAGCCATTATGCCAGTACATACAGGCTTCTAAAGCCA	8.66529	8.43492	8.56542	8.43644	7.1372	6.24661	7.61218	7.63024
EX_11_2920897	0.00498864	2.41876	hsa_circ_0083840	chr8	29959413	29995222	+	NM_001128208	LEPROTL1	exon	TCATTTTGGGCTTTGATTAGTTTGTCCTTTGGAGGAGCAATCGGACTGATGTTTTTGATG	10.4085	9.60154	10.4591	9.4465	9.08568	8.56592	8.82949	8.55586
EX_47_1484815	0.00441834	2.41754	hsa_circ_0026785	chr12	56119229	56122136	-	NM_001780	CD63	exon	ATTATTTTTTCAGACCGAAAAGAGATGGTCTGAGTTTGTCTTAGAGCCCGGCAGCCATGG	9.36326	8.99385	9.55427	9.79769	8.29272	8.10405	8.0021	8.30992
EX_43_4242001	0.00202645	2.41393	hsa_circ_0026123	chr12	49521566	49522721	-	NM_006082	TUBA1B	exon	AAGTAAAGTCATTAACATCAAGCTGACCAGTGCACCGGTCTTCAGGGCTTCTTGGTTTTC	11.4428	11.5063	11.7604	11.63	10.5081	10.2071	10.4294	10.0916
EX_46_4731357	0.00332565	2.41004	hsa_circ_0080843	chr7	77214859	77247882	+	NM_002835	PTPN12	exon	AAGGACCCGCAGATCATTGTAATGGCCTGCCGAGAATTTGAGATGGGAAGGAAAAAATGT	10.4618	10.8583	10.3124	10.7049	9.37022	9.15477	9.19441	9.56613
EX_88_8934476	0.00086374	2.40603	hsa_circ_0092094	chrX	153699447	153701985	+	NM_017514	PLXNA3	exon	TTCATGGAATGTTTTTTCCTGATTAAATGTTGGGGAAATGCCACCTGCCGCTGCGCTTCT	9.57296	9.95713	9.21999	9.85419	8.49429	8.48029	8.09635	8.53453
EX_88_5248594	0.00392354	2.40591	hsa_circ_0048653	chr19	4657556	4660762	-	NM_019107	C19orf10	exon	AACATTAAAAAGCAAGCCCCAGGGGAAGTCCTATCTGTACTTCACACAGTTCAAGGCAGA	9.21333	9.81113	9.65435	9.92305	8.27856	8.75113	8.19446	8.34085
EX_56_1150276	0.0141203	2.40513	hsa_circ_0087070	chr9	37493555	37503693	+	NM_022490	POLR1E	exon	TATAAAGCGATGGCCAGGTTGGACTTCATGGATTCTTGTATTGAAGCCTTTGGTACCACC	8.5897	8.57597	9.17238	8.4437	7.57005	7.45301	7.22098	7.56287
EX_03_5898478	0.00275012	2.40175	hsa_circ_0070821	chr4	122589151	122593781	-	NM_001154	ANXA5	exon	TCCCCCTGAAGCTTTATTTCAGGCTGGAGAACTTAAATGGGGGACAGATGAAGAAAAGTT	9.97625	9.95638	10.0336	10.3153	9.00955	8.80946	8.71298	8.70132
EX_57_6422952	0.00269235	2.40119	hsa_circ_0003244	chr8	131130406	131138335	-	NM_001247996	ASAP1	exon	TACAAAACTGAACCCACCTGGCTTTCAACCAACTTGGGTATTTTGACCTGTATAGAATGT	9.03018	9.13159	8.63265	8.89854	7.72761	7.53251	7.68246	7.73365
EX_04_2902598	0.00264742	2.40039	hsa_circ_0080856	chr7	77256021	77256992	+	NM_002835	PTPN12	exon	TGCTGAAAAAGTTGCCTTGTTGAAGGGGATGCTAAAGAAGAAATACTGCAGCCACCGGAA	9.14523	9.51855	8.79214	9.34313	8.00354	7.91022	7.81629	8.09865
EX_69_7845896	0.00425018	2.40028	hsa_circ_0080838	chr7	77212871	77230123	+	NM_002835	PTPN12	exon	TTCATTGCAGGGCGTCTATGGGCCAAAAGCATATGTAGCAACTCAAGGACCTTTAGCAAA	10.1917	10.5443	9.89297	10.2329	9.11014	8.81341	8.73604	9.17479
EX_63_6861976	0.0018416	2.39969	hsa_circ_0001362	chr3	171965322	172003774	+	NM_022763	FNDC3B	exon	AAGACATTCTTTCGGGAATAGAGAAACCACAGGTGATTGAAGATAGTACTGGAGTCCGCC	7.97088	8.16519	8.46	8.55282	7.06911	6.8018	7.03082	7.23644
EX_26_8682355	0.031458	2.39852	hsa_circ_0038336	chr16	19619499	19663412	+	NM_020314	C16orf62	exon	CTCTCCCAAGATCACTTTTCTCCAGAGAATGCAAATGACACGGCCAAGGAAACATGCCTA	10.3706	10.109	11.4545	10.9554	9.85281	9.13719	9.45421	9.68144
EX_55_0880535	0.00742234	2.39468	hsa_circ_0084865	chr8	90949253	90982785	-	NM_002485	NBN	exon	ATCTTTTTAGCATAAGAAATTGAGTTCCGCAGTTGTCTTTGGAGGTGGGGAAGCTAGGTT	8.8678	9.35842	9.36401	9.63461	8.06265	8.03972	8.24733	7.91837
EX_53_3018816	0.00489388	2.39345	hsa_circ_0056608	chr2	136664253	136701050	-	NM_001349	DARS	exon	TTTTAAAGCTCATCAACAAAGAGAGCATTGTGGATGTAGAAGGTGTTGTGAGAAAAGTGA	9.67802	9.26806	9.61088	9.28	8.1555	8.4969	8.19092	7.95221
EX_63_0127492	0.000229631	2.39022	hsa_circ_0082462	chr7	134127106	134132133	-	NM_001628	AKR1B1	exon	ACTTCTCTTTGCCTCAAATAAAAAGTGCTTTTGTGAGGTCCTGATCCGGTTCCCCATGCA	10.9578	11.0395	11.0786	11.2936	9.73808	9.73297	9.96886	9.90784
EX_91_3687760	0.00277619	2.38657	hsa_circ_0026138	chr12	49666035	49667113	+	NM_032704	TUBA1C	exon	TAAAATTGAAGTTTCCATTTGCTGACCAGTGCACCGGTCTTCAGGGCTTCTTGGTTTTCC	11.6466	11.6876	11.9064	11.785	10.7456	10.4208	10.5877	10.2119
EX_67_9879615	0.00399585	2.38611	hsa_circ_0080839	chr7	77212871	77261742	+	NM_002835	PTPN12	exon	AGTGAACATAGGCGTCTATGGGCCAAAAGCATATGTAGCAACTCAAGGACCTTTAGCAAA	10.2023	10.5829	9.83047	10.3206	9.0769	8.8782	8.7406	9.26624
EX_09_9050636	0.00101931	2.38429	hsa_circ_0015297	chr1	173833394	173835934	-	NR_002578	GAS5	exon	TGCTTGAAAGTTGTGTCCCCAAGGAAGGATGAGAATAGCTACTGAAGTCCTAAAGAGCAA	12.2775	12.5422	11.8474	12.7053	11.0319	11.5302	10.5515	11.2157
EX_69_4017869	0.00678913	2.38396	hsa_circ_0001940	chrX	117676687	117695480	+	NM_144658	DOCK11	exon	TGTTGTTCAGGAAAAGGCCAAAGTTGTTGAGCCCCTGGACTATGAGAATGTTATTGCCCA	8.9059	8.78294	9.74803	9.5672	8.18238	7.47406	8.43917	7.96296
EX_71_4078254	0.0328039	2.38314	hsa_circ_0066740	chr3	107776323	107799191	-	NM_001777	CD47	exon	CTAGCACAATTACTTGGACTAGTTTATATGAAATTTGTGGGATCAGCTCAGCTACTATTT	8.53819	7.95199	8.50913	9.14175	7.21867	7.55826	7.36872	7.20066
EX_50_8940146	0.000294649	2.38118	hsa_circ_0082460	chr7	134127106	134127522	-	NM_001628	AKR1B1	exon	AAGTGCTTTTGTGAGCTGTACCTCCCACAAGGATTACCCCTTCCATGAAGAGTTTTGAAG	12.5911	12.6588	12.3112	12.6402	11.1755	11.4053	11.2064	11.4169
EX_45_0257919	0.0279111	2.37662	hsa_circ_0028166	chr12	110463546	110468563	+	NM_033121	ANKRD13A	exon	GCTGATTCAGGTTTACACAGTAAACAATGTGAATGTGATCACCAAAATACGCACAGAACA	8.82232	7.60371	8.36291	8.91176	7.12485	7.15407	7.41983	7.32425
EX_49_7253433	0.000357478	2.37236	hsa_circ_0002113	chr21	34793786	34805178	+	NM_005534	IFNGR2	exon	TTTCACACTCCACCAAGCATCCCATTACAGATAGAAGAGCACCGACAGTAAATGGTTCAC	10.3345	10.5947	10.0447	10.269	9.06674	9.33932	8.62553	9.18607
EX_74_3421819	0.00687796	2.3718	hsa_circ_0091368	chrX	117676687	117700616	+	NM_144658	DOCK11	exon	ACTGATGAAGGAAAAGGCCAAAGTTGTTGAGCCCCTGGACTATGAGAATGTTATTGCCCA	9.1607	8.7851	9.71684	9.62562	8.32556	7.66998	8.4551	7.90541
EX_80_1368242	0.0324516	2.36651	hsa_circ_0002326	chr18	9814016	9816167	+	NM_006868	RAB31	intron	TCCCTGAGTGTCATCCCTGAGTGTACAAAGTTTCATTCATTGGCTCCCATGTACTATCGA	9.74867	9.45665	9.74691	9.24864	7.81048	7.64889	8.66707	8.81023
EX_47_5903453	0.00100041	2.36645	hsa_circ_0080852	chr7	77236551	77268048	+	NM_002835	PTPN12	exon	ACAGATATTGTGCAGGCTGTGGAAGAACAGGTGCCATTTGTGCCATAGATTATACGTGGA	10.3162	10.6519	9.94349	10.357	9.17824	9.14797	8.86449	9.17049
EX_60_1140476	0.0217125	2.36457	hsa_circ_0025425	chr12	9241795	9246175	-	NM_000014	A2M	exon	ACAACATTCAACTCCCTACTTTGTCCATCAGAGTCAGATGTAATGGGAAGAGGCCATGCA	11.5756	12.3007	11.6858	11.5799	10.6235	10.3286	10.3923	10.8953
EX_66_2399558	0.000524069	2.3641	hsa_circ_0070194	chr4	79747190	79793952	+	NM_198892	BMP2K	exon	TTGGAACCATAATGGACTCCTCCTATAGTGCCAATAGGTGGATTCTCCACAGTTTTCCTC	9.40255	9.27514	8.89635	9.45152	8.24813	8.03578	7.79995	8.0042
EX_91_4008384	0.00681629	2.3627	hsa_circ_0015290	chr1	173833038	173837125	-	NR_002578	GAS5	exon	ATAAATTTTTGCAATCCATTTCGAGGTAGGAGTCGACTCCTGTGAGGTATGGTGCTGGGT	10.2152	10.3442	9.08381	10.5901	8.89696	9.3295	8.28298	8.97676
EX_17_6441820	0.000263679	2.35435	hsa_circ_0049222	chr19	10284546	10291561	-	NM_001130823	DNMT1	exon	CCAGAGAACGGAATGTGTGAAGGAGAAATTGAATCTCTTGCACGAATTTCTGCAAACAGA	8.49894	8.32575	8.53909	8.53607	7.1554	6.96874	7.40298	7.397
EX_36_5201366	0.018257	2.35303	hsa_circ_0086193	chr9	370229	372286	+	NM_203447	DOCK8	exon	GAAAAATTGCCACCCAACTACTCCATGCATTCTGCTGAGGTCATCTTTGGAAAATCCAGC	9.47815	8.63929	9.3907	9.26161	8.23688	8.14679	7.69129	7.82582
EX_20_3664714	0.00228813	2.34644	hsa_circ_0077484	chr6	101127493	101253756	-	NM_006828	ASCC3	exon	AGAAAAACAGCTATTTGAACTGCTGGGACCTGAAGGACTTGAACTTATTGAGAAACTCCT	8.5987	8.613	9.07045	8.93588	7.58614	7.62366	7.63496	7.506
EX_44_9373008	0.011516	2.34558	hsa_circ_0057332	chr2	188243666	188245514	-	NM_005795	CALCRL	exon	TTTATTTCAAGCGTTTACTGCAACAGAACCTGGGATGGATGGCTCTGCTGGAACGATGTT	9.26271	9.53479	8.53102	8.66047	7.85008	7.94518	7.90523	7.58058
EX_98_6985562	0.0139992	2.3427	hsa_circ_0009605	chr1	8921058	8930569	-	NM_001428	ENO1	intergenic_region	CATGAGAATAGTGTCTCAAAGGCTGTTGAGCACATCAATAAAACTATTGCGCCTGCCCTG	12.6539	12.4588	13.2051	11.779	11.5331	11.2219	11.5436	11.1971
EX_96_0805635	0.00775717	2.34195	hsa_circ_0056609	chr2	136670055	136701050	-	NM_001349	DARS	exon	AAGAAATCCCCATCAACAAAGAGAGCATTGTGGATGTAGAAGGTGTTGTGAGAAAAGTGA	9.95108	9.49991	9.92194	9.65769	8.41968	8.82665	8.49342	8.38398
EX_60_1390920	0.0254523	2.34113	hsa_circ_0049415	chr19	11309970	11312801	-	NM_020812	DOCK6	exon	TTATAAGCAAGCCTACATCCAGATCACGTATGTGGAACCGTACTTTGATACCTACGAGCT	8.46071	8.98452	7.32959	7.89954	6.97728	7.40769	6.92109	6.91369
EX_01_1923168	0.00672382	2.34099	hsa_circ_0091369	chrX	117676687	117712610	+	NM_144658	DOCK11	exon	TCCAGTAAAGGAAAAGGCCAAAGTTGTTGAGCCCCTGGACTATGAGAATGTTATTGCCCA	9.2264	9.0428	9.90384	9.85024	8.49444	7.68582	8.6896	8.2538
EX_11_7437113	0.0428249	2.33937	hsa_circ_0035110	chr15	45003684	45008554	+	NM_004048	B2M	exon	ATAGTTAAGTGGGATCGAGACATGTAAGCAGCATCATGGAGAATATAAGTGGAGGCGTCG	16.6485	15.9591	16.3134	16.67	14.9726	15.8011	14.8611	14.9442
EX_70_8921024	0.00302145	2.33859	hsa_circ_0059180	chr20	1349620	1373816	-	NM_000801	FKBP1A	intergenic_region	TTTATTATTGCAATAAAAGTGCTTTATGCCGGCTTTTCTCAGTTTCCGGGACGTCGCGCG	12.4692	12.8904	12.2507	12.7162	11.3161	11.3959	11.395	11.3962
EX_75_0874801	0.00787426	2.33445	hsa_circ_0089893	chrX	12994364	12995346	+	NM_021109	TMSB4X	exon	TAAAAACTTACTTTTCCTCCGCAACCATGTCTGACAAACCCGATATGGCTGAGATCGAGA	15.2207	15.3077	14.8123	15.7131	13.9295	14.092	14.1335	14.1379
EX_19_2335711	0.000370431	2.33402	hsa_circ_0000498	chr13	79209244	79219132	-	NM_024546	RNF219	exon	CACCTCAAAAGTACGTCAGCCTGTCATATGCATCAACAACCATGTATTTTGTTCGATTTG	8.75977	8.70321	8.32341	8.4875	7.39566	7.52064	7.27507	7.21342
EX_61_3496455	0.0111394	2.33192	hsa_circ_0049862	chr19	16192722	16204563	+	NM_003290	TPM4	exon	AGAGAACGGTTGCAAAACTGGAAAAGACAATTGATGACCTGGAAGGCTGAAGGTGATGTG	10.1143	10.7071	9.97614	10.5891	8.99114	9.04888	9.32761	9.23761
EX_31_8187488	0.00899887	2.33032	hsa_circ_0066511	chr3	69134089	69151207	+	NM_006407	ARL6IP5	intergenic_region	TTGGAGGAGTCATGGTCTTTGTGTTTGGCATTACTTTTCCTTTGCTGTAAAGCCGACCGA	13.0868	11.4698	12.9011	12.8172	11.8174	10.8806	11.63	11.3807
EX_92_7238900	0.0269457	2.32582	hsa_circ_0000659	chr15	94899365	94913409	+	NM_001159643	MCTP2	exon	GATTTCTCAGTCCTCTTTGATACGCAACCTACGGCTCTCTGAGTCCTTGAAAAAGAACCA	8.4491	9.52158	8.53065	8.83492	7.86348	7.60395	7.62716	7.6183
EX_17_7128501	0.00587802	2.3253	hsa_circ_0006475	chr13	50571209	50618904	-	NR_002612	DLEU2	intergenic_region	GGACCGCACGGTGGATAATTACTGTACCTTCCTCATGGAAAAAGTTTTATTTAAAGTGTT	10.7814	11.0137	10.4281	10.5721	9.7331	9.28819	9.38621	9.54664
EX_43_8736216	0.015938	2.32316	hsa_circ_0018149	chr10	33200375	33209313	-	NM_002211	ITGB1	exon	CTGAGCATAATCCCTTTCCTCAGAAGTCATTTTGGAAAACGGCAAATTGTCAGAAGGCGT	10.3398	10.8739	10.2704	10.1275	9.46127	8.96862	9.1464	9.24375
EX_64_0640969	0.00909888	2.32132	hsa_circ_0055727	chr2	97810254	97860491	+	NM_001164315	ANKRD36	exon	TCTTCTCGGAAAAAACCAGCCTTGAAGTGTCTTCTCAGAAACAACCGGCCTTGAAGGATA	11.3455	11.5705	11.0541	11.9905	10.2278	10.1068	10.4007	10.4982
EX_15_4163473	0.00535667	2.32122	hsa_circ_0002574	chr8	124031434	124037290	-	NM_024295	DERL1	exon	CTCAGTTTTTGAGCTTTTGATGGGAGGCCAGCAGACTATTTATTCATGCTCCTCTTTAAC	9.08583	9.95696	9.3648	9.2814	8.31874	8.42031	8.05797	8.15995
EX_49_8193160	0.0120191	2.31938	hsa_circ_0041919	chr17	7478436	7481562	+	NR_037926	SENP3-EIF4A1	exon	AAACTATATCCACAGGTTATGATGTGATTGCTCAAGCCCAATCTGGGACTGGGAAAACGG	9.80985	9.83087	10.264	10.2195	9.19231	8.14726	8.82382	8.97207
EX_40_5590438	0.00758605	2.31914	hsa_circ_0067823	chr3	158384202	158384533	-	NM_020169	LXN	exon	AATTTCAGCCTCAGAGATTATTCCCTGGCAAATGCAAGTTCTCTGGCATCCACAATACGG	10.8387	11.4995	10.1667	10.3684	9.48925	9.97038	9.29965	9.554
EX_26_5162484	0.000804106	2.31573	hsa_circ_0090005	chrX	18918787	18929078	-	NM_000292	PHKA2	exon	TGATGAACAGTTGTTCCCATGACTTTGCCGACTAAAGTTCTAAGTGCCCACCGTAAATCA	9.15498	9.41748	9.14746	8.37898	8.01043	8.11622	8.09537	6.92226
EX_59_7295262	0.011603	2.31315	hsa_circ_0025357	chr12	8083840	8086498	-	NM_006931	SLC2A3	exon	GGTGGCCCAGGTCACCCCAGCTCTGATATTTGCCATCACAGTTGCTACAATCGGCTCTTT	9.73079	10.2696	9.60657	9.61504	8.6061	8.46081	8.67557	8.73514
EX_66_4154533	0.00559285	2.31188	hsa_circ_0030969	chr13	113490491	113530255	+	NM_015205	ATP11A	exon	GAGAGTCCAGGTTTGAATTGCTGGAAATTTTGAGTTTTGACTCAGTCAGAAGGAGAATGA	8.38996	8.60716	8.36216	8.66022	7.46766	6.89968	7.28509	7.48157
EX_90_1967539	0.0417998	2.31158	hsa_circ_0008235	chr10	33502313	33510791	-	NM_003873	NRP1	exon	CAAGGCGAAGCTCTTTCAGGGAAACACCAACCCCACAGATGTTGTGGTTGCAGTATTCCC	8.88225	9.06165	8.36445	7.86583	7.88339	6.93129	7.26904	7.37829
EX_53_6169546	0.0021771	2.30716	hsa_circ_0080858	chr7	77256021	77265166	+	NM_002835	PTPN12	exon	AAAGTCTGAATTGCCTTGTTGAAGGGGATGCTAAAGAAGAAATACTGCAGCCACCGGAAC	9.13628	9.41522	8.67444	9.24463	7.91992	7.94256	7.78418	8.08337
EX_07_3523282	0.00417245	2.30642	hsa_circ_0007093	chr10	74790028	74806859	-	NM_001142596	P4HA1	exon	AGAGGAATTACAGACCCCTCGGAGACAGAAAAAACTCTTTTGCCGCTACCATGATGGAAA	9.98816	10.0991	10.4612	10.0279	8.77917	8.61931	9.08203	9.24134
EX_53_0572027	0.00194366	2.30509	hsa_circ_0060526	chr20	43607083	43653771	+	NM_006282	STK4	exon	CTACGAGTTTGTCCTATGGCAGCGTATACAAAGCTATTCATAAAGAGACCGGCCAGATTG	8.52018	8.67695	8.55137	9.00948	7.66455	7.39455	7.23077	7.65686
EX_86_0129854	0.00194588	2.29985	hsa_circ_0005573	chr20	43629032	43629994	+	NM_006282	STK4	exon	ACTATGAAAACACCCATTTGTCAGGAGTGCCAAAGGAGTGTCAATACTGCGAGACTTAAT	9.08689	9.07632	8.96142	9.48989	8.18441	7.91141	7.69892	8.02851
EX_24_4007931	0.000405816	2.29714	hsa_circ_0077254	chr6	86386724	86387593	-	NR_003038	SNHG5	exon	AATCCACTAATGAACAGCGTTCTGAGTGTGGACGAGTAGCCAGTGAAGATAATGAATGTC	13.122	13.9025	13.7654	14.1068	11.7073	12.6606	12.5771	13.0294
EX_49_8662429	0.026728	2.29688	hsa_circ_0056738	chr2	153417396	153437563	+	NM_052905	FMNL2	exon	CTTTAAAGAGTTTTGACTTTGAAAGTGTGGAGAGTACTGTGGAGAGCTCGGTGGACAAAT	8.57187	7.74134	8.25535	8.84659	7.52039	7.30533	6.87542	7.05656
EX_88_8676514	0.00112735	2.29598	hsa_circ_0080850	chr7	77236551	77261742	+	NM_002835	PTPN12	exon	AGTGAACATATGCAGGCTGTGGAAGAACAGGTGCCATTTGTGCCATAGATTATACGTGGA	10.2517	10.4823	9.71886	10.1683	9.04494	9.03597	8.65139	9.14737
EX_95_9434454	0.0123304	2.29389	hsa_circ_0030193	chr13	46700057	46705073	-	NM_002298	LCP1	exon	AAATGTTCCCTATAGACCCGAAGATTAGTACAAGTCTGCCTGTTCTGGACCTCATCGATG	10.5441	9.98271	10.4879	11.1221	9.28092	9.26446	9.56778	9.43817
EX_21_0797480	0.0101654	2.28613	hsa_circ_0018145	chr10	33197295	33199383	-	NM_002211	ITGB1	exon	ATGGGACACGAGAATGTGTTCAGTGCAGAGCCTTCAATAAAGGAGAAAAGAAAGACACAT	10.4973	11.0863	10.4694	10.4672	9.56552	9.31577	9.4295	9.52781
EX_52_3864691	0.00139615	2.28325	hsa_circ_0070191	chr4	79747190	79780841	+	NM_198892	BMP2K	exon	AAAGGATTGTCCAGTCTCCAACATCAATGTGGATTCTCCACAGTTTTCCTCGTGCGTACT	9.15959	9.19941	9.38635	9.44644	8.27289	7.92358	8.12787	8.10223
EX_96_0676218	0.038123	2.28194	hsa_circ_0011885	chr1	40555081	40558179	-	NM_000310	PPT1	exon	AAGTTGTTCAGGAACGGAGACAGCTGTTGCAATCCCTTAAGCATGGGTGCTATTAAAAAA	7.78329	8.0234	9.32941	8.33618	7.54251	6.94562	7.67609	6.90554
EX_64_6184389	0.0115312	2.28025	hsa_circ_0085574	chr8	131092147	131138335	-	NM_001247996	ASAP1	exon	AGCAGTCGAGAACCCACCTGGCTTTCAACCAACTTGGGTATTTTGACCTGTATAGAATGT	8.96314	9.06519	8.45892	8.92515	7.93655	7.30214	7.71019	7.70783
EX_49_5132581	0.00610516	2.27994	hsa_circ_0007394	chr12	99042096	99043462	+	NM_181861	APAF1	exon	CTTTTAGAAGCTCATGGTTGACAGCTCAGAGAGAGAAAGATCTGAGGGAAGATGGATGCA	8.20871	8.52376	8.84857	8.37265	7.44919	7.11896	7.35833	7.33015
EX_34_9961573	0.00430792	2.27828	hsa_circ_0059179	chr20	1349620	1373525	-	NM_000801	FKBP1A	intergenic_region	TTTATTATTGCAATAAAAGTGCTTTATGCCGGCTTTTCTCAGGGCGCACCTTCCCCAAGC	12.3428	12.8537	12.1331	12.6081	11.2637	11.3502	11.3304	11.3422
EX_98_3453469	0.0104032	2.27703	hsa_circ_0024209	chr11	108121427	108138069	+	NM_000051	ATM	exon	AGTACCATAGGCTACAGATTGCAACCCAATTAATATCAAAGTATCCTGCAAGTTTACCTA	8.33806	8.28435	8.79825	8.40501	7.44156	7.24213	7.00689	7.40576
EX_51_8343773	0.00247689	2.27499	hsa_circ_0080849	chr7	77236551	77256992	+	NM_002835	PTPN12	exon	TCAGGTGCTGAAAAAGTGCAGGCTGTGGAAGAACAGGTGCCATTTGTGCCATAGATTATA	9.88299	10.2465	9.516	10.1076	8.8585	8.74226	8.56509	8.92091
EX_47_8816431	0.0113183	2.27394	hsa_circ_0082729	chr7	140394462	140394908	+	NM_052853	ADCK2	exon	ATTTTGTTTTGTAAAGCTTGAGAGCAACTTTGCCTCCATTGTGTTTGCCATCATGGTGTT	8.62027	8.80651	7.95538	9.06549	7.42831	8.13313	6.66465	7.32443
EX_08_8037684	0.000455615	2.27262	hsa_circ_0049211	chr19	10265261	10291245	-	NM_001130823	DNMT1	exon	TGGGACAGAGGAGGGCTACCTGGCTAAAGTCAAATCCCTTTTAAATAAAGATTTGTCCTT	9.53943	9.59077	9.58228	9.62844	8.55309	8.27521	8.36503	8.39748
EX_31_5239308	0.00385099	2.27196	hsa_circ_0072855	chr5	70282571	70297970	-	NM_004536	NAIP	exon	ATAGTGCCAGGGAGAACATTTTGTGAATTCCTGGGTCCAGAGAGAATTACCTATGGCATC	8.54962	8.93775	8.41803	9.16498	7.50229	7.52357	7.6097	7.80313
EX_78_3970302	0.00913016	2.27117	hsa_circ_0018147	chr10	33197295	33209313	-	NM_002211	ITGB1	exon	AAATGGGACACGTCCCTTTCCTCAGAAGTCATTTTGGAAAACGGCAAATTGTCAGAAGGC	10.1633	10.7411	10.16	9.93326	9.28223	9.0434	9.00796	9.04346
EX_75_1241600	0.00451566	2.26431	hsa_circ_0087805	chr9	107555451	107562865	-	NM_005502	ABCA1	exon	TTCATCAGGCCCAGGACAGTTCTGCAGATCGATTTCTCAACAGCTTGGGAAGATTTATGA	8.74377	8.73613	8.9915	8.82154	7.56879	7.6186	7.38533	7.95803
EX_00_3535634	0.00236225	2.26176	hsa_circ_0080846	chr7	77227158	77265166	+	NM_002835	PTPN12	exon	AAAGTCTGAAGAGGATGAACAAGCAAGAACAGACTACTTCATCAGGACACTCTTACTTGA	9.15919	9.35803	8.77828	9.15498	8.08006	7.84697	7.83008	8.02617
EX_25_0959276	0.0257433	2.25291	hsa_circ_0025426	chr12	9241795	9254270	-	NM_000014	A2M	exon	AACATTCAACTCCCTACTTTGTCCATCAGGTCAATTACAAGGATCGTAGTCCCTGTTACG	12.0342	12.6197	12.0153	11.9671	11.0754	10.6799	10.8387	11.3663
EX_89_1616651	0.00805575	2.25074	hsa_circ_0068045	chr3	176744160	176816329	-	NM_024665	TBL1XR1	exon	ATCAGATGGTTCACATCAACAACAGCAACTTGTGATTGGCGGTGACCGGATATTCAGTTG	9.59743	9.57963	9.19701	8.93906	8.6124	7.84326	8.2474	7.89527
EX_85_4081465	0.00614177	2.25059	hsa_circ_0089070	chr9	132658116	132720832	-	NM_015033	FNBP1	exon	ACTTCATATGTCGAAGTCTGTTTGGACAAAAATGCCAAAGAACTTTCACGATGGCCGTAA	10.4431	10.1986	10.8796	11.1538	9.43807	9.43144	9.67979	9.61814
EX_96_9053993	0.00703672	2.24939	hsa_circ_0085587	chr8	131130734	131370389	-	NM_001247996	ASAP1	exon	ACTGCTGGAACCTGGGCAGGATGCCGGACCAGATCTCTGTCTCGGAGTTCATCGCCGAGA	9.06608	9.10284	8.41521	8.65711	7.7613	7.57655	7.6803	7.65098
EX_62_2067124	0.00253657	2.2492	hsa_circ_0029349	chr12	125396191	125396596	-	NM_021009	UBC	exon	TCCTTTCAATAAAGTTGTTGCATTCCCAAGTTGATCTTTGCTGGGAAACAGCTGGAAGAT	12.4333	12.2638	12.8472	12.9224	11.4622	11.3564	11.4479	11.6148
EX_80_4567945	0.000139292	2.24737	hsa_circ_0036831	chr15	91017716	91020050	+	NM_003870	IQGAP1	exon	TTTATTGCAATCAATGCTGAGGATCCTCCTATGGTTGTGGTCCGAAAATTTGTCCACCTG	11.5809	11.7788	11.8647	11.9623	10.4946	10.6951	10.6028	10.7363
EX_36_2226533	0.00378252	2.24723	hsa_circ_0080848	chr7	77236551	77247882	+	NM_002835	PTPN12	exon	GGACCCGCAGTGCAGGCTGTGGAAGAACAGGTGCCATTTGTGCCATAGATTATACGTGGA	10.3905	10.76	10.1136	10.4248	9.28172	9.20182	9.18902	9.40663
EX_90_8786230	0.00115677	2.24028	hsa_circ_0058055	chr2	215645283	215661841	-	NM_000465	BARD1	exon	TTCTATTAAGTACTAACATTCTGAGAGAGCCTGTGTGTTTAGGAGGATGTGAGCACATCT	7.70072	8.45424	8.23894	8.28179	6.78238	7.18787	7.16325	6.95397
EX_84_0999122	0.0153918	2.24023	hsa_circ_0035123	chr15	45983170	45983479	+	NM_021199	SQRDL	exon	TACTTTTATTTTCTGAATAAAAGTTTGTCACTGAGGGTTACTGGGGAGGACCAGCGTTTC	8.17666	8.10913	8.22844	8.88059	7.35292	7.40389	6.86116	7.20559
EX_77_0231853	0.0493695	2.2366	hsa_circ_0002169	chr10	33542955	33559784	-	NM_003873	NRP1	exon	GTGGATACAGGTATGACTACGTGGAAGTCTTCGATGGAGAAAATGAAAATGGACATTTTA	10.0052	10.6523	9.35297	9.04187	9.05996	8.6967	8.50929	8.62228
EX_42_5153637	0.00283092	2.23647	hsa_circ_0056190	chr2	114670748	114697679	+	NM_005721	ACTR3	exon	GGCAGTAAAGGTATACAAAACTAGGATATGCTGGAAATACAGAACCACAGTTTATCATCC	8.51216	8.38203	8.79284	8.82998	7.71088	7.17328	7.55981	7.4236
EX_27_4149208	0.00961775	2.2325	hsa_circ_0068058	chr3	176768265	176782810	-	NM_024665	TBL1XR1	exon	TAGCATCAGGGGTTATATCCTGTGTTGTGACCTCATGGTTTAAGTGGGAATAAAGATGAG	10.2644	10.3377	9.96149	9.52105	9.26954	8.65118	8.84456	8.73929
EX_38_9397195	0.000142004	2.23212	hsa_circ_0061526	chr21	34809134	34809828	+	NM_005534	IFNGR2	exon	TTAAAGTCTATATTTAAAAGACCCAACTCAGCCCATCTTAGAGGCCTTGGACAAGGACAG	9.58725	9.95661	9.18129	9.802	8.36044	8.80031	8.16262	8.60282
EX_90_2857727	0.000268913	2.23019	hsa_circ_0036820	chr15	90999383	91020462	+	NM_003870	IQGAP1	exon	AGGAAATCAAGGATTTTAGCCATTGGTTTAATTAATGAAGCCCTGGATGAAGGTGATGCC	9.02204	9.18144	9.13522	9.10238	7.98759	8.09319	7.872	7.8511
EX_91_0974673	0.00422736	2.23	hsa_circ_0024214	chr11	108126941	108129802	+	NM_000051	ATM	exon	TAAAAGTTTAATTACAAATTCAGAAACTCTTGTCCGGTGTTCACGTCTTTTGGTGGGTGT	8.3698	8.16193	8.90017	8.44583	7.4878	7.05669	7.34987	7.4232
EX_71_2562626	0.0114019	2.22905	hsa_circ_0019580	chr10	103368591	103369410	+	NM_015448	DPCD	exon	TTCTGAGTTAGTACTACAAGAAGTTCTCCATTCCTGATCTAGATAGACACCAGCTACCTC	10.472	11.1659	11.3559	10.7258	9.78786	9.94349	9.73633	9.78448
EX_49_6295656	0.01069	2.2279	hsa_circ_0018146	chr10	33197295	33200598	-	NM_002211	ITGB1	exon	AAATGAATGCCAAATGGGACACGGAAATGGTGTTTGCAAGTGTCGTGTGTGTGAGTGCAA	10.4655	10.8904	10.3286	10.0778	9.47627	9.20475	9.24563	9.32092
EX_05_8014747	0.00514091	2.2264	hsa_circ_0080857	chr7	77256021	77261742	+	NM_002835	PTPN12	exon	AGTGAACATATTGCCTTGTTGAAGGGGATGCTAAAGAAGAAATACTGCAGCCACCGGAAC	8.78645	9.19052	8.47048	8.93182	7.65844	7.65778	7.68573	7.84279
EX_55_8360869	0.00676441	2.22638	hsa_circ_0030965	chr13	113477658	113481205	+	NM_015205	ATP11A	exon	GCTGGGACAGGCCCTTAGGATCGGAAAACCTGCTGCTTAGAGGAGCTACACTGAAGAACA	9.9902	10.2515	9.82831	10.0706	9.05849	8.61767	8.94999	8.8922
EX_67_1246382	0.00158777	2.22584	hsa_circ_0017608	chr10	6255585	6259154	+	NM_004566	PFKFB3	exon	TGCGACGACCCTACAGTTGTGGCCTCCAATATCATGCCTGTGGGCCAAAGCTGACCAACT	9.93454	10.2303	10.6952	10.3351	9.06531	9.02489	9.54604	8.96684
EX_98_0536836	0.0386094	2.2252	hsa_circ_0018162	chr10	33489945	33491923	-	NM_003873	NRP1	exon	GTGAAAAAAACCCCTACAGCTGGACCGACCACTCCCAACGGGAACTTGGTGGATGAATGT	11.8298	12.2949	11.2934	11.2401	10.8965	10.2671	10.4662	10.6036
EX_66_0756331	0.0323912	2.22505	hsa_circ_0027913	chr12	102271104	102295211	+	NM_018370	DRAM1	intergenic_region	ATTGGTGGGATGTTTCGGAATGGGCATTGTCGCCAATTTTCAGGAGCCAGCGCGGTAGGG	10.1242	10.2682	10.4412	10.6192	9.70669	9.32924	8.7304	8.91882
EX_90_5208401	6.53486e-05	2.22115	hsa_circ_0060530	chr20	43623730	43629994	+	NM_006282	STK4	exon	ACTATGAAAAGATACCATGGCCAAGCGGAATACAGTGATAGGAACACCATTTTGGATGGC	9.31289	9.28369	8.95464	9.60946	8.13836	8.08861	7.91458	8.4377
EX_72_9727593	0.00605989	2.22013	hsa_circ_0068054	chr3	176763916	176782810	-	NM_024665	TBL1XR1	exon	TTTCATTCAGGGTTATATCCTGTGTTGTGACCTCATGGTTTAAGTGGGAATAAAGATGAG	10.0566	10.3196	9.94877	9.60466	9.10512	8.70907	8.85479	8.71071
EX_57_4434289	0.000672647	2.21842	hsa_circ_0070203	chr4	79782542	79800594	+	NM_017593	BMP2K	exon	TTAAATCAGAAATTCTTCTATTCCTTCAGCTCTTCCTGAACCGATGACTGCTAGTGAAGC	10.1335	10.0367	10.1343	10.1976	9.16807	8.95195	8.86529	8.90377
EX_99_3912234	0.00297691	2.21742	hsa_circ_0067687	chr3	146245732	146251337	-	NM_021105	PLSCR1	exon	GAGTAAAAAGACTCACAGATGAATGCTTCTCACCCGGAAACAAACTTGCCAGTTGGGTAT	10.6214	9.89263	10.921	10.5893	9.27702	9.07373	9.61217	9.58196
EX_43_3064548	0.00565011	2.21586	hsa_circ_0080851	chr7	77236551	77265166	+	NM_002835	PTPN12	exon	AAAGTCTGAATGCAGGCTGTGGAAGAACAGGTGCCATTTGTGCCATAGATTATACGTGGA	9.81752	10.1971	9.18585	9.74626	8.71343	8.65344	8.37092	8.76134
EX_61_3615746	0.00245307	2.21301	hsa_circ_0069696	chr4	48588637	48686812	-	NM_015030	FRYL	exon	TGTTAGCAAGAGCTGAAGCCATTTATTGGTATCTTGGATGGTTAACATCTAAATGCTTAA	9.94676	9.94141	10.1987	9.72689	9.02681	8.58116	8.8531	8.77209
EX_57_8054507	0.00325741	2.21121	hsa_circ_0091150	chrX	77369512	77378871	+	NM_000291	PGK1	exon	TGGCTGGATGGGATGTTCTGTTCTTGAAGGACTGTGTAGGCCCAGAAGTGGAGAAAGCCT	11.7834	11.8847	12.2008	11.4656	10.6955	10.9026	10.6949	10.5334
EX_45_1085782	0.0309484	2.20788	hsa_circ_0061508	chr21	34668488	34669520	+	NM_000628	IL10RB	exon	CATTAAAGTTTTACTCTGTGTTGCTTTTTGGGCCATCCTCATCATAACACACTTCTGTTT	9.11509	8.59919	8.63417	8.93491	8.14371	8.13869	6.7769	7.26788
EX_10_9772125	0.00082751	2.20779	hsa_circ_0035842	chr15	64979772	64981368	-	NM_002537	OAZ2	exon	TAAAGTTGTGATTGTTAGCACTGCTAGAGTTTGCTGAAGAGAAGATGAAAGTGAACTATG	9.22118	9.68648	8.75692	8.95255	8.0865	8.35353	7.79286	7.92617
EX_66_8817184	0.0011669	2.20757	hsa_circ_0060528	chr20	43610469	43623898	+	NM_006282	STK4	exon	TCCAATGAGGCCCTCATGTAGTCAAATATTATGGCAGTTATTTTAAGAACACAGACTTAT	8.29065	8.25944	8.25445	8.68494	7.32421	7.23766	7.08945	7.30429
EX_39_3313361	0.00979904	2.20736	hsa_circ_0024217	chr11	108137897	108139336	+	NM_000051	ATM	exon	CCTGCATATGGCATCCTTCATCAAAAAGCCATTTGACCGTGGAGAAGTAGAATCAATGGA	8.33926	8.04934	8.76647	8.39452	7.37906	7.29233	7.11772	7.27028
EX_06_9513983	0.0223182	2.20705	hsa_circ_0008624	chr2	176844537	176860374	-	NM_030650	KIAA1715	exon	GAAAGAAATACTGTGAATTCCTTTGGACAATTGATGATATTTATCATTGTGCCCAGTTTC	7.99279	9.08881	7.97108	8.14128	7.49185	7.39031	7.00155	6.99818
EX_45_4798061	0.0168122	2.2059	hsa_circ_0018615	chr10	71124538	71139851	+	NM_033500	HK1	exon	AAGACGCACCCACACTTTTTGATCATGTTGCTGAGTGCCTGGGAGATTTCATGGAGAAAA	8.10454	8.95557	9.25307	8.76651	7.62991	7.3917	8.0373	7.60851
EX_05_1467349	0.00236686	2.20557	hsa_circ_0000338	chr11	72632872	72726930	-	NM_014824	FCHSD2	exon	TAGAAAACTCCAGCAAGGGTATGCAGAAGTTGGCTAGTCAATACCTGAAGAGAGATTGGC	8.84659	9.10773	9.28355	8.99947	7.97881	7.71387	8.02071	7.97473
EX_35_0327316	0.00303513	2.20319	hsa_circ_0051887	chr19	49990864	49995564	+	NM_012423	RPL13A	exon	AAATAAATTGCTTTTAAAGAACTTTTCCAAGCGGCTGCCGAAGATGGCGGAGGTGCAGGT	10.0359	10.1008	9.53538	10.274	8.98417	9.08151	8.60054	8.77274
EX_00_2984348	0.0116497	2.20132	hsa_circ_0047171	chr18	21116636	21134948	-	NM_000271	NPC1	exon	TTCCTTACAGGTTCTTGACTTACAAATAGCCATCGAAAACATTACTGCCTCTTATGACAA	8.63726	8.63514	9.17807	8.61971	7.96326	7.61182	7.5173	7.45085
EX_03_9356961	0.0264225	2.20028	hsa_circ_0025439	chr12	9253739	9264807	-	NM_000014	A2M	exon	CAGGAAGACATGAAATTTCGTGTTGTCTCCATGGATGAAAACTTTCACCCCCTGAATGAG	10.6163	11.3235	10.9349	10.5796	9.80411	9.45524	9.78077	9.94806
EX_37_4895036	0.00323625	2.19891	hsa_circ_0060522	chr20	43607083	43615937	+	NM_006282	STK4	exon	TCAACTTACAGTCCTATGGCAGCGTATACAAAGCTATTCATAAAGAGACCGGCCAGATTG	8.31998	8.46767	8.41835	8.70036	7.54984	7.33344	7.07381	7.38976
EX_55_5855710	0.0426526	2.19886	hsa_circ_0087074	chr9	37495886	37503693	+	NM_022490	POLR1E	exon	TATGCAGAAATATAAAGCGATGGCCAGGTTGGACTTCTTCTTTCCCCTGCGGAGTATGAA	10.813	10.7797	11.0762	9.75724	9.99042	10.0407	8.87103	8.8279
EX_07_3235649	0.0343507	2.19847	hsa_circ_0072490	chr5	54737678	54771278	-	NM_003711	PPAP2A	exon	TACTGCATGCTGTTTGTGGCACTGGATTGCCTTTTGCAATTCTTACTTCAAGGCATACCC	9.45945	8.85147	8.37622	8.78458	7.57496	7.83425	7.91383	7.79447
EX_10_5810540	0.00907293	2.198	hsa_circ_0049866	chr19	16204493	16213813	+	NM_003290	TPM4	exon	CATAAACTACGCTGAGACCCGTGCTGAATTTGCAGAGAGAACGGTTGCAAAACTGGAAAA	11.261	11.8019	11.2078	11.7083	10.1877	10.1751	10.4814	10.6325
EX_08_1379047	0.0253974	2.19724	hsa_circ_0049861	chr19	16192722	16199930	+	NM_003290	TPM4	exon	TGTTACTAACAATCTGAAATCTCTGGAGGCTGCATCTGAAAAGGCTGAAGGTGATGTGGC	11.6179	12.2651	11.8449	12.0792	10.7304	10.2908	11.0703	11.1113
EX_62_7904858	9.96114e-05	2.19679	hsa_circ_0059389	chr20	5556461	5585086	-	NM_019593	GPCPD1	exon	AAAGTGAGAGCACGACATCATAAAATAAATCCATCAGAATGACACCTTCTCAGGTTGCCT	8.49004	8.68011	8.15839	8.64304	7.29833	7.54824	7.14328	7.46335
EX_10_9325796	0.00247554	2.19432	hsa_circ_0013532	chr1	113196219	113201723	+	NM_006135	CAPZA1	exon	TAAAAACTTCTGTGCATTTGCCCAGTATAACATGGATCAGTTCACGCCTGTGAAGATAGA	9.48566	9.4137	9.89644	9.58427	8.62965	8.37739	8.48271	8.38951
EX_76_2685237	0.00434344	2.19406	hsa_circ_0005583	chr11	108172374	108175579	+	NM_000051	ATM	exon	TTGGATTCAGTGTCAAAGTTCGATCAGCAGCTGTTACCTGTTTGAAAAACATTTTAGCCA	8.76439	8.63442	9.33436	8.88211	7.8955	7.62846	7.81244	7.83164
EX_71_2206397	0.0217568	2.19221	hsa_circ_0084566	chr8	59492181	59495419	+	NM_005625	SDCBP	exon	TAGTCTGTCTAGCCCTTTGAACGGACGATTACCATGCATAAGGATAGCACTGGACATGTT	10.5755	10.6573	11.4842	11.242	10.0426	9.84206	10.0373	9.68139
EX_22_2669819	0.00369877	2.19123	hsa_circ_0072834	chr5	69770981	69771427	+	None	None	exon	TTCTACACAGGGAGAACATTTTGTGAATTCCTGGGTCCAGAGAGAATTACCTATGGCATC	8.83947	9.29681	8.74325	9.46877	7.76417	8.15912	7.96235	8.03546
EX_12_5143929	0.0186596	2.1897	hsa_circ_0005775	chr2	176835491	176860374	-	NM_030650	KIAA1715	exon	GAAAAAAATACTGTGAATTCCTTTGGACAATTGATGATATTTATCATTGTGCCCAGTTTC	8.22487	9.11353	8.03809	8.14532	7.47786	7.3795	7.24603	7.1534
EX_06_4629332	0.0101869	2.18803	hsa_circ_0079835	chr7	34985278	35058208	-	NM_015283	DPY19L1	exon	CACATGTAAGCTGTTTTTGCAGCAGTGTTGCACTGGAGCCATATAACACACCTCTTTGAA	7.83929	8.82801	8.44296	8.26321	7.21921	7.30615	7.25889	7.24234
EX_44_0456174	0.0434364	2.18643	hsa_circ_0025438	chr12	9253739	9256996	-	NM_000014	A2M	exon	CAGGAAGACAGTGCGCCTAGTAGATGGGAAAGGCGTCCCTATACCAAATAAAGTCATATT	10.161	10.9932	10.4985	10.2503	9.51059	8.94252	9.40518	9.59837
EX_69_3135249	0.0432348	2.18311	hsa_circ_0025440	chr12	9256834	9266139	-	NM_000014	A2M	exon	TCAACACCACCAATGTTATGGGTACCTCTCTTACTGTTAGGGCAGTATATGGTTCTGGTC	11.9375	12.6253	11.6022	11.7649	10.968	10.62	10.6377	11.31
EX_65_5620560	0.0158736	2.18183	hsa_circ_0055743	chr2	97866070	97871705	+	NM_001164315	ANKRD36	exon	AACCTTGAAGTGTCTTCTCGGAAAAAACCATCCTTGGAGGCCACAAGTGATGAGAAGGAT	10.5377	10.7593	10.3847	11.0199	9.51296	9.2675	9.86573	9.57031
EX_23_2968234	0.00772789	2.18013	hsa_circ_0041920	chr17	7478436	7482324	+	NR_037926	SENP3-EIF4A1	exon	AATGACTTGGAAACTGCCGTTATGATGTGATTGCTCAAGCCCAATCTGGGACTGGGAAAA	9.80765	9.82418	10.3679	10.3451	9.14264	8.7909	8.89001	9.09566
EX_35_9717185	0.0127609	2.17704	hsa_circ_0084040	chr8	38873636	38884329	+	NM_003816	ADAM9	exon	CAGGAGCATCAATCATTGTCATTATCGGGGCTATGTGGAGGGAGTTCATAATTCATCCAT	9.01149	9.29876	8.55438	8.65438	7.98828	7.59831	7.71028	7.82645
EX_17_3313915	0.00796889	2.17603	hsa_circ_0004229	chr15	38591573	38617010	+	NM_152594	SPRED1	exon	TGACTTACAATAATAGTTATGCACGAGTGCGAGCTGTGGTGATGACCCGAGATGACTCAA	8.97331	8.97102	8.13452	8.33639	7.83041	7.42438	7.35308	7.46266
EX_88_3378895	0.0108805	2.17593	hsa_circ_0067686	chr3	146243391	146251337	-	NM_021105	PLSCR1	exon	TTGAACTTCTGGAAGACTCACAGATGAATGCTTCTCACCCGGAAACAAACTTGCCAGTTG	10.051	9.53181	10.2848	9.93207	8.9683	8.94632	8.76798	8.71381
EX_35_5387036	0.0485385	2.17521	hsa_circ_0025441	chr12	9258831	9264807	-	NM_000014	A2M	exon	CTTTGGGCAGTGAAATTTCGTGTTGTCTCCATGGATGAAAACTTTCACCCCCTGAATGAG	10.7954	11.4937	11.0111	10.6647	10.094	9.43428	9.83797	10.1521
EX_55_2199653	0.00171023	2.17483	hsa_circ_0005527	chr11	72598514	72613683	-	NM_014824	FCHSD2	exon	TAAAGCAGAGGTGGTCCGGGACTACAATCTTCAGCTGTTTTTGCAAGAAAACGCTGTATT	9.2417	9.36055	9.42958	9.1431	8.19264	7.97889	8.26257	8.25603
EX_41_9597857	0.0239212	2.17331	hsa_circ_0056614	chr2	136700947	136743222	-	NM_001349	DARS	exon	ATTGGAAGCTGTACACAGCAAGACGTTGAGTTACATGTTCAGAAGATCTCGAGATAGCCG	10.9206	10.4224	10.3172	10.4611	9.16498	9.97667	9.05262	9.33606
EX_34_1412255	0.0127249	2.17218	hsa_circ_0003309	chr1	215747128	215753342	+	NM_016121	KCTD3	exon	CTGTGTGTTACAGATTTAGTACCTCAAGACAAACTCTTATGTGGATTCCAGATTCTTTTT	8.50799	8.57919	9.24581	9.15456	7.89492	7.61105	8.03248	7.57122
EX_08_4687813	0.00156879	2.17156	hsa_circ_0060525	chr20	43607083	43629994	+	NM_006282	STK4	exon	ACTATGAAAAGTCCTATGGCAGCGTATACAAAGCTATTCATAAAGAGACCGGCCAGATTG	8.50576	8.57469	8.57266	9.12468	7.63095	7.55362	7.39199	7.78982
EX_85_0507782	0.00136269	2.17132	hsa_circ_0017091	chr1	235954998	235956912	-	NM_000081	LYST	exon	GATGGTACAGCATGCCAGAGAGTATTGGTGGATCTTTTGGTATCTTTGATGAGTTCAAGA	8.88404	8.84531	8.6483	9.28172	7.83233	7.91831	7.57743	7.90709
EX_33_7209181	0.0148968	2.16783	hsa_circ_0004026	chr6	128540066	128718833	-	NM_001135648	PTPRK	exon	GTGTGTCCAATTTTGCTCAACTTATTGTGAGAGGTGGCTGTACTTTTGATGATGGTCCAG	8.62444	8.49131	9.09806	8.16566	7.65113	7.45171	7.4351	7.52493
EX_77_5286200	0.00593025	2.16781	hsa_circ_0005664	chr1	113196219	113209767	+	NM_006135	CAPZA1	exon	AACTGTTTCGTGCATTTGCCCAGTATAACATGGATCAGTTCACGCCTGTGAAGATAGAAG	9.50585	9.3527	9.84355	9.59997	8.67166	8.50784	8.42883	8.24011
EX_47_0980509	0.017176	2.16345	hsa_circ_0016096	chr1	203682292	203691817	+	NM_001001396	ATP2B4	exon	ATTATCTTCTGCTCTGTAGTCTTGGGCACATTCATCTGCCAGGTAGAGCAAGAAAAGCTG	8.61293	9.12117	8.50016	8.96108	7.878	7.54181	7.81845	7.56051
EX_95_5746666	0.000537798	2.16277	hsa_circ_0049216	chr19	10270333	10273424	-	NM_001130823	DNMT1	exon	CCTGCTTCAGAGCTGCCAAACGGAGGCCCGAAGAAAAAGAACCTGAAAAAGTAAATCCAC	9.32417	9.30473	9.75487	9.27557	8.38063	8.01918	8.62106	8.17184
EX_48_2580182	0.0036643	2.16043	hsa_circ_0068053	chr3	176756100	176816329	-	NM_024665	TBL1XR1	exon	AACATTCCAAGGACATACGCATCAACAACAGCAACTTGTGATTGGCGGTGACCGGATATT	9.41594	9.44212	9.18223	8.80779	8.46846	7.9385	8.13646	7.86766
EX_27_9442470	0.00792956	2.15977	hsa_circ_0068055	chr3	176765273	176816329	-	NM_024665	TBL1XR1	exon	ACTAAAGATGCATCAACAACAGCAACTTGTGATTGGCGGTGACCGGATATTCAGTTGCAC	10.1013	10.1695	9.84098	9.47771	9.19158	8.58233	8.70953	8.67946
EX_26_5298489	0.00565324	2.15895	hsa_circ_0030276	chr13	50567928	50618904	-	NR_002612	DLEU2	intergenic_region	TTTCCTTCTACTGATCTCCAAGTGGATAATTACTGTACCTTCCTCATGGAAAAAGTTTTA	9.94123	10.1672	9.76293	9.94141	9.04741	8.59612	8.6917	9.01194
EX_83_0251358	0.0211493	2.1585	hsa_circ_0024219	chr11	108137897	108153606	+	NM_000051	ATM	exon	ATTTCTATAGGCATCCTTCATCAAAAAGCCATTTGACCGTGGAGAAGTAGAATCAATGGA	8.39581	8.08917	8.93345	8.36645	7.40468	7.43663	7.15496	7.46278
EX_81_8194717	0.0225187	2.15826	hsa_circ_0001551	chr5	167915606	167924353	+	NM_002887	RARS	exon	CTTTTATAAGGAAGAAGAGATTAAATCTCTGACTGCTGAAATTGACCGGTTGAAAAACTG	8.64837	8.76357	9.84082	9.20551	8.08067	7.97532	8.17955	8.09494
EX_75_8979123	0.00128738	2.15773	hsa_circ_0072856	chr5	70283619	70297970	-	NM_004536	NAIP	exon	TGAATTACTGGGAGAACATTTTGTGAATTCCTGGGTCCAGAGAGAATTACCTATGGCATC	8.41835	8.8674	8.4545	9.05183	7.54152	7.79374	7.3562	7.72452
EX_95_4125969	0.000563962	2.15754	hsa_circ_0058612	chr2	231282305	231359175	+	NM_001080391	SP100	exon	CTCCAAAGAGGAGGCTGAATGAATGTATTTCACCAGTAGCAAATGAGATGAACCATCTTC	8.47511	8.34378	8.271	8.7159	7.44609	7.3729	7.1484	7.42268
EX_47_7721381	0.0167768	2.15652	hsa_circ_0080221	chr7	55210997	55233130	+	NM_005228	EGFR	exon	ACTGCACCTACGGACCATCCAGGAGGTGGCTGGTTATGTCCTCATTGCCCTCAACACAGT	10.0916	10.4805	10.404	9.88804	9.32388	8.76293	9.2202	9.14071
EX_82_0122010	0.0348401	2.15635	hsa_circ_0002249	chr2	168986050	169023917	-	NM_013233	STK39	exon	AGCCAAAAAGAAAGAAATTCAAGCCATGAGTCAGTGCAGCCATCCCAACGTAGTGACCTA	8.266	9.19223	8.25771	8.61874	7.36586	7.4235	7.87682	7.38027
EX_20_8098552	0.016889	2.15594	hsa_circ_0024211	chr11	108122563	108138069	+	NM_000051	ATM	exon	AAGTACCATAGTCCTGCAGTATGCTGTTTGACTTTGGCACTGACCACCAGTATAGTTCCA	8.98543	8.66108	9.72871	9.11969	8.14669	7.94419	8.0359	8.14107
EX_17_4575811	0.0123412	2.15464	hsa_circ_0035122	chr15	45980534	45983479	+	NM_021199	SQRDL	exon	TTGTCACTGACTGCCCAGTCAGGAATACTTGATAGGACAATTTCTGTAATTATGAAGAAT	9.72064	9.60615	9.48954	10.3007	8.66835	9.00491	8.37062	8.71678
EX_50_3328570	0.000922762	2.15351	hsa_circ_0060524	chr20	43607083	43625947	+	NM_006282	STK4	exon	GCTCCTGCAGGTCCTATGGCAGCGTATACAAAGCTATTCATAAAGAGACCGGCCAGATTG	8.41145	8.40696	8.33765	8.67639	7.39896	7.4261	6.98553	7.55802
EX_07_1397695	0.00135918	2.15276	hsa_circ_0000109	chr1	113196219	113202401	+	NM_006135	CAPZA1	exon	TAAGATTCAGTGCATTTGCCCAGTATAACATGGATCAGTTCACGCCTGTGAAGATAGAAG	9.37833	9.39154	9.72458	9.46674	8.52248	8.2756	8.40731	8.3474
EX_02_1893507	0.00621774	2.15201	hsa_circ_0004038	chr2	114674460	114691963	+	NM_005721	ACTR3	exon	CATTCCTGTGGTATTGCTATTAAGGAGTCAGCAAAAGTGGGTGATCAAGCTCAAAGGAGG	9.18902	9.21034	9.50011	9.58614	8.47536	8.18759	8.30508	8.11062
EX_15_2802819	0.00615926	2.15036	hsa_circ_0012873	chr1	65325787	65332891	-	NM_002227	JAK1	exon	GTCCAATCTGCTACAAGCGATATATTCCAGAAACATTGAATAAGTCCATCAGACAGAGGA	9.92543	9.64873	10.2103	9.76995	8.87415	8.6837	8.66545	8.95414
EX_41_0816065	0.0117631	2.15007	hsa_circ_0067685	chr3	146239330	146251337	-	NM_021105	PLSCR1	exon	TGATTTTGAGACTCACAGATGAATGCTTCTCACCCGGAAACAAACTTGCCAGTTGGGTAT	10.5983	10.0164	11.0484	10.5598	9.4442	9.3968	9.51195	9.62383
EX_75_7936851	0.0351247	2.14851	hsa_circ_0025891	chr12	40742210	40748294	+	NM_198578	LRRK2	exon	CCAAGCAAAGATCCAGTTAAAGAATATGGTTGTGCCCCATGGCCTATGGTTGAGAAATTA	9.89694	9.58656	10.0918	8.80982	8.73468	8.8499	8.28923	8.31366
EX_44_1839116	0.0061997	2.1482	hsa_circ_0016462	chr1	215751012	215760028	+	NM_016121	KCTD3	exon	AGTGAAATTGGGGAGTGAGTATTAATGTTCTCAGGCATGAAGCAGAATTTTACGGGATCA	8.5128	8.68997	9.34924	9.2008	7.8419	7.60141	8.21856	7.77036
EX_28_6788497	0.00954207	2.14518	hsa_circ_0036437	chr15	78308887	78317839	-	NM_144572	TBC1D2B	exon	ATCTTGTCAGGAGTAACTGGCTCAGGATTCCCCTTTGATTTTGGACGTAACCCCTACAAA	8.29221	8.97214	8.06473	8.79032	7.37235	7.61341	7.44728	7.45456
EX_59_5295877	0.0100495	2.14213	hsa_circ_0016098	chr1	203683298	203691817	+	NM_001001396	ATP2B4	exon	TATCTTCTGCTCTGTAGTCTTGGGCACATTCATCTGCCAGGCATAATTGACAGCACTGTT	8.47776	8.99491	8.50147	8.70078	7.65013	7.34948	7.57388	7.73832
EX_36_8778198	0.0051402	2.14041	hsa_circ_0056736	chr2	153399252	153475672	+	NM_052905	FMNL2	exon	CCTGAAACAGGAACGATTCCAGGTGAAGAATCCTCCCCATACATACATTCAAAAGCTCAA	9.42632	8.96653	9.40558	9.65175	8.46719	8.23021	8.17291	8.25292
EX_90_9174186	0.00444095	2.14032	hsa_circ_0068057	chr3	176767784	176782810	-	NM_024665	TBL1XR1	exon	AGATTGGAATGGTTATATCCTGTGTTGTGACCTCATGGTTTAAGTGGGAATAAAGATGAG	10.0226	10.1752	9.85065	9.47781	9.08621	8.7116	8.73224	8.65349
EX_00_5875702	0.0120566	2.13972	hsa_circ_0016439	chr1	214500964	214510477	+	NM_020197	SMYD2	intergenic_region	ATCAGTATTTTGTTGCATTGATGAATCATAGCTGTTGCCCCAATGTCATTGTGACCTACA	8.35925	8.27154	8.25958	8.89557	7.34637	7.70204	6.92241	7.42148
EX_23_6917310	0.0143981	2.1371	hsa_circ_0016364	chr1	211952259	211956844	-	NM_014873	LPGAT1	exon	TACATTACAGGGAAGATCTTATCGTGACCAACAGCTGCTGCTTCTCAAGAAGCACTTAGA	9.60554	9.7533	10.1616	10.2793	9.02924	8.85825	8.85771	8.76595
EX_57_6972102	0.000601555	2.13676	hsa_circ_0058616	chr2	231308892	231334813	+	NM_001080391	SP100	exon	TAAGAAGAGGGTCAGGATTCTCAAGATTCTTGTAGAAACCTGGTCCCTGTACAGAGAGTG	9.30708	9.21922	9.04746	9.3801	8.31811	8.21057	7.96056	8.07885
EX_70_1542608	0.0480806	2.13587	hsa_circ_0025888	chr12	40696590	40715983	+	NM_198578	LRRK2	exon	TGTAGAAAAGCTGCTATGCCTTTCTTGCCTCCTTCTATGACAATCCTAAAATTATCTCAG	11.3409	10.9711	11.5919	10.0873	10.0207	10.2062	9.93261	9.83215
EX_22_7784654	0.00549056	2.13457	hsa_circ_0012870	chr1	65323338	65332891	-	NM_002227	JAK1	exon	GAAGTCTGAGCTACAAGCGATATATTCCAGAAACATTGAATAAGTCCATCAGACAGAGGA	9.85263	9.70684	10.053	9.73866	8.71512	8.83781	8.54826	8.87767
EX_17_1609696	0.00109372	2.12911	hsa_circ_0061525	chr21	34805020	34809828	+	NM_005534	IFNGR2	exon	TTTAAAGTCTACCTCCACTGAGCTTCAGCAAGTCATCCTGATCTCCGTGGGAACATTTTC	10.2079	10.3716	10.159	10.2348	9.01475	9.12246	9.07559	9.38065
EX_41_8073329	0.00809285	2.1291	hsa_circ_0087803	chr9	107550706	107565597	-	NM_005502	ABCA1	exon	AGTTGGCAAGCTTAAAGAACAAGATCTGGGTGAATGAGTTTAGGTATGGCGGCTTTTCCC	8.80392	8.75371	9.21208	8.87672	7.50965	7.73524	7.76297	8.22626
EX_94_6472591	0.000761514	2.12826	hsa_circ_0001776	chr7	158552176	158557544	-	NM_020728	ESYT2	exon	GAACCTTCCGGGTGTTCTAAGGATACATTTTATTGAAGCTCAGGATCTTCAGGGGAAAGA	8.62588	8.91058	8.59264	8.58031	7.49743	7.70919	7.43041	7.71777
EX_72_0301156	0.0110776	2.12711	hsa_circ_0086447	chr9	19076599	19096767	-	NM_017645	HAUS6	exon	TCACTTCCAGGAACATGTTTGACAAGCTGAACCGTGATGCCTTTCATATAATTTCTTATT	8.7874	8.26359	9.3457	8.79252	7.90873	7.56947	7.7897	7.74821
EX_97_7906412	0.00754146	2.1244	hsa_circ_0016464	chr1	215753251	215777644	+	NM_016121	KCTD3	exon	TCTTGTATCAGGATTTCCTGTGGATCCACGAAAGGTGCTAATAGTAGCTGGCCATCACAA	8.79632	8.82759	9.41298	9.32567	8.1302	7.827	8.25873	7.86132
EX_88_5792097	0.048016	2.12433	hsa_circ_0078345	chr6	154735432	154763424	-	NM_173515	CNKSR3	exon	ACTCTCCCCGAATTATGGCCTCGAAACTGATAACATGAAGAACTTGGTTCTGAAACTGAG	10.6709	11.1064	11.6118	10.6413	10.3071	9.74925	9.8186	9.9656
EX_66_4843095	0.0136342	2.12233	hsa_circ_0089073	chr9	132665147	132691974	-	NM_015033	FNBP1	exon	ATAGAGAAACTGCGAGTAGAGACCCAGAAATTTGAGGCCCGACAACAAGCTCAAATACGT	9.39911	9.17479	9.63394	9.9804	8.2896	8.68263	8.44012	8.53004
EX_12_6121913	0.00964464	2.12224	hsa_circ_0067986	chr3	171944660	172016577	+	NM_022763	FNDC3B	exon	AGATCTTAGACCAGCAACAGATTATCATGTGAGGACCTGCTGAAGTTCCCATGATGTCAC	8.9755	9.33872	9.93216	9.75132	8.36907	7.86763	8.90301	8.5151
EX_00_2403642	0.00237358	2.12217	hsa_circ_0030050	chr13	41515056	41515506	-	NM_172373	ELF1	exon	AGAGTATTAGGTACTATTACCAAAGGGGTATTCTGGCAAAAGTGGAAGGTCAGCGCTTGG	8.99608	8.63172	9.04769	9.05606	7.96881	7.84757	7.83694	7.76958
EX_78_4864033	0.00207523	2.12082	hsa_circ_0083214	chr7	158554186	158557544	-	NM_020728	ESYT2	exon	TTTAGATGAAGGTGTTCTAAGGATACATTTTATTGAAGCTCAGGATCTTCAGGGGAAAGA	8.17507	8.43028	8.72389	8.40534	7.35247	7.16934	7.47977	7.42879
EX_40_2743705	0.00013546	2.12057	hsa_circ_0036828	chr15	91016946	91021121	+	NM_003870	IQGAP1	exon	TTACAAATCTTGGGTTAATCAGATGGAGTCTCAGACAGGAGAGGCAAGTCACAGTGGAGA	9.08787	9.17573	9.19828	9.40058	8.04598	8.19437	8.04537	8.24638
EX_39_7847928	0.00141954	2.11887	hsa_circ_0003609	chr15	32820732	32825569	-	TCONS_l2_00008991	TCONS_l2_00008991	exon	TCAGGGAAAGGTTATCCAAGGACATGGAAAAGCCAACACCATGGTAGCATTAATGAAAGT	10.7358	11.0994	10.7346	10.7099	9.70567	9.83004	9.55701	9.87109
EX_64_5444277	0.000812211	2.11844	hsa_circ_0042858	chr17	29112936	29120690	-	NM_015986	CRLF3	exon	AGTACAAATGGTGGATGATGACTTTACAGCCCAAGATTACAGGCTCCAGTTTCGTAAATG	8.10304	8.15244	7.88613	8.228	7.02137	7.06848	7.00325	6.96447
EX_20_7304509	0.0227433	2.11742	hsa_circ_0090975	chrX	70327253	70328196	-	NM_000206	IL2RG	exon	ATCATCAAAAAGACGATGCCCCGAATTCCCACCCTGAAGAACCTAGAGGATCTTGTTACT	8.81431	8.3673	8.77104	9.39569	7.66157	7.86964	7.90462	7.76162
EX_23_1025294	0.0016133	2.11692	hsa_circ_0008506	chr2	48573339	48589846	+	NM_002158	FOXN2	exon	AACCTCAAAGAACTGTAAGAGTAAATGGGTCCAGTAATTGGAATGACTCCAGATAAGAGA	7.95428	8.14029	8.18216	8.32937	7.10525	6.82095	7.15485	7.19316
EX_97_6528309	0.00727212	2.11603	hsa_circ_0018079	chr10	30736710	30740673	+	NM_005204	MAP3K8	exon	AGGAACAGAGGTCATCACTCCCCAAAATGGACGTTACCAAATAGATTCCGATGTTCTCCT	7.98435	8.27386	8.99069	8.60513	7.24234	7.46012	7.57069	7.43272
EX_82_9505776	0.0037659	2.11565	hsa_circ_0069705	chr4	48686689	48782316	-	NM_015030	FRYL	exon	AGATGATCCAAGTCACCAAGAAATTACTGTCTCAAGTGATACGGAAGACCTCGCAGCACA	10.1062	10.1578	10.3461	9.92397	9.19869	8.92441	8.98571	9.11621
EX_54_9408115	0.005911	2.11535	hsa_circ_0046013	chr17	78263457	78265626	+	NM_020914	RNF213	exon	TTCTGGGCTCAGGAGGAAGCTGAGACCAAGACCAAGGACGAGATGGCTGCTGCTGAAGAA	9.87481	9.9437	10.5942	10.3098	9.25348	8.75055	9.41311	9.01519
EX_38_2896144	0.0080762	2.11513	hsa_circ_0092217	chrY	2582462	2609350	+	NM_002414	CD99	intergenic_region	TAGAAACCAAATGGTGGTTTCGATTTATCCGATGCCCTTCCTGACAATGAAAACAAGAAA	9.83058	10.8577	9.98307	10.5837	9.05778	9.34643	9.10922	9.59942
EX_85_3042829	0.0108694	2.11491	hsa_circ_0016465	chr1	215759837	215781514	+	NM_016121	KCTD3	exon	AATGACATAGAATCAAAGAATCTTCAGGATGGCAGCAAGTGTTTACGAGCCCATATTTGG	8.67486	8.50582	9.3191	9.3457	7.93034	7.70188	8.23397	7.7916
EX_35_6869132	0.00883886	2.11489	hsa_circ_0055740	chr2	97849195	97866099	+	NM_001164315	ANKRD36	exon	ATCCTTGGAGTGTCTCCTCAGAAACAATCGGCCTGGAAGGTTATATTTAAAAAGAAAGTT	11.2132	11.5197	10.8283	11.7312	10.0672	10.3351	10.2842	10.4163
EX_79_5786742	0.0423446	2.11382	hsa_circ_0005271	chr1	179271811	179307031	+	NM_003101	SOAT1	exon	CTCTCTTAGAACAATACAATGGTGGGTGAAGAGAAGATGTCTCTAAGAAACCGGCTGTCA	7.83082	8.27096	8.52198	9.21742	7.45183	7.36648	7.61913	7.43174
EX_64_7640605	0.00272919	2.11381	hsa_circ_0084049	chr8	38911999	38948865	+	NM_003816	ADAM9	exon	CAGAGAAGTTGAATGTGAATTGGACCCTTGCTGCGAAGGAAGTACCTGTAAGCTTAAATC	10.8683	10.9847	10.6	10.3688	9.68831	9.66312	9.67088	9.55431
EX_48_9417649	0.0447048	2.11381	hsa_circ_0025417	chr12	9227155	9247680	-	NM_000014	A2M	exon	CTCCACCCAGGACATGGGCTTAAAGGCATTCACCAACTCAAAGATTCGTAAACCCAAAAT	10.777	11.5662	10.9128	10.7709	9.92379	9.67007	9.74667	10.4075
EX_97_7155169	0.00424222	2.11217	hsa_circ_0052565	chr2	9650107	9661445	-	NM_003183	ADAM17	exon	GAACAATAAGATTCGCATTCTCAAGTCTCCACAAGAGGTAAAACCTGGTGAAAAGCACTA	8.67493	9.03866	9.18808	8.88499	7.95917	7.7057	7.96764	7.8737
EX_98_9163863	0.00510938	2.1108	hsa_circ_0005918	chr11	72695132	72700142	-	NM_014824	FCHSD2	exon	CATTATGAAGTGTGTGGACCAGTTGACAAAGATCCAAACTGAATTACAAGAGACAGTGAA	9.66539	9.88456	10.0873	9.60828	8.84134	8.48998	8.84714	8.77783
EX_07_2905864	0.0172241	2.1103	hsa_circ_0085646	chr8	134249418	134249772	-	NM_001135242	NDRG1	exon	GTAACTTTGCGTTCCTGTACTACTGCCTTGTACTTTTCATTTTGGCTCACCGTGGATTTT	16.495	15.9115	16.0785	16.4932	15.1404	15.4635	14.6171	15.3937
EX_27_0780366	0.00382593	2.10714	hsa_circ_0044498	chr17	48211100	48212749	-	NM_032595	PPP1R9B	intergenic_region	AGCCCCCAGAATCTCAGAACTGGAAGGAAACTTGCAAACACTGAGGAATTCCAATTCTAC	8.37996	8.70044	8.24878	8.12109	7.21166	7.33366	7.4827	7.16604
EX_05_8815093	0.00339078	2.10599	hsa_circ_0077622	chr6	110943290	110953364	-	NM_015076	CDK19	exon	AGGTGACAAGCTGACATGGGTTTTGCCAGATTATTCAATTCTCCTCTAAAGCCACTAGCA	8.27837	8.6264	7.94007	8.12221	7.25782	7.21607	7.08217	7.19737
EX_40_4243433	0.0209207	2.1046	hsa_circ_0007685	chrX	10031484	10035530	+	NM_015691	WWC3	exon	TACGCCAGCTGATAACAAAGCCATTGACCTTTGCCGATTGTGTTGGGGACGAACTTCCTT	8.58419	9.10232	9.54247	8.86246	7.97714	7.96445	7.90457	8.11705
EX_37_1320357	0.00567371	2.10287	hsa_circ_0015196	chr1	171481170	171491398	+	NM_015172	PRRC2C	exon	TTATCTGAAACAAACAAGACTGGGGTTTTAAGGGGTGTGGCAGGAGGTTTTGGACTCGAT	9.94927	10.0938	9.96886	9.9972	9.16023	8.59011	9.00756	8.90736
EX_38_4819977	0.0424667	2.10267	hsa_circ_0047043	chr18	13726703	13742651	+	NM_003799	RNMT	exon	TGCTAAATGAAACAGAATCGCGTTTGGCTGTGCTGGATGTGTGAACCTATTGGGTACTGT	9.15456	9.70002	8.6905	8.67566	8.08858	7.87607	8.26443	7.9244
EX_33_4363692	0.00753448	2.10222	hsa_circ_0056612	chr2	136690352	136719068	-	NM_001349	DARS	exon	ATTGATCTTAGGGGAAACAGTGCTTCTTAGTCCTACGTCAGCAGCAGTTTAATGTCCAGG	10.8083	10.3848	10.5732	10.3714	9.44801	9.74258	9.26863	9.3921
EX_57_7665301	0.0390037	2.10217	hsa_circ_0007284	chr15	77544708	77578846	-	NM_024776	PEAK1	exon	CCACCTTTGTCACCAGAATGAATGAAGTGCTTCAGATTTAAATAGAAAAGAATACTTGAG	8.45424	8.64601	7.79892	7.73274	7.3014	6.85121	7.11603	7.25372
EX_87_2041132	0.0068674	2.10189	hsa_circ_0006264	chr17	78263457	78264527	+	NM_020914	RNF213	exon	ACTACACCAGGAAGCTGAGACCAAGACCAAGGACGAGATGGCTGCTGCTGAAGAAAAAGT	10.6996	10.7156	11.3937	11.1196	10.1106	9.49435	10.1995	9.85674
EX_74_7211337	0.033817	2.10186	hsa_circ_0056607	chr2	136664253	136680488	-	NM_001349	DARS	exon	CAATAAAATTTTAAAGCTCTGCCAGTGAAGGAGGAGCCAATGTTTTTACTGTGTCATATT	10.1442	9.60788	9.17816	9.74457	8.36402	9.24232	8.19161	8.51532
EX_27_0629796	0.005083	2.10094	hsa_circ_0022666	chr11	64011950	64014413	-	NM_138689	PPP1R14B	intergenic_region	AAAGCTAGGATACGCCTTTGGTGCAGCTAAGACAGAGAAAGCGCTTCGGCGGCTGCAGCT	11.7553	12.2771	12.3352	12.0266	11.0799	10.9202	11.1869	10.98
EX_57_4907998	0.00272354	2.09975	hsa_circ_0055535	chr2	86718263	86719839	+	NM_018433	KDM3A	exon	TCATATAATAGTTCATAACTTATATAGCTGCATCAAAGTGGCTGAAGATTTTGTTTCTCC	8.6048	8.27202	8.21886	8.5798	7.24537	7.47285	7.10116	7.57041
EX_05_7404872	0.00474202	2.09759	hsa_circ_0060523	chr20	43607083	43623898	+	NM_006282	STK4	exon	ATCCAATGAGGGTCCTATGGCAGCGTATACAAAGCTATTCATAAAGAGACCGGCCAGATT	8.84931	9.02075	9.08939	9.4168	8.20249	7.77907	7.9203	8.21229
EX_80_8144592	0.00315603	2.0953	hsa_circ_0071022	chr4	143003183	143045913	-	NM_003866	INPP4B	exon	AGGACTTCTTTATCCGAGCGCTGGATTGCATGAGAAGAGGACTGGTATGAACAGTTGTAT	9.24517	9.41306	8.96568	9.43692	8.23669	8.14133	8.23093	8.22859
EX_23_3370273	0.00905772	2.09349	hsa_circ_0068052	chr3	176755885	176782810	-	NM_024665	TBL1XR1	exon	GACTTTAAAGGGTTATATCCTGTGTTGTGACCTCATGGTTTAAGTGGGAATAAAGATGAG	10.2753	10.4994	10.1689	9.71577	9.45271	9.00201	9.01093	8.98202
EX_17_4793668	0.00451828	2.09146	hsa_circ_0056602	chr2	136608971	136614453	-	NM_005915	MCM6	exon	CTGTGATGAGGCTACTCTGAACGCCCGGACGTCCATTTTGGCAGCAGCAAACCCAATCAG	7.99044	8.7089	8.19273	8.62565	7.33479	7.48726	7.14348	7.39382
EX_26_3319882	0.0336701	2.08955	hsa_circ_0039403	chr16	53913755	53968021	+	NM_001080432	FTO	exon	ATGGCATGCCAGTGCTCAACAGGAACCTTGGATTATATTTTACAACGCTGTCAGTTGGCT	8.31711	8.63115	9.34221	8.05509	7.76898	7.26063	7.80641	7.53117
EX_46_8171756	0.0382865	2.0891	hsa_circ_0047179	chr18	21131590	21137154	-	NM_000271	NPC1	exon	GGCTATGATGAAAACGGTATTTTGTCTCCGAGTACACTCCCATCGATAGCAATATAGCTT	8.31733	8.78521	8.85357	8.31215	7.96759	6.92022	7.73423	7.25817
EX_11_2519298	0.0114404	2.08844	hsa_circ_0028345	chr12	112568314	112583466	+	NM_001143906	TRAFD1	exon	TGACCATCAGGAAGAGCTAAAGATGGCTGAATTTCTAGATGACCAGGAAACTCGACTGTG	8.10418	7.731	8.84649	8.32548	7.3411	6.95309	7.30526	7.35134
EX_15_5975435	0.00299479	2.08839	hsa_circ_0058615	chr2	231307651	231359175	+	NM_001080391	SP100	exon	ATCTAAAGTAAATGGTCTCCAAAGAGGATGTTCACGGAAGACCAGGGTGTAGATGACAGG	8.28199	8.22359	8.04613	8.39108	7.44447	6.88255	7.14501	7.18767
EX_49_6023915	0.00436195	2.0874	hsa_circ_0036790	chr15	90934005	91009668	+	NM_003870	IQGAP1	exon	AACTGGCAGTAGCTGTCCTGGATAATGAAAGACTTACTGCAGAGGAGATGGATGAAAGGA	8.79324	8.90611	9.25377	9.05528	8.12513	7.82467	8.02772	7.79965
EX_13_3413114	0.00712556	2.085	hsa_circ_0048652	chr19	4657556	4660015	-	NM_019107	C19orf10	exon	TAAAAAGCAATCTAAAGCCGCATTTGAAAGGGAAAGTGATGTCCCTCTGAAAACTGAGGA	9.20827	9.73035	9.49966	9.84284	8.37321	8.97641	8.22654	8.42598
EX_63_3047642	0.0360901	2.08357	hsa_circ_0000850	chr18	48422178	48452268	+	NM_002396	ME2	exon	ACTTACAGAGGTGAAAGAAAAGATGTTGTCCCGGTTAAGAGTAGTTTCCACCACTTGTAC	8.79664	9.25485	9.9069	10.0496	8.43239	8.54192	8.63814	8.48959
EX_00_3804607	0.0087972	2.08217	hsa_circ_0024193	chr11	108098321	108100050	+	NM_000051	ATM	exon	GCAAACAGAAACAGTGATGTGTGTTCTGAAATTGTGAACCATGAGTCTAGTACTTAATGA	8.97036	8.4663	9.35531	8.70765	8.04518	7.74134	7.84989	7.76348
EX_65_2187423	0.00476827	2.08173	hsa_circ_0049205	chr19	10262073	10273424	-	NM_001130823	DNMT1	exon	AGCCGTCAAGAGCTGCCAAACGGAGGCCCGAAGAAAAAGAACCTGAAAAAGTAAATCCAC	9.127	9.18531	9.72646	9.22658	8.42101	7.79853	8.5932	8.18673
EX_29_2735894	0.0241109	2.08057	hsa_circ_0015443	chr1	179308572	179318077	+	NR_045530	SOAT1	exon	CTTTCTCTGGTGAACTGCTTGAAGTGGACCACATCAGAACAATATATCACATGTTTATTG	8.80667	8.94779	9.04346	9.87991	8.14913	8.21596	8.14541	8.20298
EX_19_9499732	0.0125853	2.07946	hsa_circ_0091145	chrX	77365363	77372912	+	NM_000291	PGK1	exon	GAGCCCACAGAGTCGACTTCAATGTTCCTATGAAGAACAACCAGATAACAAACAACCAGA	10.3088	10.4346	10.8271	9.98978	9.24525	9.58335	9.27692	9.33035
EX_09_5144656	0.00383	2.07749	hsa_circ_0069707	chr4	48712535	48782316	-	NM_015030	FRYL	exon	TCTTTTCTACAAACTCTGTGCCTCAACAACCATTTCTAAGTGGAAGACCTCGCAGCACAG	10.4566	10.5247	10.4938	10.2801	9.47035	9.31668	9.18107	9.55192
EX_44_1103205	0.000322026	2.07459	hsa_circ_0036792	chr15	90969341	90977027	+	NM_003870	IQGAP1	exon	AAGAACATGCCAAGATGTATCTACTGTATCCATGCACTCAGGTGGATGGAAGCATGCCTA	10.0115	10.1573	9.83748	10.2674	8.93648	9.01873	8.95119	9.17861
EX_19_7036343	0.0233288	2.0714	hsa_circ_0024077	chr11	95578116	95598840	-	NM_001243571	MTMR2	exon	ATTTCAACTAGTCCTGAGGGAGTCTAACAAGTTAGCAGAAATGGAAGAACCACCCTTGCT	7.84431	7.77587	8.67582	7.93247	7.22942	7.03838	7.00987	6.92749
EX_59_6843488	0.00958764	2.07014	hsa_circ_0070528	chr4	103459014	103518818	+	NM_003998	NFKB1	exon	ATGGGGACAGAGAGGATTTCGTTTCCGTTATGTATGTGAAGGCCCATCCCATGGTGGACT	9.2831	9.01485	9.52881	8.94834	8.27581	8.20755	7.99207	8.16061
EX_70_4790631	0.0219909	2.07007	hsa_circ_0055725	chr2	97808376	97862358	+	NM_001164315	ANKRD36	exon	GAAAGTGTCTTCTCAGAAACCACCAACCTTGAAGTGTCTTCTCAGAAACAACCAGCCTTG	11.5448	11.8417	11.3296	12.0578	10.6161	10.2271	10.859	10.8869
EX_05_9871738	0.0496808	2.06901	hsa_circ_0015436	chr1	179271811	179312770	+	NM_003101	SOAT1	exon	GTTTGCACAGACAATACAATGGTGGGTGAAGAGAAGATGTCTCTAAGAAACCGGCTGTCA	7.81244	8.09323	8.69519	8.99055	7.50222	7.4431	7.4269	7.31671
EX_51_8538554	0.00350834	2.06791	hsa_circ_0028065	chr12	109042738	109048186	-	NM_014325	CORO1C	exon	TCCCAGGAAGAAAAATATGCAGGAACCAATTGCTCTTCATGAGATGGACACTAGCAATGG	9.15228	9.08445	9.26245	9.3598	8.44641	8.03035	7.98546	8.17332
EX_42_2943029	0.00856617	2.06694	hsa_circ_0024194	chr11	108098321	108100091	+	NM_000051	ATM	exon	CTTAACAGATACAGTGATGTGTGTTCTGAAATTGTGAACCATGAGTCTAGTACTTAATGA	9.02481	8.58451	9.54952	8.97069	8.19081	7.7885	8.05055	8.04758
EX_96_8271337	0.0236388	2.06473	hsa_circ_0044705	chr17	53485106	53491593	-	NM_012329	MMD	exon	ATTTCTTCATTGCTGCTTCTTATGCTCCATGGTTCATGAACCATCGAGCTCCAGCCAATG	7.80153	8.80234	8.4128	8.86936	7.49161	7.50554	7.33393	7.59111
EX_06_1413566	0.00574737	2.06169	hsa_circ_0003641	chr11	108098321	108106561	+	NM_000051	ATM	exon	CAGTGGTTAGACAGTGATGTGTGTTCTGAAATTGTGAACCATGAGTCTAGTACTTAATGA	9.17396	8.80371	9.68053	9.22928	8.32676	8.00638	8.25454	8.24052
EX_43_7242368	0.030468	2.06102	hsa_circ_0074877	chr5	167915606	167943955	+	NM_002887	RARS	exon	CTAGAATCAGGAAGAAGAGATTAAATCTCTGACTGCTGAAATTGACCGGTTGAAAAACTG	8.72785	8.85233	9.97782	9.40189	8.2214	8.1195	8.32452	8.45245
EX_07_6828130	0.00327341	2.05997	hsa_circ_0041935	chr17	7481544	7482324	+	NM_001204510	EIF4A1	exon	TAAAATGACTTGGAAACTGCCGGAAAACTATATCCACAGAATCGGTCGAGGTGGACGGTT	10.6359	10.7558	10.7212	11.388	9.82173	9.92508	9.56445	10.1005
EX_21_7900269	0.0173698	2.05775	hsa_circ_0008943	chrX	10031484	10084547	+	NM_015691	WWC3	exon	AGTTAAAAAGGATAACAAAGCCATTGACCTTTGCCGATTGTGTTGGGGACGAACTTCCTT	8.70532	9.26801	9.57813	8.96124	8.10476	8.0867	8.06513	8.23446
EX_69_1462560	0.00219921	2.05608	hsa_circ_0027971	chr12	105280070	105322472	-	NM_032148	SLC41A2	exon	TCCTGTCTTGATCCAGTCCTTCTGTGGAACTTCTGAACATCTTTTATTAGTGGAAATATT	8.24105	8.17845	8.27443	8.49585	7.43902	7.07863	7.31094	7.19715
EX_90_3856460	0.0108064	2.05534	hsa_circ_0003140	chr15	38591573	38632096	+	NM_152594	SPRED1	exon	AGAAGAGTCTACATGCAAAGCCAAGCCAATCAGTAATAGTTATGCACGAGTGCGAGCTGT	8.51407	8.58778	8.01715	8.16549	7.54311	7.02322	7.19378	7.39072
EX_56_0901754	0.0134803	2.05503	hsa_circ_0024233	chr11	108198371	108206688	+	NM_000051	ATM	exon	TACTTATAAGAACAATCCCAGCCTAAAACTTACATACACAGAATGTCTGAGGGTTTGTGG	8.8175	8.59772	9.35605	8.96565	8.02669	7.88577	7.78769	7.97707
EX_26_3862569	0.0395516	2.05414	hsa_circ_0075241	chr5	177022267	177023099	+	NM_017510	TMED9	exon	TCAATAAATGTAGGTTTGTTACATGAGTTTCCCAATAATGGCGAGAGGAGCGCTTCCGGC	10.1643	10.1059	11.5756	11.0462	9.88225	9.37272	10.0926	9.83269
EX_85_8203871	0.0100593	2.053	hsa_circ_0022665	chr11	64011950	64012759	-	NM_138689	PPP1R14B	intergenic_region	AATAAAGCTAGGATACGCCTTTGGTGCAGCTAAGAAGAGGAGATCCCAGAACTGGAGATT	11.47	12.0929	12.2534	11.8398	10.9124	10.7574	11.0318	10.9079
EX_14_2032070	0.00602339	2.05263	hsa_circ_0068047	chr3	176750758	176765185	-	NM_024665	TBL1XR1	exon	TTCTTTTGACAAATGTGTACACATCTGGAACACGCAGGTAACCTTGCTAGCACCTTAGGG	9.51899	9.82822	9.49903	9.10509	8.66066	8.41177	8.44715	8.35245
EX_42_8538631	0.00393347	2.05187	hsa_circ_0013533	chr1	113196219	113212227	+	NM_006135	CAPZA1	exon	TGAGTATCAGTGCATTTGCCCAGTATAACATGGATCAGTTCACGCCTGTGAAGATAGAAG	9.74252	9.73646	10.1525	9.85215	9.00362	8.83184	8.86372	8.65667
EX_63_3185923	0.0317926	2.05106	hsa_circ_0056740	chr2	153435401	153468119	+	NM_052905	FMNL2	exon	ATACTTGGACTATGGTTTCAACATGGTCATGTCTCATCCACACGCTGTCAATGAGATTGC	10.2749	9.61254	10.2888	10.6363	9.41562	9.29223	8.91348	9.1788
EX_19_1068150	0.0211474	2.05015	hsa_circ_0048260	chr19	1554667	1555388	-	NM_001174118	MEX3D	exon	ACTTCAAAGCCTTCTTAATAAAGCCTCTTTTCTACATGTGAGCAGCGTGGAGACGGAGAC	10.1179	10.569	9.64761	9.72676	8.9853	9.02897	8.83492	9.2329
EX_98_0589562	0.0458126	2.04934	hsa_circ_0011886	chr1	40557000	40558179	-	NM_000310	PPT1	exon	GGGGGACAACATCAAGGAGACAGCTGTTGCAATCCCTTAAGCATGGGTGCTATTAAAAAA	8.26213	8.41671	9.5914	8.62581	8.11858	7.30601	8.05009	7.52771
EX_59_8624905	0.00106241	2.04894	hsa_circ_0041936	chr17	7481659	7482324	+	NR_037926	SENP3-EIF4A1	exon	ATTCTGAATAAAATGACTTGGAAACTGCCAATCGGTCGAGGTGGACGGTTTGGCCGTAAA	11.0544	11.1365	10.971	11.545	10.1812	10.2249	9.79028	10.3787
EX_82_5095617	0.00652173	2.04879	hsa_circ_0030820	chr13	103459495	103460095	+	NM_001204425	BIVM-ERCC5	exon	CACAAATCAGGAGCTCATTTTGCAGCTCTCAAGCTTTTATAGCATGCTGTAAACAATTGT	7.91311	8.27443	8.06973	7.93075	7.28207	6.99913	6.79859	6.95571
EX_22_6002536	0.00381804	2.04861	hsa_circ_0041916	chr17	7478436	7480483	+	NR_037926	SENP3-EIF4A1	exon	TATTCCAAAAGCTCAACAGCAACACCCAGGTTATGATGTGATTGCTCAAGCCCAATCTGG	9.59643	9.62014	9.89157	10.2174	8.7046	8.84874	8.54882	9.11399
EX_28_3397590	0.0255048	2.04756	hsa_circ_0024218	chr11	108137897	108150335	+	NM_000051	ATM	exon	GAGAGAAATGGCATCCTTCATCAAAAAGCCATTTGACCGTGGAGAAGTAGAATCAATGGA	8.28043	8.00918	8.74291	8.24071	7.52064	7.3208	6.99348	7.35508
EX_76_0093722	0.00110087	2.04639	hsa_circ_0058619	chr2	231314886	231328865	+	NM_001080391	SP100	exon	AGATTGTACCAGAGTCCTGCGAACAAATTGCTGTCCAAGTGAATAATGGGGATGCTGGAA	10.9845	10.8708	10.6567	11.1416	9.98945	9.96807	9.71488	9.87576
EX_13_7009137	0.0180397	2.04609	hsa_circ_0015442	chr1	179308572	179312078	+	NR_045530	SOAT1	exon	GCTATCCCAGTGAACTGCTTGAAGTGGACCACATCAGAACAATATATCACATGTTTATTG	8.86927	9.20336	9.04956	9.96909	8.25329	8.39145	8.157	8.40575
EX_26_1151094	0.00888903	2.04497	hsa_circ_0019576	chr10	103354414	103369410	+	NM_015448	DPCD	exon	TTCTGAGTTAGGAGAAGGAAGGTTCACTATTTATTCCCAGACGGCAAGGAAATGGCTGAA	9.53927	10.2443	10.2576	9.76092	8.8759	9.06936	8.88539	8.96571
EX_76_4504736	0.0015433	2.0445	hsa_circ_0077816	chr6	128561179	128643455	-	NM_001135648	PTPRK	exon	TTATGGCTCCAGGTTCCTATATGATAGTGGACTCTTCAGATCACGACCCTGGAGAAAAAG	8.79354	8.74762	9.11996	8.44704	7.93673	7.6504	7.87758	7.56236
EX_48_5414641	0.0145911	2.04363	hsa_circ_0028344	chr12	112568314	112580099	+	NM_001143906	TRAFD1	exon	GACATAAAGGGAAGAGCTAAAGATGGCTGAATTTCTAGATGACCAGGAAACTCGACTGTG	8.33458	7.8527	9.08403	8.37192	7.7445	7.03079	7.5848	7.33583
EX_72_8391335	0.0183955	2.04297	hsa_circ_0077813	chr6	128505576	128540241	-	NM_001135648	PTPRK	exon	AAATGTGCAGAGACGAAATGGAGAAGATATACCAGTAGCCCAGACTAAGAACATCAATCA	9.13999	9.14102	9.71818	8.99238	8.47444	8.00926	8.14363	8.31269
EX_80_1162091	0.0110449	2.04293	hsa_circ_0028163	chr12	110456149	110471762	+	NM_033121	ANKRD13A	exon	CAGGAGCCAGTGCCCTTGGTTTCTAGAATATGCCCAAATGATGTCTGTCGCATCTGGAAA	9.74072	8.9331	9.39119	9.43817	8.51727	8.45105	8.3069	8.19601
EX_62_1921643	0.0242493	2.03925	hsa_circ_0034799	chr15	42525410	42560230	-	NM_015497	TMEM87A	exon	AGTTACTGGGTTGATGGAGAACCTTGTGACCTGTCTTTGAATATAACCTGGTATCTGAAA	8.94814	9.15568	9.60773	9.09844	8.40685	7.60151	8.2461	8.39257
EX_87_9701389	0.00750997	2.03888	hsa_circ_0016094	chr1	203680004	203691817	+	NM_001001396	ATP2B4	exon	ATTATCTTCTGCTCTGTAGTCTTGGGCACATTCATCTGCCAGGTGTAATCGAATCCTGGA	8.61034	9.11184	8.53397	8.92723	7.88514	7.66912	7.68388	7.89505
EX_97_9935990	0.000431301	2.0388	hsa_circ_0003922	chr2	231307651	231314970	+	NM_001080391	SP100	exon	TGATGAAGAAAGATGTTCACGGAAGACCAGGGTGTAGATGACAGGCTGCTCTATGACATT	10.1604	10.0796	9.95899	10.1944	9.26288	8.99737	8.98972	9.02567
EX_81_0030638	0.0040215	2.03805	hsa_circ_0069701	chr4	48605306	48636507	-	NM_015030	FRYL	exon	GCATTCATTGCTTCAGCGCCAGTCAGCAAAGTAAATAAATACTGTGCTTCTTCCAACTTT	10.3309	10.4627	10.6922	10.1787	9.58656	9.31271	9.38849	9.29905
EX_82_5327167	0.00174016	2.03607	hsa_circ_0083206	chr7	158540884	158557544	-	NM_020728	ESYT2	exon	TGAAGTTGAGGGTGTTCTAAGGATACATTTTATTGAAGCTCAGGATCTTCAGGGGAAAGA	8.33027	8.57224	8.67695	8.37462	7.42949	7.42115	7.46667	7.55756
EX_97_2129758	0.0188688	2.03561	hsa_circ_0078547	chr6	160160021	160177351	+	NM_004906	WTAP	exon	AACTCCTTAAGTTCGATTGAGTGAAACAGACTTCAAAGTTATGGCAAGAGATGAGTTAAT	8.37446	8.24011	9.08485	8.80104	7.83651	7.44142	7.55022	7.69782
EX_70_4100528	0.00233354	2.03553	hsa_circ_0013530	chr1	113192039	113202401	+	NM_006135	CAPZA1	exon	TAAGATTCAGACGTTCGGCTACTACTTAATAATGACAATCTCCTCAGGGAAGGGGCAGCA	9.17174	9.16102	9.49814	9.12906	8.37958	8.2307	8.21408	8.04715
EX_34_6142647	0.045199	2.03484	hsa_circ_0048666	chr19	4838345	4844805	-	NM_005817	PLIN3	intergenic_region	AATAAACTTCACCCACAACTGCATACAGGCATGGAAACTGTCAAGCAAGGCGTTGATCAG	8.18941	8.65982	9.32813	9.12393	7.91907	7.85027	7.6649	8.00307
EX_48_1082403	0.0155601	2.03453	hsa_circ_0089866	chrX	10031484	10078060	+	NM_015691	WWC3	exon	CCACGGAGAGGATAACAAAGCCATTGACCTTTGCCGATTGTGTTGGGGACGAACTTCCTT	8.65856	9.26838	9.62302	9.01952	8.10249	8.17175	8.15001	8.2149
EX_67_8592233	0.0496104	2.03371	hsa_circ_0074876	chr5	167915606	167933836	+	NM_002887	RARS	exon	GGGAAGACAAGAAGAAGAGATTAAATCTCTGACTGCTGAAATTGACCGGTTGAAAAACTG	8.63221	8.8633	9.99664	9.42548	8.33022	8.15364	8.31657	8.4057
EX_16_3905404	0.00927602	2.03361	hsa_circ_0028070	chr12	109048081	109052650	-	NM_014325	CORO1C	exon	ATGTGGAAAGCCCTTATAAACTTGGACGATATGCATTCAGACATGATTTACAATGTGAGC	9.06402	9.11391	9.33044	9.2832	8.53876	7.94269	8.04603	8.11045
EX_85_0062109	0.0106499	2.03337	hsa_circ_0045947	chr17	76853603	76870001	-	NM_003255	TIMP2	exon	CGAGTGCAAGTGATCAGGGCCAAAGCGGTCAGTGAGAAGGAAGTGGACTCTGGAAACGAC	9.7517	10.3035	10.1022	10.1733	9.08705	8.84642	9.29973	9.02119
EX_11_2854467	0.0276689	2.03192	hsa_circ_0047692	chr18	48422178	48447557	+	NM_002396	ME2	exon	ATTAGTTAAGGTGAAAGAAAAGATGTTGTCCCGGTTAAGAGTAGTTTCCACCACTTGTAC	8.83973	9.29507	9.83291	9.98837	8.46565	8.49471	8.65589	8.51499
EX_75_1092423	0.0156298	2.02671	hsa_circ_0079830	chr7	34981376	34997682	-	NM_015283	DPY19L1	exon	GCTCAAGACAGATTTCTCTTGCACTTTGTTTTGTTTTGATGTTTGGGAACTCAATGTTAT	7.64397	8.53435	8.06303	8.22782	7.16021	7.08322	7.09011	7.19594
EX_25_2516333	0.0241835	2.02621	hsa_circ_0004663	chrX	10031484	10047844	+	NM_015691	WWC3	exon	CCCTGCAAGAGATAACAAAGCCATTGACCTTTGCCGATTGTGTTGGGGACGAACTTCCTT	8.58505	9.20411	9.51376	8.85861	8.03575	8.09261	7.94111	8.17664
EX_64_7382063	0.0134002	2.02441	hsa_circ_0052562	chr2	9642301	9683414	-	NM_003183	ADAM17	exon	TACTGCACAGAGAAGCTTGATTCTTTGCTCTCAGACTACGATATTCTCTCTTTATCTAAT	7.7496	8.11116	8.31834	7.90443	7.25007	7.13054	6.90793	6.73453
EX_61_2751225	0.00132409	2.02083	hsa_circ_0005116	chr2	231307651	231313865	+	NM_001080391	SP100	exon	TCTCATGCTGGATGTTCACGGAAGACCAGGGTGTAGATGACAGGCTGCTCTATGACATTG	10.2641	10.1249	9.92877	10.2563	9.36594	9.0193	9.08288	9.04332
EX_07_8135627	0.00270446	2.02033	hsa_circ_0077456	chr6	101049685	101054736	-	NM_006828	ASCC3	exon	TGAATCCCAGGTTCTTATTGCTACAAGCACATTAGCCTGGGGTGTAAACTTTCCAGCTCA	7.91922	7.97642	8.33222	8.18492	7.12587	6.78442	7.45141	6.94377
EX_99_6740494	0.00180144	2.0198	hsa_circ_0002021	chr4	48686689	48712715	-	NM_015030	FRYL	exon	AAGTGATACGCCTAGAACATTCCATATTCTGCTTCACACACGGTGACTCACTCACTACTG	10.866	10.9291	10.9703	10.8203	9.94483	9.78947	9.75854	10.024
EX_87_2347101	0.0132914	2.01946	hsa_circ_0007700	chr1	179306971	179312078	+	NR_045530	SOAT1	exon	ACAGCTATCCCAGGGATTTGAGAGCACCTCCAGAACAAGGAAAGATTTTTATTGCAAGGC	7.82481	7.82676	8.2391	8.84801	7.25838	7.05936	7.12439	7.46339
EX_25_2456301	0.0030747	2.019	hsa_circ_0056195	chr2	114684921	114699936	+	NM_005721	ACTR3	exon	TCATCCAGAGTGGCCAATCCGCCATGGTATAGTTGAAGATTGGGACTTAATGGAAAGGTT	10.1226	10.0347	10.2332	10.382	9.28201	9.24035	9.09452	9.11568
EX_34_0245893	0.0106855	2.01776	hsa_circ_0055746	chr2	97877282	97884815	+	NM_001164315	ANKRD36	exon	CTGCCCACCTTGAAGTGTCTTCTCCGAAACAACCAGCATTGAAGGCTATCTGTGACAAGG	10.5243	10.8147	10.2212	10.8531	9.7796	9.48976	9.57466	9.58948
EX_61_9443569	0.0095433	2.01761	hsa_circ_0056734	chr2	153399252	153417549	+	NM_052905	FMNL2	exon	ATTCTGCACTGCGGAACGATTCCAGGTGAAGAATCCTCCCCATACATACATTCAAAAGCT	8.97384	8.75039	9.15434	9.42178	8.12744	8.15731	7.91826	8.11882
EX_21_9456914	0.0439523	2.01726	hsa_circ_0018151	chr10	33208812	33218972	-	NM_002211	ITGB1	exon	GCGCGTGCAGACATTTTTACAGGAAGGAATGCCTACTTCTGCACGATGTGATGATTTAGA	13.9444	14.459	13.6784	13.6616	13.0674	12.6197	12.9224	13.177
EX_30_8901065	0.000729406	2.01532	hsa_circ_0026124	chr12	49521566	49523173	-	NM_006082	TUBA1B	exon	AAAGTAAAGTCATTAACATCAAATGAAGTTCGCACTGGCACCTACCGCCAGCTCTTCCAC	10.5786	10.656	10.8787	10.6383	9.54892	9.56989	10.0521	9.47938
EX_84_9800911	0.0144772	2.01502	hsa_circ_0058467	chr2	224758950	224777043	-	NM_020830	WDFY1	exon	CAGAGAAGAGCTCCTTGCTCTGCTATGGCTTACCATCATGACAGCAGACGGATATTTGTG	8.62855	8.4795	7.72413	8.71286	7.58838	7.32777	7.3082	7.45228
EX_83_4791633	0.0417758	2.01326	hsa_circ_0015437	chr1	179304640	179310445	+	NM_003101	SOAT1	exon	ATTCGAGCAGGAATTGAAGCCATTTTTTATGAAGGAAGTTGGCAGTCACTTTGATGATTT	7.9064	8.11218	8.4704	9.12992	7.48639	7.4174	7.54596	7.44224
EX_26_1790695	0.0210872	2.01266	hsa_circ_0070718	chr4	114582868	114683083	-	NM_001221	CAMK2D	exon	AAGCTAGAATCTGCCGTCTTTTGAAGCACCCTAATATTGAAAGGAGGGAGTGCGAGAGAT	9.94752	9.11009	10.3281	9.66071	9.18063	8.46303	8.72231	8.81537
EX_86_2450769	0.0275481	2.01234	hsa_circ_0008949	chr12	110456149	110463628	+	NM_033121	ANKRD13A	exon	AGATATAAAGTGCCCTTGGTTTCTAGAATATGCCCAAATGATGTCTGTCGCATCTGGAAA	9.6605	8.58246	9.23201	9.61265	8.19458	8.17128	8.50281	8.39462
EX_27_8909001	0.00196876	2.01048	hsa_circ_0069699	chr4	48597913	48712715	-	NM_015030	FRYL	exon	AGCAACACTGTAACTCAAAGCCTAGAACATTCCATATTCTGCTTCACACACGGTGACTCA	9.78269	9.79802	9.88646	9.74819	8.88901	8.66835	8.66294	8.94598
EX_90_6813483	0.0374427	2.01029	hsa_circ_0033192	chr14	100826890	100842680	-	NM_173701	WARS	exon	TTCCTGCGCAGAGGCATCTTCTTCTCACACAGGTTCCGTCCGGACGGCGTTTCCACGGAC	9.37279	8.44487	8.5912	9.19685	8.03089	8.08113	7.93515	7.71288
EX_10_9874205	0.0267689	2.00999	hsa_circ_0074874	chr5	167915606	167922441	+	NM_002887	RARS	exon	ACGTGCTCAGGAAGAAGAGATTAAATCTCTGACTGCTGAAATTGACCGGTTGAAAAACTG	8.80321	8.83788	9.92479	9.28668	8.33936	8.04608	8.36126	8.35384
EX_05_4623382	0.00200317	2.00922	hsa_circ_0055622	chr2	96687693	96689748	-	NM_207328	GPAT2	exon	ATAAACAAGGGGACGAGACGAGTTGTCTTTTCCCCAGCCCAGCAGCACCCTGCCAGTCTT	9.36125	10.1865	8.89587	8.96338	8.63089	9.12304	7.73765	7.81646
EX_22_9424504	0.0105172	2.00875	hsa_circ_0055613	chr2	96614277	96626415	-	TCONS_00004336	TCONS_00004336	exon	GGAATCTGAGTGTCTTCTCAGAAACAACCGGCCTTGAAGGATACAAGTGACAAGAACGAT	11.837	12.1855	11.457	12.292	10.8652	10.9188	10.9584	11.1326
EX_12_7557404	0.0355302	2.00849	hsa_circ_0001766	chr7	148716083	148718239	-	NM_004911	PDIA4	exon	GCTGTAGACTACGAGGGCTCCAGAACCCAGGAAGATTCTTCTAACAGAGAAAATGCCATT	9.58051	9.9851	9.9526	10.2373	9.34934	8.53094	8.93857	8.86822
EX_72_3598640	0.0148193	2.00797	hsa_circ_0068051	chr3	176750758	176816329	-	NM_024665	TBL1XR1	exon	TTGACAAATGTGTACACATCTGGAACACGCAGCATCAACAACAGCAACTTGTGATTGGCG	7.95457	8.44499	8.22118	7.83031	7.24203	6.91771	7.18548	7.1417
EX_12_9724849	0.0243582	2.00765	hsa_circ_0005521	chr1	215759837	215768813	+	NM_016121	KCTD3	exon	AGCACTGGCAGAATCAAAGAATCTTCAGGATGGCAGCAAGTGTTTACGAGCCCATATTTG	8.04282	8.05751	8.8211	9.03994	7.45314	7.36107	7.89339	7.44391
EX_25_5547055	0.00236623	2.00692	hsa_circ_0083201	chr7	158531713	158557544	-	NM_020728	ESYT2	exon	ATGCCTGCAGGGTGTTCTAAGGATACATTTTATTGAAGCTCAGGATCTTCAGGGGAAAGA	8.30447	8.45781	8.76425	8.37486	7.495	7.44182	7.4891	7.49886
EX_39_4439566	0.00389757	2.00648	hsa_circ_0084048	chr8	38911999	38940592	+	NM_003816	ADAM9	exon	ACATACAATGGAATGTGAATTGGACCCTTGCTGCGAAGGAAGTACCTGTAAGCTTAAATC	11.2102	11.3388	11.1772	10.794	10.0647	10.1201	10.2466	10.1187
EX_39_1180151	0.0079396	2.00466	hsa_circ_0055612	chr2	96614277	96624533	-	TCONS_00004336	TCONS_00004336	exon	GGAATCTGAGTGTCTTCTCAGAAACAACCGGCCTTGAAGGTATTATACTCTCATTCATAT	10.9577	11.2343	10.4389	11.3152	9.89046	9.96938	9.89809	10.2895
EX_41_6515116	0.00528056	2.0017	hsa_circ_0056056	chr2	112551654	112561107	-	NM_022662	ANAPC1	exon	TGCTTCTGTTGAAGGAGATACCATAAATGTGGATGTGACTTGTCCAGGTGCTACTCTAGC	10.1179	10.641	9.58563	10.1849	9.15498	9.40053	8.97681	9.15094
EX_60_2395423	0.0170197	2.00092	hsa_circ_0067018	chr3	122808014	122865106	+	NM_006810	PDIA5	exon	GGATGCAAAAGTGGTCCTGCCATCATGGCTGTCCTCTGCAAAGGTCTCCTCGCTCATTGA	10.5925	9.61055	10.6865	11.0229	8.99146	8.86694	10.0072	9.99556
EX_58_5991566	0.00366226	0.499556	hsa_circ_0024970	chr12	987377	991239	+	NM_018979	WNK1	exon	ATTAAGAATTTTGAATCAGCAGGGAATACAGCAGACAGCCCCTCCTCAACAGACAGTGCA	9.82624	9.92612	9.46791	9.42613	10.7611	10.6326	10.6817	10.6384
EX_81_6973105	0.0107819	0.499477	hsa_circ_0018990	chr10	85909810	85913311	+	NM_014394	GHITM	intergenic_region	TTAGAAGTCTTTAATGAAGGGGTGTGATGGGTGCAGTGGTGGCTCCTCTGACAATATTAG	10.3657	10.269	10.3712	10.5323	11.4503	11.6823	10.9831	11.3553
EX_86_0448753	0.0330336	0.49933	hsa_circ_0054650	chr2	56097854	56102200	-	NM_001039348	EFEMP1	exon	CTACCTACGAACATTGATGAATGCAGAACCTCAAGCTACCTGTGTCAATATCAATGTGTC	8.56979	9.20671	9.05397	8.55403	10.1801	9.97318	9.44592	9.8118
EX_01_3853782	0.0263937	0.49923	hsa_circ_0066484	chr3	67451154	67559327	-	NM_003848	SUCLG2	exon	CGGCTTGAAGGCTGCAGATCAAATTACGAAGCTGTATAATCTCTTCCTGAAAATTGATGC	9.0504	8.15731	8.28636	9.38381	10.0824	9.64495	9.74691	9.73713
EX_66_5821473	0.0245864	0.498517	hsa_circ_0031967	chr14	53327058	53331571	-	NM_001134999	FERMT2	exon	TCATTGCAAGGATGTGAAGTTACCCCAGATGTAAACATTTCAGGCCAAAAATTTAACATT	7.83014	7.66983	7.2239	7.05746	8.49213	8.22184	8.67727	8.50792
EX_95_7139182	0.0091373	0.497516	hsa_circ_0027094	chr12	57064058	57082078	-	NM_006601	PTGES3	exon	GACATGTCTAATTTTGATCGTTTCTCTGAGGCCGCCCGGCCTCACCACCCCTCGTTTGCA	8.09785	7.53897	8.2665	8.23046	8.82463	9.05634	9.19828	9.16462
EX_43_0642299	0.00327225	0.497102	hsa_circ_0065006	chr3	43618183	43618753	-	NM_001204831	ANO10	exon	ACTTCATGGGACAGTATTCGTGGCTACTTTGGGGAAACAATTGCTCTGTACTTTGGATTT	7.18784	7.32192	7.35688	6.95776	8.36589	8.21892	8.0976	8.19583
EX_65_2184278	0.00634826	0.496963	hsa_circ_0086768	chr9	34647488	34650573	+	NM_000155	GALT	exon	AAACTGTGCATCTCAAGTGAATCCCCAGTACGATAGCACCTTCCTGTTTGACAACGACTT	7.57174	7.078	7.38428	7.46308	8.41466	8.5381	8.2552	8.35495
EX_65_0017769	0.000944154	0.496662	hsa_circ_0063333	chr22	38894444	38897285	-	NM_001098504	DDX17	exon	GACGTTGGCGATTTGGAGCAAGAGGTGGTGGTGGCCTTCCCCCGAAGAAATTTGGTAATC	12.7651	12.7846	12.9485	12.0969	13.8316	13.6906	13.8579	13.3318
EX_93_0438540	0.00524239	0.496523	hsa_circ_0085496	chr8	125332326	125343033	-	NM_194291	TMEM65	exon	TACACATTTGAAAAATTGGAAGCTCCACCACCCACCCCAGGACAGCTGAGATATGTATTC	7.52638	7.60015	8.11154	8.42271	8.09842	8.60832	9.2346	9.53814
EX_32_7854092	0.00290251	0.496007	hsa_circ_0069417	chr4	38019974	38104778	+	NM_015173	TBC1D1	exon	TTCTTATTGACCTTGATTGGCCAGTCTGAAGTTTACCTCATCAGTCCTGACACCAAAAAA	10.2963	10.1017	9.95192	9.85994	11.08	10.9898	11.0748	11.1456
EX_58_2782042	0.00791776	0.49595	hsa_circ_0047926	chr18	67697247	67727278	-	NM_173630	RTTN	exon	GAAAAAAAAGGTCACCAGGAAAGTACATCACCACGGCCACCTCATGATTCATCTCTTTCT	8.1477	8.12734	7.5087	7.24657	8.89083	8.92371	8.84966	8.59764
EX_90_5012580	0.0115322	0.49595	hsa_circ_0027866	chr12	100707199	100711703	+	NM_017988	SCYL2	exon	TCAGATCCAGTTGAGTCGTTTAGGATCTAGTTCACTTACAAATATACCTGAGGAAGTTCG	7.9033	7.35264	7.41321	7.94801	8.74546	8.91433	8.36683	8.6868
EX_57_9532076	0.000583389	0.49568	hsa_circ_0032053	chr14	57740961	57749948	+	NM_018229	MUDENG	exon	ATATTTAAAGACGGTATCCAACTGTTGAAAAACGAGCCAGAGTCTTCAATGGAGCAAGTT	7.85483	7.40878	7.47929	7.44489	8.69469	8.56165	8.54351	8.47583
EX_15_6365858	0.00197808	0.495318	hsa_circ_0030121	chr13	42460055	42461497	-	NM_015058	KIAA0564	exon	TCAAATCTTGGATCATACCAAAAAAGAGTTGGATTCTTGGAAAATTGTCCGAGTTAGTGA	7.4795	6.91763	7.42064	7.24894	8.62912	7.95675	8.14174	8.36882
EX_06_5569694	0.0114839	0.494851	hsa_circ_0066393	chr3	58416569	58417711	-	NM_001173468	PDHB	exon	TACATGTCTGGTGACAGTTCGTGATGCTATAAATCAGGGTATGGATGAGGAGCTGGAAAG	8.13936	7.5341	7.12895	7.71437	8.74874	8.9088	8.4868	8.57767
EX_82_3495189	6.93021e-05	0.494738	hsa_circ_0008671	chr5	43609244	43628489	+	NM_012343	NNT	exon	CTTATTCCAGTGATTTGCCTTCAAGGAAACTGGGGAGTCAGAAAATTGGGAACTCATATC	8.13298	7.8003	8.07606	7.97397	9.20917	8.78626	9.01216	9.02763
EX_27_6173053	0.0238965	0.493551	hsa_circ_0062777	chr22	29950797	29957635	-	NM_003634	NIPSNAP1	exon	TTAAATATTTACTATAAGAGTACCTGGAGTTCCGAAGGGAGCGGAGCCAGATGCTGCTGT	7.46893	6.40079	7.80005	6.52015	8.32618	7.99862	8.31889	8.08561
EX_54_1424707	0.00996358	0.493256	hsa_circ_0057675	chr2	198358047	198360100	-	NM_002156	HSPD1	exon	TCTTGAATAGGTGTGATGTTAGCTGTTGATGCTGTAATTGCTGAACTTAAAAAGCAGTCT	10.7689	10.4348	11.2719	11.1517	12.0069	11.904	11.9616	11.9775
EX_60_3611857	0.00457645	0.493023	hsa_circ_0057664	chr2	198351307	198360100	-	NM_002156	HSPD1	exon	TTAAAGTTAAGTGTGATGTTAGCTGTTGATGCTGTAATTGCTGAACTTAAAAAGCAGTCT	10.1975	9.86494	10.6833	10.5738	11.5012	11.1235	11.4498	11.437
EX_98_8553549	0.000284148	0.492937	hsa_circ_0007288	chr17	52991108	53016381	+	NM_005486	TOM1L1	exon	AGATACCCCCACTTGGTCACAGGGCTTCCCAGGAGGTGTGGATGTAAGCGAAGTCAAAGA	9.15337	9.07645	8.94824	8.83543	10.1931	9.99456	9.92011	9.99363
EX_52_5483185	0.00148058	0.492923	hsa_circ_0035243	chr15	50911941	50923686	-	NM_017672	TRPM7	exon	CGTCAAACAGATCACTGTTTTCCATATTGGGTCAGATGAACATCAAGATATAGATGTAGC	8.10991	8.18911	7.7685	8.4533	9.07398	9.00824	8.72918	9.69305
EX_47_0318863	0.0325973	0.492821	hsa_circ_0036392	chr15	76523673	76580286	-	NM_000126	ETFA	exon	ACATTTAGCTGGGATGAAAGACAGCAAGAACCTTTTGCCCAGAGTAGCAGCCAAACTTGA	8.71196	8.26099	8.82818	8.671	9.38717	10.0352	9.42899	9.66972
EX_53_9804199	0.00132253	0.492703	hsa_circ_0032051	chr14	57740961	57741607	+	NM_018229	MUDENG	exon	GACTTGCAAGACGGTATCCAACTGTTGAAAAACGAGCCAGAGTCTTCAATGGAGCAAGTT	7.82268	7.06489	7.59262	7.47855	8.7359	8.36547	8.54267	8.47536
EX_13_9763576	0.0106223	0.492604	hsa_circ_0007070	chr18	67753848	67795782	-	NM_173630	RTTN	exon	TACTTGGCAGGTACCATCTACCTGTTCATGTAATTGGACACCATGCTGTGAGTCCTTACT	7.80239	7.93515	7.59375	7.12922	8.83155	8.60587	8.53835	8.67727
EX_81_0338582	0.00239574	0.492533	hsa_circ_0030114	chr13	42404664	42486304	-	NM_015058	KIAA0564	exon	TACAGAAGAGTTTCAGACTCTCTGGCTCAATCTGTAGTTCAGCATCTAAGATGGATAATG	7.38604	6.77312	7.1461	6.94909	8.48973	7.9148	7.84645	8.07244
EX_55_7563340	0.0464308	0.492417	hsa_circ_0006281	chr1	58971731	59000003	-	NM_145243	OMA1	exon	GAGTTGAGTACTTGGATAGACTTATACCTCAGTGGATGGAAGAATTTAAAAATGATATGC	7.53741	6.69046	7.06391	7.80648	8.15912	8.6823	8.11008	8.41113
EX_09_7219732	0.0103144	0.492197	hsa_circ_0065243	chr3	47651555	47680270	-	NM_003074	SMARCC1	exon	TCCACCCCAGCCAGAAGGAGCTGAAGAGGAAAAAATGGAAGCCGACCCTGATGGTCAGCA	10.549	10.7648	11.0362	10.7539	12.0284	11.3956	11.9837	11.7449
EX_65_6250556	0.00439055	0.49211	hsa_circ_0044684	chr17	52990026	52993223	+	NM_005486	TOM1L1	exon	ATAGAGCTTCTGCAGCTTATTGACATGTGTGTGCAGAACTGTGGTCCAAGTTTCCAGTCT	7.88937	7.55978	7.79721	7.55362	8.98467	8.18053	8.88829	8.74287
EX_89_6116036	0.00902474	0.491992	hsa_circ_0073730	chr5	125903950	125918666	-	NM_001182	ALDH7A1	exon	AACAGGTGGGCCTGATGGTGCAGGAGAGGTTTGGTGTCTTTGGAGATGGGGAAAATCTTA	9.08871	8.93999	9.03673	8.81934	10.0097	10.2202	9.61242	10.0823
EX_22_4507953	0.0223108	0.491824	hsa_circ_0019442	chr10	101553648	101572901	+	NM_000392	ABCC2	exon	AATGGAAAATGTCCACGGGCACATCACCATCAAGGGTGACAATTCTAATCTAGCCTACTC	6.8263	7.52052	7.21981	6.99826	8.50264	8.07532	8.0718	8.05315
EX_11_2551723	0.0290329	0.491298	hsa_circ_0013965	chr1	147426553	147464799	+	NM_016334	GPR89B	exon	TGTCCTGCTATTAGCACAGATAATGGAATGTGACTGACACGGATATTCTAGCCCTGGAAC	8.36749	7.59511	8.6625	8.39934	9.64629	9.1678	8.98433	9.4405
EX_19_0084345	0.000875321	0.491268	hsa_circ_0026178	chr12	50146246	50152545	+	NM_001098576	TMBIM6	exon	ATTTGGCTTTTCCAGAGTGGAGACTGCTGCACGGACTCTGGAACCATGAACATATTTGAT	11.2778	11.0071	11.2871	11.0092	12.2828	12.2253	12.1347	12.0557
EX_32_7602182	0.0162221	0.490775	hsa_circ_0000638	chr15	76566752	76588078	-	NM_000126	ETFA	exon	AAATAGTAGCACCAGCCTCATTGCTACGATTTCAGAGTACCCTGGTAATAGCTGAGCATG	8.79536	8.38839	9.25102	8.58778	9.91061	9.98918	9.82305	9.50959
EX_83_1666649	0.000121878	0.490562	hsa_circ_0046179	chr17	79534442	79596831	-	NM_017921	NPLOC4	exon	TTTCCACCTCTTGCTGTTCCTGGTCACCAATGAAGTTATGCCTCTGCAGATAATTCGTGT	9.19896	9.3095	9.44331	9.47534	10.3464	10.2976	10.427	10.4762
EX_67_9063529	0.00173863	0.490409	hsa_circ_0030750	chr13	100807232	100992513	+	NM_000282	PCCA	exon	TTTCAAGAAAATTCAAGGTTCATGTGAAAATGGCGGATGAGGCTGTCTGTGTTGGCCCAG	8.48007	7.98127	8.16231	7.99562	9.31111	8.97423	9.18632	9.29291
EX_06_3168517	0.00830564	0.490185	hsa_circ_0065756	chr3	49877204	49885633	-	NM_005879	TRAIP	exon	TTTTAGAGAGCCTAATTCAGTGGTTTGAGACAGCACCAAGTCGGACCTGCCCACAGTGCC	7.24407	6.84426	7.1077	7.29426	7.85668	8.12841	8.40428	8.20368
EX_91_6498654	0.0212862	0.489994	hsa_circ_0091115	chrX	77158139	77160881	+	NM_001866	COX7B	exon	TTTGAAACCTTCTTCGAAGCATTCAGCAAACAATGGCAAGGCAGAGCCACCAGAAACGTA	11.6458	11.048	11.6794	11.7234	12.4538	12.7999	12.5481	12.4829
EX_00_5749202	0.00769584	0.489268	hsa_circ_0047934	chr18	67776733	67788936	-	NM_173630	RTTN	exon	TCTCCTTGAGGTTTTTACAGGTGCTTCCTGCTTGCACTGAAGATGAGAAACTGCTAATAG	9.11092	9.2179	9.16465	8.65289	10.3393	9.83748	10.1155	9.99867
EX_68_5164984	0.00353957	0.488547	hsa_circ_0019477	chr10	101591733	101604222	+	NM_000392	ABCC2	exon	CATGGAGAAGGTATATTTGTGTTCATAGCACATTTCTGGAGTGCCTTTGGTTTCGTCCAT	7.4521	7.77357	7.52777	7.42652	8.72658	8.46388	8.60557	8.5312
EX_43_5014417	0.0261014	0.488405	hsa_circ_0019478	chr10	101591733	101611662	+	NM_000392	ABCC2	exon	TATTCCTTTGGTATATTTGTGTTCATAGCACATTTCTGGAGTGCCTTTGGTTTCGTCCAT	6.68081	7.61811	7.14765	7.13054	8.4587	8.15475	8.1095	8.11132
EX_68_5233824	0.022236	0.487875	hsa_circ_0027327	chr12	58162350	58165040	-	NM_005371	METTL1	exon	ATAACATGTATATGTGTACACATGCCTATTCTGCCACCCTGTGAAGCCAGAGGAGATGGA	8.29383	8.30023	8.5603	7.76622	9.33206	9.61088	8.93338	9.21436
EX_34_3942018	0.0055204	0.487777	hsa_circ_0017741	chr10	12133511	12159754	+	NM_018706	DHTKD1	exon	ATCCAAAAAAGTCCATGGTGATGCTTCTTTCTGTGGTCAAGGGATTGTTCCTGAAACATT	8.36821	8.12712	9.26496	8.7513	9.42049	9.62929	10.0557	9.73781
EX_02_0565513	0.0116466	0.487758	hsa_circ_0064955	chr3	41746745	41795980	-	NM_017886	ULK4	exon	AGATGGAGCCATAGGGTTTTGTCTCCACAATTATCCGTTTACTTGACAGCCCCTCAACAT	7.4804	5.67569	7.86279	7.32674	8.43285	7.30667	8.54667	8.64186
EX_83_9883420	0.0062683	0.487743	hsa_circ_0005943	chr16	58749917	58753159	-	NM_002080	GOT2	exon	TTGCGAAAACAATGTTTGTCACTGTGCAGACCATTTCTGGAACTGGAGCCTTAAGGATCG	7.82896	7.71627	8.51163	7.51492	9.05087	8.94037	9.12361	8.78521
EX_28_4984457	0.00743233	0.487719	hsa_circ_0042042	chr17	8424195	8439249	-	NM_005964	MYH10	exon	TCAGACAGAGGCGAACCCTCCTGGTGTACTGGCCCTTTTGGATGAAGAATGCTGGTTCCC	9.76259	9.75079	9.0252	8.81657	10.6555	10.4665	10.3826	10.2013
EX_27_2866054	0.00531727	0.486611	hsa_circ_0039707	chr16	58741034	58750083	-	NM_002080	GOT2	exon	TAAAATTACTGTAGACCCAAGTGAGCGTGTAGGAGCCTTCACTATGGTCTGCAAAGATGC	8.70142	8.42643	9.14983	8.52235	9.78125	9.80927	9.82583	9.64521
EX_42_1599143	0.00996386	0.486577	hsa_circ_0040027	chr16	69184715	69201088	+	NM_032830	CIRH1A	exon	GATATATAAGGCACTGACACCCACTTAGTCTTTCGTCCTCTCATGGAGAAGGTGGAAGTA	9.51053	8.79654	9.54533	9.09723	10.6185	10.0695	10.0734	10.3987
EX_20_7542880	0.036758	0.486404	hsa_circ_0015068	chr1	164776778	164790863	+	NM_002585	PBX1	exon	GGGCATCAGTGCGGAAGAGACGGAATTTCAACAAGCAAGCGACAGAAATCCTGAATGAAT	8.48558	6.62913	7.82317	7.34216	8.85834	8.61067	8.95273	8.60397
EX_72_6220689	0.00144574	0.486395	hsa_circ_0086291	chr9	5810010	5813035	-	NM_024896	ERMP1	exon	TTATTACATGGTCCTGAAAATCCTTGGTTGGTTCAAGCTTATGTTTCAGCAGCTAAACAC	7.45507	7.18316	7.50747	7.02897	8.36914	8.34998	8.3853	8.27999
EX_26_1921839	0.00373235	0.486058	hsa_circ_0037052	chr15	99892573	99903470	+	NM_144598	LRRC28	exon	TGCACCAGTGATTTAGGTCGATCTCGAGAACTACAGTATGTATACGTGGATAACAACATT	7.68362	7.48209	7.2782	7.66807	8.56731	8.86135	8.10495	8.67545
EX_26_5986137	0.00208448	0.485811	hsa_circ_0045744	chr17	73944331	73949701	-	NM_001185039	ACOX1	exon	CAAAGCAGAGGTGAAGCCTGATGGCACATACGTGAAACCGCTGAGTAACAAGCTGACTTA	8.84538	8.49815	8.76993	9.16839	9.83369	9.81161	9.89189	9.98411
EX_28_3958716	0.0114318	0.485507	hsa_circ_0057663	chr2	198351307	198359476	-	NM_002156	HSPD1	exon	TTAAAGTTAAGTTGCTACGATTTCTGCAAACGGAGACAAAGAAATTGGCAATATCATCTC	10.0496	9.77598	10.7068	10.6036	11.3758	11.2962	11.4263	11.4049
EX_41_9811517	0.00759908	0.485248	hsa_circ_0069300	chr4	20493383	20550182	+	NM_004787	SLIT2	exon	AACATGACCCAGCTCCTCACCTTGTCACCAGTCATTTATGGCTCCTTCTTGTAGTGTTTT	9.87885	10.0259	10.1474	9.20371	11.0022	10.844	10.9916	10.7449
EX_53_1675070	0.00388967	0.484542	hsa_circ_0031741	chr14	39746137	39796226	+	NM_001247989	CTAGE5	exon	CCTCCGCCAGGTTGTGGCAGCACTGCCTGAAGGTATGAGACCAGATTCTAATCTTTATGG	10.0285	9.33184	9.38483	9.20301	10.7846	10.4597	10.4079	10.5987
EX_28_5444523	0.0276243	0.484412	hsa_circ_0020009	chr10	111878968	111882050	+	NM_016824	ADD3	exon	GGACAACTTGGTATCCTCCATGAAATGTGGGATCCTTCCAATTTCTCAAGAGTCTCTTCT	8.7988	7.70235	8.4131	7.77135	9.51087	9.4368	8.99463	9.1582
EX_64_7292289	0.0194243	0.484275	hsa_circ_0036404	chr15	76577977	76580286	-	NM_000126	ETFA	exon	GTATCTGGTGAACCTTTTGCCCAGAGTAGCAGCCAAACTTGAGGTTGCCCCGATTTCTGA	10.011	9.45613	9.94726	9.73781	10.7721	11.1205	10.5961	10.8608
EX_21_4407914	0.00237485	0.483326	hsa_circ_0075836	chr6	24416624	24423705	+	NM_020662	MRS2	intron	GATGGCACCACTGGAATAAATACTTAAGACACTGATCTATCAGAGTTAGAAACAGATATT	7.27864	7.34862	6.97224	7.26921	8.02391	8.58419	7.97467	8.41703
EX_95_4137088	0.00109745	0.483215	hsa_circ_0065061	chr3	45048911	45052962	+	NM_015004	EXOSC7	exon	TTAAAGGCTATTTTCTGGTATTGGCTATCGGCATGTGGTGGATGCTACTCTTCAGGAGGA	8.76965	8.82265	8.01301	8.91394	9.80979	9.96469	9.25492	9.75705
EX_94_7744499	0.0250324	0.483203	hsa_circ_0030220	chr13	48516790	48517580	-	NM_003850	SUCLA2	exon	CCCAATATGAGTTGTAAAGCTCTCTGAAATAGTGACCTTAGCGAAGCAAGCACATGTGGA	9.25254	9.05615	8.1507	9.02636	9.75669	10.1932	9.92591	9.99807
EX_60_6615312	0.0163622	0.483	hsa_circ_0000015	chr1	10493898	10502498	+	NM_199294	APITD1	exon	CCTTCTACAGAGGCTAAAGGCAGCAGTTCACTATACTGTGGGTTGTCTTTGCGAGGAAGT	9.54853	9.2165	9.30568	8.75161	10.2672	10.3565	10.0691	10.4169
EX_47_2478908	0.0197397	0.48243	hsa_circ_0057763	chr2	202339369	202343324	+	NM_001206864	STRADB	exon	CTGAGAAAAGAAAGCCGTGATTCTATCCCACTTTTTCCGGCATCCCAATATTACAACTTA	7.62946	7.69272	7.97247	8.37739	8.84998	9.33957	8.65884	9.06537
EX_87_2589860	0.0365876	0.48207	hsa_circ_0004015	chr7	90355880	90377090	+	NM_012395	CDK14	exon	GGAAAAGCAAATATGTGTCACAAAGATGTCTACACGGAACTGCCAGGGAATGGACTCAGT	8.22103	8.45256	8.09869	7.21977	9.3633	8.8765	9.06071	9.13164
EX_16_1895254	0.0074833	0.481774	hsa_circ_0033387	chr14	102547074	102549639	-	NM_001017963	HSP90AA1	exon	TAAATACAGTCACTTAATTCCTTGGCCTTAGTGAGACCAAGGACCAGGTAGCTAACTCAG	8.51417	7.71633	8.63467	8.99484	9.37264	9.29643	9.50969	10.0481
EX_57_7009558	0.00926594	0.481628	hsa_circ_0042044	chr17	8424409	8480656	-	NM_005964	MYH10	exon	ATCATTCCAAATCACGAGAAGAGGGGGTGAGTCAGGTGCTGGGAAGACAGAAAATACAAA	7.65796	7.75055	7.19889	7.33312	8.62713	8.3764	8.65696	8.55059
EX_67_5389563	0.000555403	0.481439	hsa_circ_0064999	chr3	43591211	43616356	-	NM_001204831	ANO10	exon	AGCAGTGGAGAGAATCACAGATTGGAATCTGCCTATCAGAACCATCTAATTCTGAAAGTT	7.4975	7.25484	7.45206	7.19636	8.53757	8.39934	8.32755	8.36826
EX_37_2260871	0.00752981	0.481073	hsa_circ_0057671	chr2	198353725	198360100	-	NM_002156	HSPD1	exon	TGTGCTGAAGGTGTGATGTTAGCTGTTGATGCTGTAATTGCTGAACTTAAAAAGCAGTCT	10.5287	10.1968	11.1002	10.9161	11.7083	11.6512	11.7415	12.0028
EX_66_1562083	0.0366023	0.480834	hsa_circ_0036403	chr15	76576097	76584854	-	NM_000126	ETFA	exon	CATGCTGCAGAGGAACTGACACCATTGATTTTGGCAACTCAGAAGCAGTTCAATTACACA	8.76566	8.20791	8.74248	8.71876	9.45293	10.0729	9.3327	9.75546
EX_83_7438737	0.0155637	0.47997	hsa_circ_0040693	chr16	84599203	84623868	-	NM_021149	COTL1	exon	TTTTTCAGAAATGACGTCCGGTTGTTTGCCTTCGTGCGCTTCACCACCGGGGATGCCATG	9.52228	8.81406	9.57511	9.34323	11.0306	9.93634	10.0939	10.2851
EX_60_7698527	0.0192507	0.479909	hsa_circ_0019456	chr10	101565138	101594292	+	NM_000392	ABCC2	exon	CCATCATCGTCATTCCTCTTGGCATTATTTATGTATCTGTTCAGGTCAAAAATATGAAGA	7.65373	8.50306	7.37806	7.64803	9.07219	8.9006	8.77706	8.92273
EX_51_3125100	0.00273026	0.479613	hsa_circ_0012585	chr1	53443888	53453808	+	NM_002979	SCP2	exon	GGCGCTACAGTCCCACTTCAGATGGTGCTGCAGCAGCAATTTTGGCCAGTGAAGCATTTG	8.64456	8.41957	8.90192	8.20216	9.84411	9.39227	9.70029	9.52502
EX_93_8662221	0.00112925	0.479578	hsa_circ_0030111	chr13	42385360	42457627	-	NM_015058	KIAA0564	exon	GCCTTTCCAGGATTCCTTTCCTATGATGCCAATCAAACATGCAATCCAGTGGCTTTATCC	7.5476	6.77037	6.93819	6.99573	8.37085	7.96664	8.10313	8.14674
EX_09_7533710	0.00115804	0.479541	hsa_circ_0031745	chr14	39760222	39769190	+	NM_001247989	CTAGE5	exon	TCACATCAAGTATGAAGGCTATGAAGTAGAGTCATCTTTAAAGGATGCCAGCTTTGAGAA	9.45936	8.95478	8.84819	8.95231	10.2881	10.0369	10.0265	10.1711
EX_04_2578289	0.00886836	0.47847	hsa_circ_0022026	chr11	47647225	47656286	-	NM_014342	MTCH2	exon	ACAACTGTGGGAGTTAGGACCTGGAAATGTACAGAAAGAAGTCTCATCTTCCTTTGACCA	9.28594	8.84344	9.29091	9.21959	10.2376	10.3877	10.0011	10.2855
EX_39_1829027	0.00786781	0.47846	hsa_circ_0040037	chr16	69200977	69202937	+	NM_032830	CIRH1A	exon	AAGTTATTCTTGAGGACTAGTCATTACCCCTTCCAAATGACAAAACCTTACTCTACAATC	9.57126	8.9383	9.1772	9.21775	10.3997	10.3735	9.91654	10.4775
EX_42_0545441	0.00391393	0.477687	hsa_circ_0081905	chr7	107533644	107558506	+	NM_000108	DLD	exon	ATTCTTGGACCAAGAGGCCATTTCAATCGAATATCTCATGGCCTACAGGGACTTTCTGCA	7.31567	6.60439	7.25734	6.97607	8.37776	8.06289	8.0917	7.9553
EX_49_8606179	0.0139369	0.477565	hsa_circ_0013442	chr1	109878861	109912211	-	NM_002959	SORT1	exon	AACAAGAATGAGCATGTGTTTGATGATCTCAGAGGCTCAGTATCCTTGTCCTGGGTTGGA	7.36974	8.18543	8.35805	7.67226	9.08475	8.97439	9.17995	8.79469
EX_84_9182845	0.00497825	0.477041	hsa_circ_0040035	chr16	69196985	69201088	+	NM_032830	CIRH1A	exon	GATATATAAGCTTCACTGCACGGTGCCTGCTTACAATTTCCCAGTGACTGCTATGGCTAT	10.6862	10.0124	10.0319	10.1582	11.4845	11.438	10.9202	11.3615
EX_96_6296937	0.0142896	0.476983	hsa_circ_0072904	chr5	70888752	70900295	+	NM_022132	MCCC2	exon	TATTGCACAGGAGAACTACAAGCAGATGAAAGCACTAGTAAATCAGCTCCATGAACGAGT	7.48	7.37898	8.59705	7.93704	9.09158	8.73743	9.18153	8.95382
EX_91_2023281	0.00236272	0.476959	hsa_circ_0031746	chr14	39760222	39796226	+	NM_001247989	CTAGE5	exon	CCTCCGCCAGTATGAAGGCTATGAAGTAGAGTCATCTTTAAAGGATGCCAGCTTTGAGAA	9.47909	8.91534	8.76488	8.94814	10.2353	10.0809	10.0095	10.1509
EX_90_2230759	0.0260378	0.476617	hsa_circ_0069073	chr4	5830245	5830772	+	NM_001014809	CRMP1	exon	TCTCTAGGTTGTGCTCCGGGAACGCCTTCCGCGGAATGAAGCGGCCCATGCCCTTGTTGA	8.86034	7.98892	7.98692	8.47536	9.43495	9.75156	9.28765	9.24794
EX_15_1251785	0.0483922	0.476361	hsa_circ_0012723	chr1	58996272	59002413	-	NM_145243	OMA1	exon	TAGCTTGGCACTTTTGTGCCAGTGGATACAGTCTAAATTGCAGGAGGGGCATAAGGAAAT	7.74833	7.07332	7.63514	8.00699	8.52706	9.15099	8.48854	8.62527
EX_21_5343435	0.00810737	0.476007	hsa_circ_0047923	chr18	67684642	67692084	-	NM_173630	RTTN	exon	TTTGCTTCAGTCCTGCAAATAAACCCAAGATCCTGGCTAATGGAAGCAGCTCTTGAAGCT	8.08858	7.9768	7.16885	7.78841	8.8391	9.19934	8.6932	8.67269
EX_79_2873892	0.0285447	0.475983	hsa_circ_0015249	chr1	171553557	171557644	+	NM_015172	PRRC2C	exon	TGCACCCCAGGCCAGAGCAAATCTTACCCAGGCCTCAAATCTTTATTCTGGACAAGTACA	9.36696	8.98585	9.52038	9.39781	9.94992	10.7982	10.4523	10.2781
EX_87_6296519	0.0127042	0.475391	hsa_circ_0003357	chr10	111883774	111890244	+	NM_016824	ADD3	exon	TAAACAACAAGGCCTAGAAGGGGTATAGAACAGGCTATGCTTACAGGCATCCTCTCATTC	9.34047	8.3712	8.98679	8.55389	10.128	10.0098	9.76035	9.81484
EX_51_9907912	0.00620193	0.475378	hsa_circ_0003957	chr14	75355797	75361112	+	NM_001933	DLST	exon	TTGACATGAGCATTAACAACAGTGTCTTCAGTGTTCGCTTTTTCAGAACTACAGCTGTAT	7.93925	7.63029	7.3344	7.54285	8.69101	8.51177	8.70621	8.87313
EX_92_5122893	0.0100597	0.474765	hsa_circ_0036389	chr15	76508628	76588078	-	NM_000126	ETFA	exon	ACTATCAGAAGCCTCATTGCTACGATTTCAGAGTACCCTGGTAATAGCTGAGCATGCAAA	9.14218	8.60986	9.56532	8.80172	10.3173	10.139	10.1675	9.95891
EX_57_3258303	0.00137701	0.474705	hsa_circ_0006069	chr15	65844013	65856680	+	NM_016395	PTPLAD1	exon	TCTGATCCAGAACCCTGCCATCAGCATCACTGAAAACGTGCTGCATTTCAAAGCTCAAGG	9.27642	9.20362	9.05024	9.20046	10.2435	10.5431	10.0473	10.1574
EX_24_0612103	0.00435732	0.474669	hsa_circ_0072422	chr5	43655941	43677908	+	NM_012343	NNT	exon	CAAAAAAGTCAGGATTGACAATTGCCAAACGCATCCAGATTTCTGATTTACCTCAATTAG	7.22731	6.73107	7.33583	7.3172	8.38963	8.17133	8.12117	8.29329
EX_95_1400725	0.00704918	0.47414	hsa_circ_0073132	chr5	78742875	78752841	-	NM_004272	HOMER1	exon	AGTACACCTTCACAGGGAACAACCTATCTTCAGCACTCGAGCTCATGTCTTCCAAATTGA	7.14713	6.87102	7.38452	7.40812	8.08248	8.44878	8.27135	8.35321
EX_88_2558784	0.0391011	0.474114	hsa_circ_0000177	chr1	207760730	207790147	+	NM_000573	CR1	exon	GTTCCTGCTGGTCACTGTAAAACCCCAGAGCAGTTTCCATTTGCCAGTCCTACGATCCCA	6.89166	6.04095	7.27653	7.86519	8.5892	7.8533	8.17495	8.24195
EX_26_7781920	0.0127694	0.473853	hsa_circ_0077105	chr6	76558067	76568710	+	NM_004999	MYO6	exon	TCTGAAGGAGTACCTTAAGGCAGGTTCTATGAAAGATCCTCTGCTAGATGACCATGGTGA	9.28791	8.80701	9.58487	8.34731	10.3916	10.021	10.1922	9.9944
EX_39_7499514	0.0141396	0.473643	hsa_circ_0040618	chr16	81902818	81934385	+	NM_002661	PLCG2	exon	CATCATCAAGCATCAGTCTCCGAGAGTTGAAGACCATCTTGCCCCTGATCAACTTTAAAG	7.89957	8.47553	8.55444	9.22774	9.64616	9.31968	9.71587	10.0141
EX_91_7345790	0.0242258	0.473502	hsa_circ_0020169	chr10	120927214	120936665	-	NM_006793	PRDX3	exon	TAAAACATTTGCATTTTACCACCAGTTGCCCGACATGTGAGTGCCATTCCTTGGGGCATT	8.28923	7.47357	8.4327	8.24567	9.18057	9.35655	9.10609	9.27594
EX_87_6147246	0.00621889	0.472881	hsa_circ_0018786	chr10	74934444	74970196	+	NM_173348	FAM149B1	exon	TTTGCCTCTGGAAAGGAATAACAAAACATGCTCTTAACCATCATCCCCCTCCAGAGAAGC	8.47321	8.45317	8.44435	8.6227	9.2177	9.52081	9.91961	9.57813
EX_48_0965848	0.048324	0.472852	hsa_circ_0070158	chr4	79300879	79334239	+	NM_025074	FRAS1	exon	CCATATGACTGCAAAATACACACCCCTAGTCTTCATGTGAATGGTTCCCTGATCCTCCCA	8.75803	8.71904	7.67068	6.54088	9.39362	9.50862	9.05871	8.96666
EX_29_0882601	0.00383308	0.472458	hsa_circ_0031004	chr13	113975718	113977741	+	NM_005561	LAMP1	exon	TCTTTCTTTTAATGCAAGTTCTAGCCGGTTTTTCCTACAAGGAATCCAGTTGAATACAAT	9.25309	9.04671	9.51087	9.42246	10.6909	10.1654	10.3831	10.3111
EX_44_6932035	0.000195583	0.471604	hsa_circ_0041523	chr17	4060159	4060995	+	NM_144611	CYB5D2	intron	TTAGCATGACATTAAAGCTTGGGCAAGGCTTCAAACTTAAGGTGTGGAGGTGTGAGCAGA	10.8779	10.6709	10.8546	10.8054	11.9358	11.8398	11.8145	11.9598
EX_18_2938299	0.00900327	0.471322	hsa_circ_0004575	chr2	206305093	206305396	+	NM_152526	PARD3B	exon	CTCTATGCCAAGGTCAACAAGCCATACCATCCACTGGTTCCAGCTGACAGGATTGGAGCA	6.93129	7.5231	6.89784	6.88733	8.24166	8.09919	8.06848	8.26702
EX_98_1235158	0.0291572	0.471173	hsa_circ_0070567	chr4	106359106	106377902	-	NM_176869	PPA2	exon	AGGCTCAAAGAGAATGTAACTGGTCACTACATTTCCCCCTTTCATGATATTCCTCTGAAG	10.1303	9.59002	10.2677	10.0691	10.9527	11.4479	10.8522	11.1591
EX_65_8362325	0.000780181	0.47015	hsa_circ_0033488	chr14	103985994	103988514	-	NM_001823	CKB	intergenic_region	AATAAACTAGGGTTTTGGCCTGCCTGCGTCTGAGCCACCCGTACATCATGACCGTGGGCT	9.54576	9.40124	9.99488	9.5444	10.4151	10.5197	11.0983	10.7818
EX_77_0843814	0.00927937	0.469516	hsa_circ_0002738	chr14	99924615	99929915	-	NM_032233	SETD3	exon	TAAAAACACAGCTCGACAGTACGCCTACTTCTATAAAGTCATCCAGAATGCAGCAGTCCG	10.1738	9.2353	9.4505	9.14947	10.8735	10.5945	10.4161	10.6926
EX_64_0055965	0.0053537	0.468962	hsa_circ_0003014	chr1	165648678	165664634	-	NM_000696	ALDH9A1	exon	ACAAGGCCAGGCCGAGTGATAGCTACTTTCACATGTTCAGGAGAAAAGGAAGTAAATTTG	8.40956	8.08782	8.73864	7.49664	9.5293	9.31055	9.48116	9.00174
EX_61_6446895	0.0137756	0.468872	hsa_circ_0036395	chr15	76523673	76588078	-	NM_000126	ETFA	exon	ATGAAAGACAGCAAGGCCTCATTGCTACGATTTCAGAGTACCCTGGTAATAGCTGAGCAT	9.11827	8.71521	9.57438	8.95567	10.2286	10.4166	10.2512	9.93837
EX_10_8075626	0.00997655	0.468484	hsa_circ_0065241	chr3	47632150	47680270	-	NM_003074	SMARCC1	exon	AACGGCATGTAAGGAGCTGAAGAGGAAAAAATGGAAGCCGACCCTGATGGTCAGCAGCCT	10.7841	10.9986	11.273	10.916	12.339	11.6536	12.2941	12.0059
EX_11_6890308	0.00123823	0.468133	hsa_circ_0072413	chr5	43644293	43650689	+	NM_012343	NNT	exon	TCTTGCTGCATTCATATCCTCTGTCAACATTGCAGGTAAAAAAGCTCCAGTTTTATTTAA	8.79171	8.31218	8.39231	8.63327	9.73235	9.67391	9.41002	9.72082
EX_99_4747791	0.00102968	0.468091	hsa_circ_0004509	chr5	118264231	118280344	-	NM_173666	DTWD2	exon	TTTCTATAAGAACTCCTTGTTCCGACATCCCAAACAGCCGGCCTCAGAAAGTGTGTTTGT	7.43297	6.87478	7.17557	7.1501	8.36846	8.19227	8.17474	8.32285
EX_04_9284513	0.0104033	0.467515	hsa_circ_0072045	chr5	31424533	31451747	-	NM_013235	DROSHA	exon	AGTCTGGCTCAATTATCCTCTCCACCCACTCCAACATGCAATGATGCTACCTGTTCTGAC	8.49988	9.31817	9.56811	9.39377	10.2189	10.4359	10.4241	10.2891
EX_88_3142734	0.0190963	0.467087	hsa_circ_0036394	chr15	76523673	76585041	-	NM_000126	ETFA	exon	AAAGACAGCAAGGTGGCACAAGATCTCTGTAAAGTAGCAGGCATAGCAAAAGTTCTGGTG	8.85743	8.42443	9.01756	8.67769	9.76895	10.1915	9.67207	9.74349
EX_67_0710086	0.00130968	0.467065	hsa_circ_0045746	chr17	73945297	73949701	-	NM_001185039	ACOX1	exon	TTTCCTTCAGGTGAAGCCTGATGGCACATACGTGAAACCGCTGAGTAACAAGCTGACTTA	8.92491	8.47476	8.67317	9.09008	9.89103	9.83087	9.84726	10.0523
EX_78_1030724	0.0011499	0.466702	hsa_circ_0079665	chr7	27668989	27689242	-	NM_152740	HIBADH	exon	GTTTCTGGTGGTCAGTGGCTTCAAAGACTCCAGTTGGATTCATTGGACTGGGCAACATGG	10.4886	10.1317	10.5885	10.1591	11.6763	11.4323	11.4792	11.1928
EX_41_4558266	0.0120066	0.466563	hsa_circ_0039705	chr16	58741034	58742197	-	NM_002080	GOT2	exon	TTACTGTAGACCCAAGTGGAGCGGCTGATCAAGGAGTTCTCCATCTACATGACAAAAGAT	8.23185	7.94398	8.3128	7.71928	9.08925	9.50112	8.99633	9.03712
EX_55_8339200	0.00377835	0.466119	hsa_circ_0027086	chr12	57037186	57039137	-	NM_001686	ATP5B	exon	TGGTGTTATCAACTTAAAAGATGCCACCTCTAAGTCAGGGACTATGCGGCGCAAACATCT	8.6288	8.16733	8.33955	8.4912	9.41255	9.61207	9.4537	9.58437
EX_73_6581326	0.0140527	0.46576	hsa_circ_0072903	chr5	70888752	70898460	+	NM_022132	MCCC2	exon	ATCTACTTAGGAGAACTACAAGCAGATGAAAGCACTAGTAAATCAGCTCCATGAACGAGT	7.49625	7.33334	8.60684	7.85136	9.12312	8.67739	9.15618	9.04775
EX_50_9634419	0.00683115	0.465514	hsa_circ_0019448	chr10	101558963	101572901	+	NM_000392	ABCC2	exon	GGGAGAAATGGAAAATGTCCACGGGCACATCACCATCAAGGAAGATGTTGAAAAGAAAAA	7.42125	7.86293	7.28436	7.30008	8.8514	8.51004	8.51906	8.44456
EX_94_5328097	0.00331096	0.465413	hsa_circ_0033526	chr14	104378624	104387903	-	NM_001127393	C14orf2	exon	ATTCTACTGCTCAATAAACGTTTATTAAACTTGATCCTGCTACTTACTTCCCGGCATCCC	9.09073	8.60817	8.64354	8.17906	9.89221	9.86526	9.70831	9.59326
EX_28_4551687	0.012531	0.464844	hsa_circ_0019482	chr10	101601723	101606884	+	NM_000392	ABCC2	exon	GCAACCTGAGGTGGCTTGCAATTCGCCTGGAGCTGGTTGGGAACCTGACTGTCTTCTTTT	7.31078	8.00881	7.51815	7.47888	8.9627	8.65349	8.67418	8.5064
EX_20_5308890	0.0291119	0.464832	hsa_circ_0043272	chr17	35767311	35800763	+	NM_001488	TADA2A	exon	TCCATTTCACTTTTCCCGCTCAGCCCTGGAGCGCGTAGCTCTACCAAGAATGGCCACTGT	7.14795	7.17352	6.42271	7.49258	8.78467	8.36515	7.57894	7.81835
EX_63_5067619	0.0142683	0.464593	hsa_circ_0066106	chr3	52741702	52742197	+	NM_014041	SPCS1	intergenic_region	TTCCAATTAAACCTCATAGTGCAAGTTCTTTGTCTAACTGACACTTCCTCCATGGCCCAT	7.45515	7.21126	7.20289	7.60021	8.30508	8.92575	8.11199	8.46012
EX_43_7567120	0.0052963	0.464416	hsa_circ_0039709	chr16	58741034	58753159	-	NM_002080	GOT2	exon	TTACTGTAGACCCAATTTGTCACTGTGCAGACCATTTCTGGAACTGGAGCCTTAAGGATC	7.60015	7.48687	8.29613	7.36687	8.89738	8.76651	8.97667	8.71481
EX_25_0785637	0.0321204	0.464394	hsa_circ_0005036	chr15	76576097	76585041	-	NM_000126	ETFA	exon	ATATGACTTGGCAGATCAACTACATGCTGCAGGTGGCACAAGATCTCTGTAAAGTAGCAG	10.525	9.85653	10.5746	10.3148	11.2621	11.8072	11.2495	11.4102
EX_04_4599361	0.00311183	0.464276	hsa_circ_0035918	chr15	65862428	65864704	+	NM_016395	PTPLAD1	exon	ATATTTTTAGCTTCTTGGAAGAAATTTTATTTTGTTTATCATCTTTGGCACCATGGAAGA	9.21672	9.01206	9.26999	9.07564	10.4167	10.3338	10.0123	10.223
EX_03_3555143	0.0159372	0.463706	hsa_circ_0015070	chr1	165631448	165638250	-	NM_000696	ALDH9A1	intergenic_region	ATTGTTTTCCGGTGCTAAAGTGTTATGTGGTGGAGATATATATGTACCTGAAGATCCCAA	8.66195	8.16384	8.18941	7.34204	9.30877	9.54824	9.11985	9.0557
EX_70_9078827	0.00369103	0.463619	hsa_circ_0057668	chr2	198353040	198353971	-	NM_002156	HSPD1	exon	CAAAAAATTGGTGTTTGGAGAAGAGGGATTGACCCTGAATCTTGAAGACGTTCAGCCTCA	11.7389	11.4544	12.1895	12.0448	12.9711	12.9332	13.079	12.9855
EX_07_8449256	0.0206638	0.463515	hsa_circ_0013435	chr1	109865553	109888503	-	NM_002959	SORT1	exon	ACTTTCTCTGAAGCTGACCTTGGGGCTCTGGAATTATGGAGAACTTCAGACTTGGGAAAA	8.04104	8.77203	8.71348	7.89737	9.57082	9.41546	9.50638	9.57126
EX_47_1986709	0.0109401	0.463306	hsa_circ_0081906	chr7	107555950	107558506	+	NM_000108	DLD	exon	TCTTGGACCAGGTTCAGTTTGGCAAAGACTTGGTGCAGATGTGACAGCAGTTGAATTTTT	9.19086	8.64512	9.05885	9.07271	10.147	10.3241	10.1082	9.84446
EX_74_1936376	0.00308214	0.463275	hsa_circ_0077803	chr6	127635960	127652175	-	NM_001002030	ECHDC1	exon	GTGATTTCAGAAATGGCGAAAAGTCTTTTGAAGACAGCCTCTCTGTCTGGAAGGACAAAA	7.58685	7.23707	7.06941	7.56269	8.65421	8.68486	8.16289	8.39923
EX_42_1367095	0.0233632	0.463238	hsa_circ_0077107	chr6	76576648	76589837	+	NM_004999	MYO6	exon	ACCTGGCAAGACCCAGTTTGTGGAGAAAAATAATGATGCTTTACATATGTCTCTTGAATC	8.23642	7.62492	8.30973	7.5497	9.05646	9.02302	8.90284	9.31121
EX_35_6333793	0.0150954	0.462929	hsa_circ_0022028	chr11	47648631	47656286	-	NM_014342	MTCH2	exon	TGTCACAGGAGAGTTAGGACCTGGAAATGTACAGAAAGAAGTCTCATCTTCCTTTGACCA	9.31897	8.66143	9.12992	9.04746	10.1374	10.3973	9.90101	10.2002
EX_34_9540119	0.0319644	0.462875	hsa_circ_0001434	chr4	106345352	106377902	-	NM_176869	PPA2	exon	AAGTTTCATGAGAATGTAACTGGTCACTACATTTCCCCCTTTCATGATATTCCTCTGAAG	9.65786	8.9906	9.58415	9.26104	10.4203	10.9241	10.2213	10.3672
EX_88_0368348	0.0105287	0.462502	hsa_circ_0033388	chr14	102547074	102550030	-	NM_001017963	HSP90AA1	exon	CTTGGCCTTACTTGGAATACACGAAGACTCTCAAAATCGGAAGAAGCTTTCAGAGCTGTT	11.2299	10.6185	10.9275	11.4252	11.9715	12.2974	12.009	12.4455
EX_61_3201576	0.00149759	0.462301	hsa_circ_0080746	chr7	75612837	75616173	+	NM_000941	POR	exon	TCTGGCCCTTGGAATAAAGTTCTGTTTTCTGTACCCCTTTGATGCCAAGAATCCGTTCCT	10.6704	10.8276	11.0996	11.262	11.9332	12.1072	11.9511	12.3534
EX_76_0688765	0.0456246	0.462231	hsa_circ_0087377	chr9	87338487	87367000	+	NM_001018065	NTRK2	exon	TGCTTAAGTTGGCAAGACACTCCAAGTTTGGCATGAAAGGTTTGCCATCTGCAAATCTGG	8.2857	7.43682	8.71476	7.11523	8.89744	9.44459	9.2892	8.84412
EX_32_1475382	0.0098729	0.461734	hsa_circ_0025646	chr12	26564252	26628351	-	NM_002223	ITPR2	exon	TCAAATACAGGTGGATGTGATGAAGAATGCCTATAACCAAGGATTGGAATGTGACCATGG	6.82399	7.30975	7.04395	7.34495	8.46222	8.09627	8.23188	8.22827
EX_68_5182517	0.0123079	0.46156	hsa_circ_0022022	chr11	47644252	47656286	-	NM_014342	MTCH2	exon	ACAAAAAGAGGAGTTAGGACCTGGAAATGTACAGAAAGAAGTCTCATCTTCCTTTGACCA	9.5796	8.99192	9.48619	9.33747	10.507	10.6539	10.1857	10.5365
EX_47_4537350	0.00597389	0.461513	hsa_circ_0013929	chr1	145791060	145818826	-	NR_036541	GPR89A	exon	GGAAGTGAAAATACTATTTTTTGGATTTGGGTGGCTTTTCTTCATGCGCCAATTGTTTAA	9.74859	8.72476	9.25767	9.5252	10.792	10.3273	10.0978	10.598
EX_52_3939217	0.0145554	0.461288	hsa_circ_0036406	chr15	76578711	76588078	-	NM_000126	ETFA	exon	TCAGAAAAGGGCCTCATTGCTACGATTTCAGAGTACCCTGGTAATAGCTGAGCATGCAAA	9.32206	8.89121	9.82887	9.09226	10.4423	10.6529	10.5165	10.1104
EX_43_3988012	0.00242685	0.460893	hsa_circ_0040617	chr16	81902818	81927399	+	NM_002661	PLCG2	exon	TGCATTGAACCATCAGTCTCCGAGAGTTGAAGACCATCTTGCCCCTGATCAACTTTAAAG	8.53502	8.67322	8.69682	9.44338	9.93546	9.81901	9.94077	10.2717
EX_56_1557734	0.00352426	0.460893	hsa_circ_0055434	chr2	85825669	85826440	-	NM_001031738	TMEM150A	intergenic_region	ATTCTAATTTGCAGTGGAGTCTTCTTTGTCCATGAGAGTTCTCAGCTGCAACATGGGGCA	7.6232	7.12607	7.09834	7.75509	8.82607	8.58363	8.07364	8.60727
EX_85_0514335	0.0154131	0.460523	hsa_circ_0013446	chr1	109883345	109897153	-	NM_002959	SORT1	exon	CTCTCCGAAGGTGGTGTTAACAGCAGAGGTGTCTGGAGGAAGTCGTGGAGGAAGAATCTT	7.74581	8.53351	8.29692	7.62498	9.3852	9.11599	9.30903	9.03459
EX_58_1726053	0.0496324	0.460338	hsa_circ_0029934	chr13	33012788	33018263	-	NM_033111	N4BP2L2	exon	GTCAGTGGAGAGAAAGAGTTTTGAAGAAAACTGGGCATAGGCTCAGCAAAACCAAACAGA	8.07174	7.5104	9.05403	8.49063	9.43775	9.55977	9.25643	9.74279
EX_83_0356587	0.0114625	0.459885	hsa_circ_0036408	chr15	76580186	76588078	-	NM_000126	ETFA	exon	ATTTATGCAGGCCTCATTGCTACGATTTCAGAGTACCCTGGTAATAGCTGAGCATGCAAA	9.19685	8.7513	9.54477	9.0172	10.2899	10.4524	10.2534	10.0904
EX_11_1569761	0.00036699	0.459253	hsa_circ_0014234	chr1	153533584	153538306	-	NM_005978	S100A2	exon	TTTGTCAAATAAAGATATTAAAAAAGGCAACTCCCCTCACCCCGGTCCAGGATGCCCAGT	9.76553	9.93618	10.2197	10.1308	10.8937	11.1211	11.1686	11.3633
EX_18_7451137	0.0198559	0.459028	hsa_circ_0077100	chr6	76532498	76545673	+	NM_004999	MYO6	exon	ATTGTTGAAGACATTTTTGGCTCTCATAAACCAAGTGTTTCCTGCAGAAGAGGACAGTAA	9.35659	8.9156	9.73546	8.56537	10.4613	10.2596	10.2617	10.3434
EX_96_4245208	0.039792	0.458712	hsa_circ_0036399	chr15	76566752	76580286	-	NM_000126	ETFA	exon	ATGACATGCAAGTTGGACAGACGGGAAAAATAGTAGCACCAAACCTTTTGCCCAGAGTAG	9.45963	8.8417	9.45116	9.42487	10.2116	10.8681	10.0605	10.4886
EX_23_5201353	0.0302359	0.458154	hsa_circ_0066915	chr3	120351993	120360540	-	NM_000187	HGD	exon	TGGCACCATGGATGTCTCCCCGTTCAATGTTGTGGCCTGGCACGGGAATTATACACCCTA	11.505	10.5686	11.4997	11.5577	12.2743	12.6402	12.441	12.4667
EX_93_4008687	0.0146797	0.458149	hsa_circ_0036405	chr15	76577977	76588078	-	NM_000126	ETFA	exon	GTATCTGGTGGCCTCATTGCTACGATTTCAGAGTACCCTGGTAATAGCTGAGCATGCAAA	9.62214	9.14432	10.1283	9.47647	10.7779	10.9173	10.7954	10.5374
EX_30_8963611	0.00628445	0.457601	hsa_circ_0088030	chr9	114337013	114348445	-	NM_001146108	PTGR1	exon	CTTCCCCCAGAGTTGTGGAAAGTAAAAATGTAGCCCTACCAAAAGGAACTATTGTACTGG	7.56367	7.76919	7.49948	7.61989	8.44848	9.22219	8.75711	8.39321
EX_23_4556013	0.00961556	0.457502	hsa_circ_0036391	chr15	76518189	76588078	-	NM_000126	ETFA	exon	TTTATTTAAGGCCTCATTGCTACGATTTCAGAGTACCCTGGTAATAGCTGAGCATGCAAA	9.53189	9.09248	9.8118	9.41644	10.6278	10.7898	10.6896	10.3051
EX_10_0965169	0.0167779	0.457112	hsa_circ_0013233	chr1	94939321	94956803	+	NM_002858	ABCD3	exon	CCTTAATTTTGAATGGTATCATTGGTCGTAGCAGGAAAGATTTCAAGAGATACTTACTCA	7.86418	6.80507	8.12139	7.19164	8.69541	8.5868	8.87959	8.69105
EX_82_2421675	0.00566069	0.45707	hsa_circ_0057908	chr2	206992520	207006793	-	NM_005006	NDUFS1	exon	ACTCTCTGAGCACAGATTTGCGTTCCAATTATCTTCTTAATACTACAATTGCTGGTGTGG	8.12337	7.52476	8.32963	7.89438	9.21217	9.02032	9.06922	9.19934
EX_47_1698487	0.010007	0.456959	hsa_circ_0073432	chr5	95067562	95124562	+	NM_014899	RHOBTB3	exon	TACCTCATCTTCAGTCAAAAGCCTGAATTTCAGGATCTTTCAGGTCCATCCACATCGTGG	7.04976	7.67215	8.02162	7.08648	8.38936	8.79907	8.67188	8.69278
EX_90_8319929	0.0114486	0.456853	hsa_circ_0028319	chr12	112370389	112381173	-	NM_001193531	TMEM116	exon	GGACACCAAGCTTCACATGGCCCTTTATGTTCTCCAGATATTCTACATTTCCTCATTTCT	9.02006	9.68923	10.1037	9.9908	10.6728	11.1035	10.8704	10.8721
EX_81_1994202	0.0251054	0.456749	hsa_circ_0054941	chr2	63826303	63833162	+	NM_005917	MDH1	exon	TGTAATCAAGGTTATTGTTGTGGGTAATCCAGCCAATACCAACTGCCTGACTGCTTCCAA	11.9522	11.2646	11.5097	11.7486	12.6579	13.1812	12.4085	12.7297
EX_26_1217168	0.00193503	0.456154	hsa_circ_0077167	chr6	80878591	81053529	+	NM_000056	BCKDHB	exon	GACCATATAGATTGTTAATGAAGCTGCCAAGTATCGCTATCGCTCTGGGGATCTTTTTAA	8.2341	8.19489	7.8632	8.2134	9.04849	9.48422	9.12765	9.36309
EX_08_8264190	0.0136193	0.455845	hsa_circ_0006524	chr1	94964157	94972198	+	NM_002858	ABCD3	exon	TTGTCGAAAGGTTCGATCTGGGGCTAATGTTCTAATTTGTGGTCCAAATGGCTGCGGAAA	8.24813	7.18374	8.43861	7.73481	9.16282	9.03043	9.26624	8.97298
EX_79_1053754	0.0344009	0.455702	hsa_circ_0036402	chr15	76576097	76580286	-	NM_000126	ETFA	exon	TATATGACTTGGCAGATCAACTACATGCTGCAGAACCTTTTGCCCAGAGTAGCAGCCAAA	10.5554	9.96674	10.5505	10.3874	11.2268	11.9452	11.2584	11.5211
EX_88_9391761	0.00925896	0.455236	hsa_circ_0087635	chr9	99271954	99285702	-	NM_033331	CDC14B	exon	GTGTTAAAAGGAAGCAAACCAACCTCTGGCTGGAAGGGGACTATTTTCGTCAGAAGTTAA	7.33971	7.15619	7.61146	6.61127	8.42255	8.40232	8.33027	8.27693
EX_94_3917057	0.0104507	0.45509	hsa_circ_0040611	chr16	81891867	81914558	+	NM_002661	PLCG2	exon	TCATCCTGGGCTGACTCTAAAGAGGATGCAGTTAACTGGCTCTCTGGCTTGAAAATCTTA	7.84537	7.9739	7.35988	8.66983	9.224	8.97555	9.05411	9.41088
EX_35_6017608	0.003782	0.454842	hsa_circ_0024964	chr12	968410	971436	+	NM_001184985	WNK1	exon	CTCAAGTGTGATATTCCATCAAAGACCTTTTGAACCATGCCTTCTTCCAAGAGGAAACAG	11.6172	11.6613	11.9292	11.8773	12.7651	12.4093	13.0583	13.2793
EX_49_0658240	0.011316	0.45466	hsa_circ_0020010	chr10	111885583	111890244	+	NM_016824	ADD3	exon	GGCCTAGAAGTGGATGAAAGCAGAAGACTCATCTAAAGTTAGTGGTGGAACACCTATCAA	9.92093	8.93567	9.45755	9.06114	10.6982	10.6766	10.4071	10.3157
EX_98_7275738	0.0414239	0.453958	hsa_circ_0080986	chr7	90546915	90613556	+	NM_012395	CDK14	exon	AATATTTCTGTTGTTTTTATTTCAGTTGCTGCGAGGTCTGTCTTACATCCACCAGCGTTA	8.78994	9.13164	8.06848	7.43668	9.804	9.63871	9.36264	9.70431
EX_96_1240125	0.0144086	0.453917	hsa_circ_0019414	chr10	101156626	101163631	-	NM_002079	GOT1	exon	TAAAAATGTTGATCAAGACACCGGTTTCTGTTCCCCTTCTTTGACTCAGCCTATCAGGGC	9.65824	9.18201	9.66887	9.13095	10.3414	10.7479	10.5235	10.643
EX_88_3476453	0.0404051	0.453278	hsa_circ_0080983	chr7	90376995	90585132	+	NM_012395	CDK14	exon	TTGACATGTGCCAACAAGTCCCAAATTTGGAAAAGCTGACTCATATGAAAAGCTGGAAAA	7.53956	7.86542	7.21607	6.36188	8.77814	8.24688	8.39164	8.47472
EX_84_2770955	0.00456185	0.452829	hsa_circ_0057679	chr2	198360017	198363574	-	NM_002156	HSPD1	exon	TAAACCTGTGACCACCCCTGAAGAAATTGCACAGAAATGCTTCGGTTACCCACAGTCTTT	10.9788	10.6191	11.4908	11.4193	12.3098	12.1616	12.4	12.3636
EX_14_7348650	0.00454162	0.452278	hsa_circ_0042050	chr17	8479960	8508300	-	NM_005964	MYH10	exon	GAAACACCAGACTTATTCTGGACTCTTCTGTGTAGTTATAAACCCTTACAAGAATCTTCC	7.56257	7.62619	6.95568	7.08604	8.49306	8.56113	8.17376	8.65421
EX_90_9537975	0.0079409	0.451654	hsa_circ_0027074	chr12	57031958	57039137	-	NM_001686	ATP5B	exon	TAAGGTTTCCAATAAAATGTACACCCCTCAGAATCAGGGACTATGCGGCGCAAACATCTC	12.4064	12.0413	12.7602	12.3314	13.3262	13.6017	13.5502	13.7126
EX_43_9293724	0.0128376	0.45109	hsa_circ_0087630	chr9	99220660	99228060	+	NM_014282	HABP4	exon	TGGAGTTCGAACCTGGGGATCGGGTAAAGATACCAGGCCAGAAGCGGACTCCTAGAAGAG	8.50006	7.96644	8.71343	7.83679	9.69595	9.57617	9.28201	9.17782
EX_49_1889095	0.0426546	0.45084	hsa_circ_0080982	chr7	90376995	90528668	+	NM_012395	CDK14	exon	TAATGTGAAGCCAACAAGTCCCAAATTTGGAAAAGCTGACTCATATGAAAAGCTGGAAAA	7.50715	8.06093	7.46593	6.62239	8.83161	8.38159	8.64312	8.706
EX_32_8266468	0.00637499	0.45032	hsa_circ_0089002	chr9	131768517	131769374	+	NM_015354	NUP188	exon	GTTTATAGACGTCCCTCCTGATGTTTACCATGGAAAACTGCTTCTACCTGCTCATCTCTC	8.3365	8.1902	8.49696	8.20974	9.09612	9.69206	9.47812	9.52843
EX_97_4814395	0.0383467	0.450249	hsa_circ_0031841	chr14	50732075	50750751	-	NM_024884	L2HGDH	exon	ATATACTTAGGGTCTAATGGCTATTGATTGTCCACATACTGGCATTGTGGACTATCGGCA	7.54793	8.44398	6.8735	7.14476	8.70091	8.74956	8.70979	8.9616
EX_36_6150372	0.0131557	0.44988	hsa_circ_0030118	chr13	42439871	42486304	-	NM_015058	KIAA0564	exon	GCTCTATCAGTTTCAGACTCTCTGGCTCAATCTGTAGTTCAGCATCTAAGATGGATAATG	7.14735	6.74043	7.29431	6.89952	8.50059	8.26612	7.82746	8.07619
EX_48_2108374	0.00228312	0.449389	hsa_circ_0057912	chr2	206997668	207014649	-	NM_005006	NDUFS1	exon	TCCTTCATAGGCTTGTGAGAAGGTTGGCATGCAGATCCCTCGATTCTGTTATCATGAAAG	10.0636	9.51891	10.4347	9.69879	11.3544	10.871	11.2586	10.9671
EX_02_4490031	0.00144311	0.448989	hsa_circ_0076506	chr6	43193366	43193881	-	NM_199184	C6orf108	exon	AAAGGTACAGTTAAAATCCTAATGGTCGTGGCAGAAGTGACACAGCCATCCTTGGGTGTA	11.073	10.7196	11.1434	10.9919	12.3423	12.0866	12.0493	12.0857
EX_20_9529875	0.0253463	0.448643	hsa_circ_0077104	chr6	76554613	76566971	+	NM_004999	MYO6	exon	GCTGGTTTTGTATTTAAACCGAGGCTGCACTAGATACTTTGCTAACAAAGAAACTGACAA	8.5201	8.22082	8.91309	7.83089	9.63996	9.39838	9.46489	9.79104
EX_11_8234278	0.000379472	0.44819	hsa_circ_0030095	chr13	42277438	42404778	-	NM_015058	KIAA0564	exon	AGACATAAAGGTTAATCCATGATCGAGAGCTAAGCCTCTATGATGGTTCTAGGCTGCTGA	7.73064	7.01282	7.36944	7.32595	8.87965	8.36465	8.46661	8.38625
EX_38_1375040	0.0109	0.448036	hsa_circ_0066392	chr3	58413356	58414341	-	NR_033384	PDHB	exon	TCTAACATGAGTGATAAATATGCGTACCATTAGACCAATGGACATGGAAACCATAGAAGC	10.8098	10.198	9.85757	10.4383	11.4091	11.7507	11.265	11.63
EX_78_4532685	0.00214688	0.447829	hsa_circ_0064491	chr3	15604864	15614749	-	NM_012260	HACL1	exon	ACAAGCCACACGGAAGGCCCAGGTTGATATCTGTGCAGAAGAATTGGGGAATAATGTAAA	7.44086	7.0271	7.41968	7.57956	8.66659	8.48321	8.52866	8.4724
EX_32_6577003	0.00299248	0.447805	hsa_circ_0064474	chr3	15269345	15283760	+	NM_014296	CAPN7	exon	TATTACCCAGTGATAGATGGGGCAAGCTACCATTATCACCTAAACAAAAAACTACATTTT	7.1388	7.1692	7.64356	6.64653	8.29053	8.03602	8.79937	8.15612
EX_59_2012704	0.00215224	0.447206	hsa_circ_0057662	chr2	198351307	198353971	-	NM_002156	HSPD1	exon	TTAAAGTTAAGTGTTTGGAGAAGAGGGATTGACCCTGAATCTTGAAGACGTTCAGCCTCA	11.4327	11.1265	11.7772	11.6127	12.7741	12.5435	12.7145	12.6294
EX_77_9123555	0.00389141	0.447132	hsa_circ_0082079	chr7	122019421	122081629	-	NM_001167940	CADPS2	exon	AGTTTCAAAGATACTGTTTTCCCTTTGGACGACCTGAAGGTGCTCTAAAAGCTACACTTT	7.34921	7.17959	7.71487	6.95046	8.51163	8.50929	8.50677	8.41898
EX_63_5526202	0.00983685	0.447118	hsa_circ_0027497	chr12	69263104	69265736	-	NM_001874	CPM	exon	TTTCCTAATGGTGTTACAAATGGATACTCTTGGTATCCACTCCAAGACTGTTGGGCGGGA	6.76504	7.32222	7.72006	8.30951	8.51364	8.77814	8.70877	9.12773
EX_30_9652394	0.018905	0.446444	hsa_circ_0013438	chr1	109869613	109878968	-	NM_002959	SORT1	exon	ATGTGATTAAATAATTCTATCCAGACCATGATCACTTTTGACCAAGGAGGAAGGTGGACG	7.72867	8.55666	8.64997	7.93948	9.27219	9.23766	9.4973	9.68554
EX_76_7840121	0.00782437	0.445344	hsa_circ_0013436	chr1	109865553	109890154	-	NM_002959	SORT1	exon	ACTTTCTCTGGGGATCAGACAACACCATCTTCTTTACAACCTATGCAAATGGCTCCTGCA	8.45367	8.92947	8.94653	8.27581	9.87457	9.70021	9.94524	9.86015
EX_39_8525336	0.00259451	0.445117	hsa_circ_0071369	chr4	166006737	166024248	-	NM_001100389	TMEM192	exon	CAATATTACCTCGGAGACTGGATTCAGGGTTCCTTGGATATCACCCAGAGTATTGAAGAC	7.55732	7.0346	7.17824	7.6649	8.48218	8.55499	8.39766	8.74167
EX_36_1627126	0.000732646	0.444181	hsa_circ_0014198	chr1	151860748	151867670	-	NM_053055	THEM4	exon	ATTATAAAAGAGGTCATTTTCTTCTGAGGAAGTCATTCTTAAGGACTGTTCTGTCCCCAA	7.34723	7.20539	7.06706	7.20383	8.29513	8.40652	8.40643	8.40894
EX_45_6113648	0.0340395	0.443579	hsa_circ_0054939	chr2	63821621	63834330	+	NM_005917	MDH1	exon	TTCAAATGAATCTGAACCAATCAGAGTCCTTGTGACTGGAGCAGCTGGTCAAATTGCATA	9.1447	8.40702	8.93302	8.99353	10.0003	10.5089	9.69096	9.94301
EX_52_1793533	0.0270288	0.443336	hsa_circ_0013931	chr1	145899425	145919047	+	NM_001097616	GPR89C	exon	TCTTACCAAGGAAGTGGATGCTTTGGAAGAATTAAGCAGGCAGCTTTTTCTGGAAACAGC	8.40489	7.20412	8.08515	7.93743	9.30215	9.27848	8.79874	9.14204
EX_95_3272804	0.000158899	0.443242	hsa_circ_0006192	chr20	39896102	39897723	-	NM_015035	ZHX3	exon	TAGATGCTCAGACTGAAATGCAACTGCAGAAGCAACATGTGACCTTTTAGAGATGCTTGT	9.28	8.61751	9.48372	9.24763	10.3096	9.85628	10.703	10.4639
EX_92_8256536	0.000587569	0.442889	hsa_circ_0006773	chr7	27668989	27689252	-	NM_152740	HIBADH	exon	TGTTTCTGGTGTGTGTTCTAGGTCAGTGGCTTCAAAGACTCCAGTTGGATTCATTGGACT	10.0218	9.42381	9.93887	9.56319	11.1683	10.8079	10.9528	10.7699
EX_14_0681012	0.0307007	0.442824	hsa_circ_0002226	chr15	76576097	76588078	-	NM_000126	ETFA	exon	TATATGACTTGGCAGATCAACTACATGCTGCAGGCCTCATTGCTACGATTTCAGAGTACC	10.0248	9.43363	9.98619	9.88272	10.8832	11.4723	10.6844	10.9372
EX_99_1553733	0.00378093	0.442463	hsa_circ_0030083	chr13	42245081	42267108	-	NM_015058	KIAA0564	exon	AAATATGCAGAGTAATGTTATCCTGTTGTTAGATACTACTGGCCGGGCCCTTCATCGTCT	7.49436	7.26809	7.42648	7.12123	8.95895	8.06582	8.51543	8.3567
EX_61_7490566	0.00586201	0.441344	hsa_circ_0057909	chr2	206992520	207009750	-	NM_005006	NDUFS1	exon	ACTCTCTGAGAAAGACAGAATCCATTGATGTAATGGATGCGGTTGGAAGTAATATTGTGG	7.67399	6.98813	7.76363	7.39489	8.75166	8.64965	8.613	8.64354
EX_73_7269717	0.000304462	0.440742	hsa_circ_0012139	chr1	44713610	44818597	-	NM_024066	ERI3	exon	AGCGGCATTGCATTGGGGCTTTCCAGCTCTCACAGAACCTTCAGCATCCCCAGCTGCCGG	9.44552	9.42206	10.1342	9.79124	10.5711	10.7809	11.2107	10.9998
EX_86_6635903	0.0118862	0.43944	hsa_circ_0082080	chr7	122019421	122111616	-	NM_001167940	CADPS2	exon	TTAGTTTCAAAGGGATGGTTTAGCCCTGGCCAAGTCTTTGTGTTAGATGAGTACTGTGCC	8.81424	8.77029	9.14408	8.43821	10.0133	9.81068	9.90563	10.2337
EX_44_5035902	0.00842178	0.438935	hsa_circ_0028318	chr12	112370389	112376014	-	NM_001193531	TMEM116	exon	TGTTCTCCAGGTGATAGATTATACTTGTCGAGTTTGTCAAATGGCCTTTGTTTTCTCAAG	7.09826	7.05318	7.62632	7.40569	8.29269	8.78761	8.56735	8.30537
EX_75_4793299	0.00531976	0.438899	hsa_circ_0008043	chr9	114332370	114348445	-	NM_001146108	PTGR1	exon	GGTCTTAGAGAGTTGTGGAAAGTAAAAATGTAGCCCTACCAAAAGGAACTATTGTACTGG	7.47185	7.50216	7.32877	7.16495	8.28597	9.07314	8.49996	8.21917
EX_17_3530044	0.0170932	0.438287	hsa_circ_0071819	chr5	9318483	9437964	-	NM_003966	SEMA5A	exon	TACCTCTTCAGGTTACAGCTTGAGGATCTGTCTCTTATCCAGTGTTGGTGTGTGAGACTT	9.02353	7.91978	7.66898	6.87328	9.82958	8.97102	9.12963	8.96538
EX_84_8242859	0.00767592	0.438081	hsa_circ_0077103	chr6	76550930	76589837	+	NM_004999	MYO6	exon	ACCTGGCAAGAGCTCAGTTGTTGGAGGATTTGTTTCACATTATCTCCTAGAGAAATCTAG	9.9869	9.45298	10.5725	9.30792	11.2952	10.7887	11.3025	10.9882
EX_09_2369140	0.016827	0.43777	hsa_circ_0034348	chr15	34542831	34548484	-	NM_001042496	SLC12A6	exon	TCCTTTGTTTACAATGTTGACTGCTATCTCCATGAGTGCCATTGCCACTAATGGAGTGGT	8.16044	7.00397	7.89015	7.38776	8.95273	8.77559	8.71423	9.01539
EX_28_4897674	0.00614009	0.437543	hsa_circ_0027071	chr12	57031958	57036615	-	NM_001686	ATP5B	exon	TAAAATGTACACCCCTCAGAAGTAGCGCTGGTATATGGTCAAATGAATGAACCACCTGGT	9.09571	8.74883	8.94959	9.01331	9.98885	10.412	9.94321	10.2065
EX_73_9719522	0.00938845	0.437191	hsa_circ_0064957	chr3	41831152	41925444	-	NM_017886	ULK4	exon	AAAGACTAATCCAAGAAAAGACGGGCCAAGGTTGCTCACGTAATTGGTTTACTGGCTTCG	8.51707	8.39642	8.41441	8.43061	10.0275	9.00237	9.62341	9.70224
EX_91_5234675	0.00597979	0.437173	hsa_circ_0064950	chr3	41496987	41925444	-	NM_017886	ULK4	exon	CATTCCACTGACGGGCCAAGGTTGCTCACGTAATTGGTTTACTGGCTTCGCACACAGCTG	9.36677	9.24686	9.31433	9.22689	10.8522	9.96828	10.4211	10.5558
EX_20_0152734	0.00916527	0.436955	hsa_circ_0013476	chr1	110943876	110944205	-	NM_006402	HBXIP	exon	TTTGGAGGAAGAACATTATGATCCAGAAACACGATGGCATCACGGTGGCAGTGCACAAAA	13.92	13.5543	14.0325	13.5402	15.1509	14.5617	14.8254	15.2519
EX_36_9180877	0.000117245	0.435917	hsa_circ_0044686	chr17	52990026	53024673	+	NM_005486	TOM1L1	exon	ATATGATAATCTTATTGACATGTGTGTGCAGAACTGTGGTCCAAGTTTCCAGTCTCTGAT	8.47659	8.49958	8.28606	7.99925	9.7711	9.58272	9.46463	9.23683
EX_84_1856371	0.00303628	0.435743	hsa_circ_0072425	chr5	43675612	43702838	+	NM_012343	NNT	exon	ACTCTATTATTGCAGGCATGCCAGTCCTTGAGGTCTGGAAATCAAAGCAGGCAATGAATC	9.06109	8.48643	8.77274	8.9111	10.0945	10.0976	9.81596	10.0595
EX_73_4038725	0.0172881	0.435656	hsa_circ_0057764	chr2	202342341	202344254	+	NM_001206864	STRADB	exon	TCTTCAAACAGGAGTATTAAAGCCAGCCATATCCTCATTTCTGGTGATGGCCTAGTGACC	6.73152	7.10248	6.72822	7.4409	8.19161	8.78988	7.56499	8.11492
EX_83_5857409	0.00918211	0.435642	hsa_circ_0066489	chr3	67548557	67578646	-	NM_003848	SUCLG2	exon	TAAAATACATAGGACTAGATGGGAACATTGCCTGCTTTGCCCTAATGTTGTGGGACAGCT	8.90373	8.27847	8.10237	8.86436	9.91943	9.88017	9.6597	9.63159
EX_01_1018742	0.000696047	0.435327	hsa_circ_0030115	chr13	42407506	42440172	-	NM_015058	KIAA0564	exon	TATTGCAAAGGTGCCAGCCGGGACCAGGCTATTAAGTCAACCTTGTGCGTCAGACCGTTT	7.86172	7.22674	7.17382	7.36961	8.9006	8.50095	8.59476	8.50441
EX_42_9736121	0.000323966	0.435318	hsa_circ_0007580	chr17	64728805	64738878	+	NM_002737	PRKCA	exon	CGCCCCAGAGAAAGCCAAACTTGGCCCTGCTGGCAACAAAGTCATCAGTCCCTCTGAAGA	7.16043	6.57686	7.16506	7.40409	8.25642	7.96493	8.39684	8.54682
EX_64_1262350	0.0495921	0.43531	hsa_circ_0018677	chr10	72643266	72643805	-	NM_000281	PCBD1	exon	TCAAATAAAACTATTATATCACTTGGGTCCACATCACGCTGAGCACCCATGAGTGTGCCG	9.96161	8.88791	9.98826	10.4739	11.0339	11.3694	10.7912	11.2672
EX_05_6424991	0.00847115	0.434348	hsa_circ_0027787	chr12	96063853	96077487	-	NM_021229	NTN4	exon	AATGAAATATTCATATGCGTGTTCCTGCCATCCAGTAGGATCAGCTGTCCTTCCTGCCAA	8.6326	7.80707	7.6516	7.98271	9.45822	9.53771	9.01034	9.00096
EX_84_9041982	0.00899206	0.434117	hsa_circ_0065181	chr3	47312726	47318869	-	NM_001134878	KIF9	exon	CCTTTTTGAGCTAGAATGGGTACTAGGAAAAAAGTTCATGCATTTGTCCGTGTCAAACCC	7.66345	7.52056	8.23963	7.6596	9.01143	9.05433	8.87256	9.06488
EX_61_4444172	0.00455014	0.433558	hsa_circ_0057918	chr2	207008741	207011812	-	NM_005006	NDUFS1	exon	TAGCTGGAATGGTTTGCAAGTGAGATTGCAGGAGTAGATGATTTGGGAACAACAGGCAGA	7.87147	7.39669	8.34411	7.75966	9.1515	9.00662	9.16673	9.02347
EX_29_5086835	0.00370262	0.43326	hsa_circ_0027496	chr12	69260675	69265736	-	NM_001874	CPM	exon	AAAGCCTCATTAATTGAATATATAAAGCAGGTGCACCTAGACTGTTGGGCGGGAGCTGCT	6.54576	6.94767	7.11822	7.9612	8.08961	8.35949	8.45542	8.79614
EX_44_0768704	0.00590845	0.432955	hsa_circ_0013133	chr1	92174219	92200516	-	NR_036634	TGFBR3	exon	GAATCTAAAGGTGTCTGAGGGTTCTGTGGTCCAGTTTTCATCAGCAAACTTCTCCTTGAC	7.6285	7.08341	6.8591	6.85189	8.4636	8.14423	8.45506	8.31447
EX_62_3164927	0.002615	0.432871	hsa_circ_0085699	chr8	141321346	141415797	-	NM_031466	TRAPPC9	exon	CCATCGTCAGGTGCCCTCACCACCAATGGCATCAACCCTGACACCAGTACTGAGATCGGA	7.81629	7.70679	7.52078	8.12466	8.95467	9.21108	8.85716	9.02176
EX_68_4499107	0.00756753	0.432798	hsa_circ_0027070	chr12	57031958	57036364	-	NM_001686	ATP5B	exon	TTCCAATAAAATGTACACCCCTCAGAAGTGTCTGCATTATTGGGCCGAATCCCTTCTGCT	11.0444	10.7069	10.8	10.7723	11.9095	12.3455	11.7142	12.1329
EX_01_7967181	0.00250407	0.432798	hsa_circ_0083403	chr8	17042297	17067989	+	NM_016353	ZDHHC2	exon	CAGCTAAAAATGTCCATGGAAAACACTGGCGAACAAGTTGTGTGCCTGATGGCCTATCAT	7.66504	7.01654	7.44633	7.56295	8.69891	8.62047	8.6415	8.64212
EX_10_2137759	0.00428427	0.432531	hsa_circ_0072906	chr5	70952569	70954530	+	NM_022132	MCCC2	exon	AATATTTCAAGGTATGGGATGATGGGATCATTGATCCAGCAGACACCAGACTGGTCTTGG	8.12139	7.86558	8.41488	8.39967	9.43239	9.49565	9.41204	9.36372
EX_48_1374588	0.018624	0.432378	hsa_circ_0080984	chr7	90528605	90585132	+	NM_012395	CDK14	exon	CAACAGAATATTCCACCTGCCTTGACATGTGCACACTGATTTATGTCAGTACATGGACAA	7.66618	7.90251	7.1994	6.99822	8.64398	8.63573	8.49962	8.96294
EX_12_9746437	0.00191138	0.432049	hsa_circ_0045745	chr17	73944331	73951762	-	NM_001185039	ACOX1	exon	CAAAGCAGAGGAATTACCGTTGGTGACATCGGCCCCAAATTTGGTTATGATGAGATAGAC	8.85439	8.33946	8.76021	8.94951	10.0197	9.89707	9.95442	9.94419
EX_10_6981910	0.0163669	0.431863	hsa_circ_0057892	chr2	206041168	206305396	+	NM_152526	PARD3B	exon	CAGCTGACAGGATCCTGCAGAGTGTGGGGCATTTTCCAAGCCATGCTTTGAGAACTGTCA	7.27555	8.08886	6.8108	7.29897	8.79073	8.64774	8.59492	8.58196
EX_97_7159263	0.0392524	0.43045	hsa_circ_0023981	chr11	89069012	89135710	-	NM_001143837	NOX4	exon	AATATAACAGAGGAGGGCTGCTGAAGTATCAAACTAATTTAGATACCCACCCTCCCGGCT	8.46969	6.77837	9.06081	8.43971	9.77034	9.31442	9.68366	9.63217
EX_44_0462860	0.000195572	0.430334	hsa_circ_0044685	chr17	52990026	53007567	+	NM_005486	TOM1L1	exon	GATATGAGAGCTTATTGACATGTGTGTGCAGAACTGTGGTCCAAGTTTCCAGTCTCTGAT	8.62115	8.55096	8.53963	8.30222	9.8604	9.63452	9.74301	9.65009
EX_62_6136573	0.00264274	0.430292	hsa_circ_0009413	chr1	3544972	3546694	+	NM_182752	TPRG1L	intergenic_region	CAACCAAGAATTGGAAAGCTTCAAGGCTCTGTTAATCCAAGCTGTCAAAAAAGCCCAAAA	10.2189	9.83927	10.5507	9.96585	11.5717	11.1103	11.4025	11.4236
EX_35_0079188	0.0482629	0.429832	hsa_circ_0074239	chr5	139574030	139623374	+	NM_032412	C5orf32	intron	ATAAATTTGTCCAAAGCTCAAGTGCACTTTACAGGTCCCCGATGAACCAAGAGAACCCTC	8.69278	8.22245	9.39397	8.95739	9.86787	10.5534	9.89616	9.95021
EX_76_9054357	0.0349477	0.429514	hsa_circ_0071817	chr5	9202066	9238002	-	NM_003966	SEMA5A	exon	TTTACCACCAATGTGCTGTGGAATGGGAGTGTGATGAAGCTACCAAAAAGGCCTGTTACA	8.4321	7.42879	7.61548	6.06989	9.24402	8.47308	8.87159	8.6006
EX_33_0901019	0.00408906	0.429492	hsa_circ_0031748	chr14	39777652	39796226	+	NM_001247989	CTAGE5	exon	CCTCCGCCAGAGCATATTAAAAATCTTCAGACTGAACAAGCATCTTTGCAGTCAGAAAAC	9.06047	8.42011	8.24134	9.08513	9.90476	9.69471	9.84718	10.3459
EX_07_3741051	0.00564914	0.42875	hsa_circ_0077102	chr6	76550301	76589837	+	NM_004999	MYO6	exon	TTTTTTAGACCTGGCAAGCTAACCCACTCCTAGAAGCCTTTGGAAATGCGAAGACTGTTC	10.4885	10.0608	11.1304	9.91135	11.743	11.5206	11.9383	11.5634
EX_05_8350321	0.0100991	0.427903	hsa_circ_0004014	chr1	24130889	24147083	-	NM_000191	HMGCL	exon	CATTCACACGGTCAGCACCTCATCTATGGGCACTTTACCAAAGCGGGTGAAAATTGTGGA	10.0321	9.907	10.7313	9.39124	11.5114	10.9829	11.5264	11.1921
EX_11_3505894	0.00538045	0.426186	hsa_circ_0013440	chr1	109870120	109888503	-	NM_002959	SORT1	exon	ATTGCTCATGAAGCTGACCTTGGGGCTCTGGAATTATGGAGAACTTCAGACTTGGGAAAA	8.46298	9.11282	8.77043	8.39728	10.0008	9.9007	9.97895	9.89657
EX_63_9250629	0.00180783	0.42582	hsa_circ_0065049	chr3	44974609	45000952	-	NM_016598	ZDHHC3	exon	GATTGGACAAATGCCAGTATGGACAGAATAGCTTATGATGCTTATCCCCACCCACCACTT	7.12949	6.93296	6.72489	7.21671	8.11632	8.36659	8.1711	8.31155
EX_89_1332386	0.00585786	0.425697	hsa_circ_0028322	chr12	112371689	112376014	-	NM_001193531	TMEM116	exon	TGGGGCCCAGGTGATAGATTATACTTGTCGAGTTTGTCAAATGGCCTTTGTTTTCTCAAG	7.09627	7.03588	7.30256	7.31358	8.23353	8.76623	8.27391	8.35887
EX_42_5236688	0.00410605	0.425582	hsa_circ_0066491	chr3	67568670	67660020	-	NM_003848	SUCLG2	exon	TTTGAAAAGCCAGGCAGTTCAATTAACCTCCAGAAGATGGCTGAACCTGCAGGAATACCA	9.63532	8.9426	8.98172	9.53538	10.9263	10.2187	10.5568	10.3581
EX_56_8073275	5.98424e-05	0.425474	hsa_circ_0064837	chr3	37340323	37357089	+	NM_002078	GOLGA4	exon	TGTAATGAAATGGAAGATGGAACTTCTGTAAAAACACTGGAAACACTCCAGCAAAGAGTG	8.18726	7.85891	7.74862	8.17291	9.32183	9.16535	8.97641	9.44426
EX_53_6172470	0.00322903	0.425101	hsa_circ_0057915	chr2	207006664	207008856	-	NM_005006	NDUFS1	exon	TTCGAAAGAGATTTGCCTATGATGGGCTAAAACGTCAAAGACTTACCGAGCCAATGGTCA	8.91064	8.36793	8.99694	8.6452	9.97773	10.007	9.99664	9.95713
EX_59_9223456	0.00931732	0.425068	hsa_circ_0028321	chr12	112370389	112443107	-	NM_001193531	TMEM116	exon	TGTTCTCCAGGTTCTTCCTGCAATACAGTGGATACAATTTGTCATGGCTACTCTGAGTGT	6.75047	7.16887	7.66495	7.5624	8.31002	8.85858	8.51973	8.51318
EX_63_7593027	0.0050222	0.424942	hsa_circ_0044689	chr17	52991999	53024673	+	NM_005486	TOM1L1	exon	ATATGATAATACTGCTCAAATCTCATCAAATCCTCCAACATCTGTCCCTACTGCACCAGC	8.86365	9.44376	9.78722	9.23791	10.603	10.7036	10.7906	10.2773
EX_94_4279505	0.0194594	0.424909	hsa_circ_0080987	chr7	90546915	90747523	+	NM_012395	CDK14	exon	GAGCACACAGTTGTTTTTATTTCAGTTGCTGCGAGGTCTGTCTTACATCCACCAGCGTTA	8.40652	8.85525	8.04326	7.73707	9.61325	9.50844	9.31121	9.75596
EX_40_1025821	0.0068548	0.424885	hsa_circ_0057661	chr2	198351307	198353215	-	NM_002156	HSPD1	exon	TTAAAGTTAAGTTGGTGGGACAAGTGATGTTGAAGTGAATGAAAAGAAAGACAGAGTTAC	9.37181	8.97713	9.76127	9.7238	10.6461	10.775	10.8058	10.6735
EX_94_9171073	0.0126943	0.424693	hsa_circ_0013238	chr1	94956739	94972198	+	NM_002858	ABCD3	exon	TTGTCGAAAGGTTTGATCATGTTCCTTTAGCAACGCCAAATGGAGATGTTTTGATCCGAG	8.00941	7.04992	8.11879	7.45308	8.82209	8.93253	9.11927	8.93228
EX_10_7178440	0.0325008	0.424625	hsa_circ_0022104	chr11	48161037	48186067	+	NM_002843	PTPRJ	exon	TAGGCCTTTAATGGTGCAGACAGAGATCCTGCGTCCATGGCCTCCTTCGACTGCGAAGTG	8.42883	8.25023	7.9449	7.68876	9.72982	10.0307	8.64718	8.22298
EX_66_9203635	0.0213593	0.423967	hsa_circ_0012356	chr1	47100710	47110928	-	NM_022745	ATPAF1	exon	AGAAGATTAATTTCTATGTGCTCTGCCAAGAAGGGAAGGTTATGAGTTTTTTGTAGGACA	8.65082	7.79936	8.39929	7.9692	9.32769	9.76238	9.34601	9.44924
EX_46_3024064	0.000221582	0.423191	hsa_circ_0064473	chr3	15269345	15272042	+	NM_014296	CAPN7	exon	CCCAAGAAAGTGATAGATGGGGCAAGCTACCATTATCACCTAAACAAAAAACTACATTTT	7.2536	7.06599	7.57655	6.93586	8.51582	8.15655	8.93354	8.11509
EX_52_3113347	0.00496634	0.423067	hsa_circ_0043978	chr17	41365846	41369331	+	NM_145041	TMEM106A	exon	TTGCACATCCAAGCTGGAGAAGCAGTTGGTGGCTCTCATTCCCTATGGGGACCAGAGGCT	9.52235	8.55586	8.84801	9.19774	10.619	10.2882	10.1649	10.147
EX_11_9121722	0.00570963	0.421913	hsa_circ_0013439	chr1	109869613	109890154	-	NM_002959	SORT1	exon	ATGTGATTAAGGGATCAGACAACACCATCTTCTTTACAACCTATGCAAATGGCTCCTGCA	8.02873	8.73001	8.61828	7.96045	9.60882	9.65769	9.63914	9.57219
EX_77_7376317	0.00317228	0.421758	hsa_circ_0031003	chr13	113974659	113977741	+	NM_005561	LAMP1	exon	ATAAAAAGCCTCTTTCTTTTACGGTGACAAGGCTTCTCAACATCAACCCCAACAAGACCT	8.70572	8.61398	8.3036	8.88713	10.236	9.64605	9.74597	9.85302
EX_63_4944645	0.00760669	0.420977	hsa_circ_0013441	chr1	109878861	109884780	-	NM_002959	SORT1	exon	CAAGAATGAGGATACAACAAGAAGGATCCACGTTTCAACAGATCAAGGGGACACATGGAG	7.43704	8.14034	7.66826	7.31419	9.0007	8.90901	8.83746	8.94456
EX_03_0010682	0.020302	0.420813	hsa_circ_0040692	chr16	84599203	84600561	-	NM_021149	COTL1	exon	TTTTTCAGAAAATTTCGCTAAGGAGTTTGTGATCAGTGATCGGAAGGAGCTGGAGGAAGA	8.14832	7.53067	8.35389	7.72855	9.88357	8.6807	8.84358	9.1818
EX_95_7650335	0.00468913	0.420748	hsa_circ_0027069	chr12	57031958	57033976	-	NM_001686	ATP5B	exon	AATAAAATGTACACCCCTCAGAAGCTATCTATGTGCCTGCTGATGACTTGACTGACCCTG	11.0236	10.6991	10.9155	10.8642	12.0002	12.3689	11.9151	12.1897
EX_62_2465704	0.0107328	0.420015	hsa_circ_0007444	chr5	95091099	95099324	+	NM_014899	RHOBTB3	exon	ACCAGGAAAGAAAAAATGCCTGTCTTAAAGGCTGAAGCGTCACATTATAACTCTGACTTA	7.09096	7.3456	7.73513	6.71726	8.44377	8.37437	8.62177	8.62806
EX_01_7907626	0.0351126	0.419425	hsa_circ_0033385	chr14	102547074	102548158	-	NM_001017963	HSP90AA1	exon	CTTGGCCTTAGTATTGATGAAGATGACCCTACTGCTGATGATACCAGTGCTGCTGTAACT	12.0378	11.4329	11.0171	12.0483	12.5838	13.5392	12.4883	12.9416
EX_52_4798097	0.0335277	0.419283	hsa_circ_0013960	chr1	147400505	147460753	+	NM_016334	GPR89B	exon	AATAATCATCGTCACATCCATCAGAGGATTGCTGATCACTCTTACCAAGAGCTTGACGGC	10.122	9.03602	9.74945	9.74991	11.1267	11.2014	10.3113	11.0733
EX_20_8567448	0.00779472	0.419084	hsa_circ_0027068	chr12	57031958	57033091	-	NM_001686	ATP5B	exon	AAATGTACACCCCTCAGAAGACTACAAATCCCTCCAGGATATCATTGCCATCCTGGGTAT	11.1377	10.8522	10.9542	10.9463	12.0915	12.5797	11.8534	12.3004
EX_96_2672942	0.0020828	0.417806	hsa_circ_0058305	chr2	219557305	219558706	+	NM_015690	STK36	exon	TGCCTTGTGGGAGCCCCGCAAGTGAGCCAGCCACTGCGAGAGCAGAGTGAGGATATACCT	6.89228	7.34447	7.33695	6.97114	8.23484	8.23391	8.71056	8.40649
EX_24_6556559	0.045393	0.417514	hsa_circ_0084506	chr8	54656136	54682303	-	NM_015941	ATP6V1H	exon	TGCACAACTGTTCATTTGATGAATACAGTTCAGAACTTAAATCTGGAAGGTTGGAATGGA	7.40111	6.68752	7.19139	7.46893	8.23425	9.04311	8.01615	8.40328
EX_56_1576983	0.021718	0.41718	hsa_circ_0026967	chr12	56663243	56664750	+	NM_144576	COQ10A	exon	ACAGTGTGAAGCTGTTTGTACTGATGGCAAGCTCTTCAACCACTTAGAGACTATTTGGCG	7.3087	7.0808	7.35945	7.4384	8.22735	9.02567	8.04299	8.74584
EX_93_7493449	0.00306244	0.416926	hsa_circ_0000804	chr17	73946854	73952028	-	NM_004035	ACOX1	exon	CTGTCATGATGCTCCAGACGGCTAGTTGGAAAGACTTCAAATCATGCAATAGTTCTTGCC	8.05252	7.39218	8.34134	8.19419	9.32532	9.1053	9.36379	9.38583
EX_15_7275626	0.00488926	0.416895	hsa_circ_0035312	chr15	52425574	52433469	-	NM_016194	GNB5	exon	ACAGTGTCCGTGGTTTGGATAATAAGTGTTCTGTGTACCCCTTGACGTTTGACAAAAATG	8.9426	8.77463	9.26826	8.56863	10.3642	10.1893	10.0411	10.0786
EX_53_7653886	0.00888529	0.416742	hsa_circ_0086396	chr9	15210085	15226010	-	NM_152574	TTC39B	exon	CTGAGTGAAGATCTTCTCACTCAGATATGGCAACAAGCAGCCTTCACTTTGCATCATGTG	7.24143	6.45608	7.6366	7.18864	8.50893	8.26928	8.40432	8.60621
EX_45_4814386	0.00289689	0.415482	hsa_circ_0035917	chr15	65847224	65856680	+	NM_016395	PTPLAD1	exon	TTCTCTGATCCAGCTCAAGGACATGGTGCCAAAGGAGACAATGTCTATGAATTTCACCTG	7.89417	7.7854	7.95141	7.94808	9.22219	9.39891	8.9186	9.06997
EX_68_8041691	0.00643484	0.414329	hsa_circ_0042046	chr17	8438704	8445598	-	NM_005964	MYH10	exon	TGGAAAGATGCTGAACTCCTTTGAACAACTTTGCATCAACTACACCAATGAGAAGCTGCA	8.24007	7.90009	7.17748	7.30906	9.15868	8.9915	8.91886	8.88829
EX_85_1548923	0.00676517	0.414292	hsa_circ_0003060	chr3	67546221	67548719	-	NM_003848	SUCLG2	exon	TGATCCTAAGTTGTCTGTTTTGATGCCAAGATAAACTTTGATGACAACGCAGAATTCCGA	8.40318	7.59635	7.93782	8.45542	9.74755	9.12532	9.497	9.18673
EX_65_7565424	0.00578591	0.413321	hsa_circ_0057913	chr2	207003208	207008856	-	NM_005006	NDUFS1	exon	ATTTAGCCAGATTTGCCTATGATGGGCTAAAACGTCAAAGACTTACCGAGCCAATGGTCA	9.11232	8.4619	9.17933	8.96739	10.144	10.2622	10.198	10.3125
EX_90_8375822	0.00109946	0.413247	hsa_circ_0012149	chr1	44785299	44818597	-	NM_024066	ERI3	exon	TTCTGTACAGAGCATTGGGGCTTTCCAGCTCTCACAGAACCTTCAGCATCCCCAGCTGCC	9.06428	8.94625	9.5966	9.33587	10.0995	10.457	10.7958	10.6847
EX_65_1641841	0.00126216	0.413087	hsa_circ_0057492	chr2	191116887	191159356	-	NM_014362	HIBCH	exon	TTCTGAAAAGAAGTGGGAACAAGATCCTGAAACTTTCCTGATCATTATAAAGGGAGCAGG	8.35838	7.79624	7.30707	7.82794	9.49007	9.31071	8.74833	8.91224
EX_63_1832851	0.00711362	0.412754	hsa_circ_0002248	chr15	52433336	52446273	-	NM_016194	GNB5	exon	AACTACCTGTCGGCCTGCAGCTTCACCAACTCTGACATGCAGTGCACCAGGTGGCGGAGC	7.3869	6.81479	6.97933	7.08464	8.32263	8.60455	8.00246	8.43861
EX_29_7326725	0.0232155	0.412423	hsa_circ_0088419	chr9	125909133	125922741	-	NM_018387	STRBP	exon	TAGCGGTGAAGGCAAGGGCAAATGGATTAAAATCATGTGTAATTGTCCTCCGCATTCTGC	7.28906	6.57975	7.53322	7.06481	8.00994	8.65228	8.46413	8.53778
EX_78_8452867	0.0417265	0.412239	hsa_circ_0020176	chr10	120933248	120936665	-	NM_006793	PRDX3	exon	TTTAGCCATCTTGCCTGGATAAATACACCAAGAAAGGTTGCCCGACATGTGAGTGCCATT	9.57963	8.69739	9.43331	9.6867	10.4036	11.1083	10.3042	10.7421
EX_49_5392846	0.0161347	0.41198	hsa_circ_0023982	chr11	89088129	89135710	-	NM_001143837	NOX4	exon	AAATTATCCCAAAGGGCTGCTGAAGTATCAAACTAATTTAGATACCCACCCTCCCGGCTG	8.71175	7.95452	8.82883	8.15578	10.1008	9.83307	9.42548	9.48767
EX_47_8451145	0.0231443	0.411698	hsa_circ_0033398	chr14	102548447	102551335	-	NM_001017963	HSP90AA1	exon	TCTACAGGATGATCAAACTTGGTCTGGGTGGAGAAGGAACGTGATAAAGAAGTAAGCGAT	8.84015	8.25055	7.91931	9.26257	9.54526	10.2853	9.5796	10.1955
EX_33_1924598	0.0242347	0.411463	hsa_circ_0008645	chr7	90355880	90419967	+	NM_012395	CDK14	exon	AGGGACACCTTTCACAGCTATCAGGGAAGATATGTGTCACAAAGATGTCTACACGGAACT	8.15138	8.5441	7.69243	7.01282	9.35824	9.1971	9.14138	9.24507
EX_26_4304412	0.0147576	0.411455	hsa_circ_0064882	chr3	38414145	38418482	+	NM_005108	XYLB	exon	TTTAACACAGAAAACCACAAGGGAGCCATTTCTTCCTACTACGTCCAGCGCTACGGATTT	6.28144	7.40406	7.17642	7.35369	8.41558	8.42101	8.29329	8.45881
EX_59_9845102	0.00475145	0.411151	hsa_circ_0000500	chr13	100909848	100925600	+	NM_001178004	PCCA	exon	TATTTCTTGGAAATGAATACAAGACTCCAGGCTACCCTGTCATGATCAAGGCCTCAGCAG	7.7235	7.33799	7.11016	6.53952	8.74236	8.53649	8.40081	8.37622
EX_79_3077458	0.0125024	0.410808	hsa_circ_0066488	chr3	67546221	67660020	-	NM_003848	SUCLG2	exon	AGCATTCAAATTGCTCACAGCTGATCCTAAGGCAGTTCAATTAACCTCCAGAAGATGGCT	8.62806	7.79728	7.60581	8.7806	9.75079	9.59566	9.37799	9.54806
EX_85_7297437	0.00897908	0.410067	hsa_circ_0013237	chr1	94955458	94972198	+	NM_002858	ABCD3	exon	TTGTCGAAAGGTATTGAAGGAGTACAAGTCATTCCCTTGATACCTGGTGCTGGAGAAATC	8.0479	7.26665	8.04144	7.40734	8.92358	9.06615	9.08856	8.99804
EX_12_2726737	0.00612394	0.409973	hsa_circ_0002156	chr17	73951646	73953647	-	NM_001185039	ACOX1	exon	GTATGCCCAGGAACTCACCTTCGAGGCTTGGAAACCACAGCCACGTATGACCCTGAAACC	8.90775	8.15015	9.16839	9.00587	10.1822	10.0415	10.2163	10.1248
EX_91_3281400	0.00295108	0.409442	hsa_circ_0032735	chr14	76620696	76644385	+	NM_017926	C14orf118	exon	TTGGCTTCTGATTTTCCTCACATTTCTGCTTGTGCACATGAGATGTGGCCTCATGGATGA	9.95355	9.47239	9.58888	9.36191	10.8493	10.7971	11.0046	10.9408
EX_08_8217358	0.00103032	0.408938	hsa_circ_0030096	chr13	42295505	42306291	-	NM_015058	KIAA0564	exon	ACATTTACAGGGATACCACAGTACAAACTCTTACGCTTCAGCCTTCGGTTAAAGACGGAC	8.09032	7.52021	8.11632	7.84898	9.55939	8.91494	9.12548	9.13445
EX_14_4367653	0.00888149	0.408276	hsa_circ_0010900	chr1	24137225	24147083	-	NM_000191	HMGCL	exon	TAAAGTAGCTGAGGTCAGCACCTCATCTATGGGCACTTTACCAAAGCGGGTGAAAATTGT	9.58249	9.47075	10.2671	8.83852	11.1028	10.5525	11.1891	10.7476
EX_86_0630018	0.0128386	0.406914	hsa_circ_0034349	chr15	34548429	34553221	-	NM_001042496	SLC12A6	exon	GTGGTGCCAGACGACGGACATAAGAAAGCTCGAAATGCTTATCTCAATAATTCCAATTAT	7.73504	6.66474	7.8609	7.25637	8.84412	8.49948	8.62397	8.97713
EX_53_8940778	0.00101944	0.405522	hsa_circ_0030104	chr13	42352120	42385476	-	NM_015058	KIAA0564	exon	TTGGCAACCAGGCACAATCATTAGCGGCATCACTTTCTACCAGACAACTGTTGCGAATTT	8.83382	8.19852	7.84396	8.29367	9.91416	9.46528	9.40887	9.7117
EX_63_4101678	0.00798515	0.405348	hsa_circ_0013477	chr1	110943876	110946658	-	NM_006402	HBXIP	exon	ATTTTGCTGTATTCAATAAATCTGTTTGGAGGAAGCCGCGGGACCCTGTCAGATGAGCAT	11.0383	10.6277	11.1607	10.665	12.3668	12.1311	11.8866	12.3419
EX_86_1640554	0.00139027	0.405126	hsa_circ_0075669	chr6	13800572	13807276	-	NM_001031713	CCDC90A	exon	TTAAAACAACAAGTAATGAGCTAAGCTTGTCTGCTGGATCCCTGCAGCTGGAGCGCAAAA	7.75851	7.77388	7.67831	7.9424	9.23178	9.25051	8.91633	8.9485
EX_81_9264187	0.000549931	0.404717	hsa_circ_0036503	chr15	80181434	80189391	-	NM_006441	MTHFS	exon	TATCCCTCAGCCTGGTGAGGGTGATGTTCGGGAGGAGGCCTTGTCCACAGAGACCGAACC	10.0661	10.1704	9.88772	10.0185	11.2576	11.4088	11.1093	11.5619
EX_26_2282983	0.000152793	0.40427	hsa_circ_0067370	chr3	132199212	132203516	+	NM_015268	DNAJC13	exon	CACTTGCCTTCCCCATATTATTCAGAAAAATGTTAAGGATCTCATGGATTCAAATGGAAT	8.0975	5.94701	8.5078	8.0695	9.48999	7.08679	9.80826	9.32963
EX_85_8294085	0.00370473	0.40163	hsa_circ_0066493	chr3	67578555	67660020	-	NM_003848	SUCLG2	exon	AGTTAACAAGGCAGTTCAATTAACCTCCAGAAGATGGCTGAACCTGCAGGAATACCAGAG	10.037	9.31582	9.60574	10.154	11.5132	10.7635	11.1451	11.0038
EX_79_8697519	0.0270341	0.400729	hsa_circ_0033386	chr14	102547074	102548781	-	NM_001017963	HSP90AA1	exon	ATTCCTTGGCCTTAGTGGTTGTGTCAAACCGATTGGTGACATCTCCATGCTGTATTGTCA	10.5266	9.97058	9.69251	10.5098	11.2423	12.1487	11.0268	11.4708
EX_26_5749755	0.00471849	0.399107	hsa_circ_0067962	chr3	171451233	171455872	-	NM_002662	PLD1	exon	TCATGCCACACCCCTTTGCTTTTACTCTGTCCAAAGTTAACATGTCACTGAAAAACGAGC	7.92185	8.01867	7.89685	8.37464	9.33169	9.28438	9.64164	9.27502
EX_56_3306951	0.00841051	0.398906	hsa_circ_0003757	chr1	24140679	24147083	-	NM_000191	HMGCL	exon	CTGTGCGGGGGTCAGCACCTCATCTATGGGCACTTTACCAAAGCGGGTGAAAATTGTGGA	9.81994	9.59419	10.2812	8.90124	11.2755	10.7059	11.2731	10.8897
EX_99_2955535	0.00261836	0.3987	hsa_circ_0062549	chr22	24032422	24052054	-	NR_024448	GUSBP11	exon	TTGGGGAAAACGCAGGACTGGATGGAGGACCTGAAGACGTGAGGTGGAGGCACAGGTAGA	7.62076	6.96002	8.01525	6.98446	9.09174	8.3723	8.96793	8.62467
EX_43_8551748	0.00762513	0.397184	hsa_circ_0013236	chr1	94953447	94956803	+	NM_002858	ABCD3	exon	TAATTTTGAAGATTACTACCAAAGTGGAAGAATGCTTTTGCGAATGTCTCAAGCTCTGGG	7.53807	6.52618	7.68438	6.92109	8.48349	8.43452	8.82843	8.50983
EX_02_2581464	0.000573686	0.395511	hsa_circ_0024979	chr12	992560	996470	+	NM_001184985	WNK1	exon	TCTAACCCAGGTGAACAATGACTTTATTCTAGCAATAGAGAGAGAGTCGTTTGTGGATCA	7.97496	7.87505	8.0448	8.36962	9.3258	8.94911	9.41742	9.83584
EX_70_7099617	0.037744	0.39368	hsa_circ_0070943	chr4	129100560	129121820	+	NM_018078	LARP1B	exon	GAAAATTACAGAGTCCAAGAAAGAGAAAAACAAGGCATAGCACAAATCCCCCTCTAGAGT	7.53326	7.21732	8.05349	7.77246	7.89836	8.12877	9.6437	9.57054
EX_56_5225351	0.00217284	0.393439	hsa_circ_0003766	chr10	126176990	126186697	+	NM_022126	LHPP	exon	AGCCCACCAGGAGTCCGCTCAGAATTTGATCAGATCGACACATCCAACCCAAACTGTGTG	7.96336	7.4346	8.3282	8.00164	9.46877	9.04401	9.30733	9.39311
EX_66_7708472	0.0063318	0.393177	hsa_circ_0068381	chr3	184922203	184936028	-	NM_001166415	EHHADH	exon	GGTGTTGTTGGAAGACGTATTTTAGCAGATGAAGCACTCAAGCTGGGCATTCTAGATAAA	9.48116	8.32587	9.34266	8.83564	10.5947	10.2649	10.4002	10.3653
EX_90_7147084	0.009821	0.391319	hsa_circ_0003731	chr9	114341075	114348445	-	NM_001146108	PTGR1	exon	CCTTGAAGAAAGCGTCTCCTGATGGTTATGATTGTTATTTTGATAATAGTTGTGGAAAGT	10.6119	10.4851	10.1309	10.3269	11.6012	12.3609	11.5574	11.2458
EX_42_0793050	0.00982164	0.391184	hsa_circ_0008490	chr3	67546221	67571058	-	NM_003848	SUCLG2	exon	TGATCCTAAGGTGATGGTTGCTGAAGCCTTGGATATTTCCAGAGAAACCTACCTGGCAAT	9.31955	8.28191	8.36233	9.44705	10.6508	9.95118	10.2821	10.2428
EX_23_6332990	0.00384599	0.391112	hsa_circ_0006278	chr14	68151731	68157138	-	NM_016026	RDH11	exon	ATCATTTCAGGTCACTTCCTCCTAACCCATCTGCTGCTAGAGAAACTAAAGGAATCAGCC	9.03909	8.51068	8.28218	8.32105	9.92975	10.1313	9.69971	9.91101
EX_56_2474572	0.0474536	0.390828	hsa_circ_0023990	chr11	89165951	89185063	-	NM_001143837	NOX4	exon	ATGCAATAAGCTAGGATTGTGTCTAAGCAGAGCCTCAGCATCTGTTCTTAACCTCAACTG	8.66414	7.44124	9.37526	9.21831	10.7585	9.85591	9.97528	10.0229
EX_68_3052137	0.000912334	0.389582	hsa_circ_0044687	chr17	52991108	53014070	+	NM_005486	TOM1L1	exon	ATTTTGGAGCAAAATAAGAACCAGAAGGAAGCCACCAATACTTGGTCACAGGGCTTCCCA	7.73562	7.31695	7.08058	7.49009	8.80988	8.85766	8.54444	8.90455
EX_87_4391014	0.00830073	0.389551	hsa_circ_0047557	chr18	43664109	43664620	-	NM_001001937	ATP5A1	exon	ATGCATAGTTCTCCCATGGCTATTGAAGAACAAGTGGCTGTTATCTATGCGGGTGTAAGG	14.4435	13.8436	14.3841	14.1693	15.5819	15.7996	15.3337	15.602
EX_75_2784421	0.0185658	0.389515	hsa_circ_0057911	chr2	206994811	206997829	-	NM_005006	NDUFS1	exon	ATTTATCAAGGTCCTAAAGGAAGCTAAAAAACCAATGGTGGTTTTAGGCAGTTCTGCACT	7.69466	6.95831	7.7445	7.51754	8.78018	9.20984	8.72525	8.70415
EX_57_5549403	0.0104722	0.388785	hsa_circ_0066485	chr3	67451154	67571058	-	NM_003848	SUCLG2	exon	CGGCTTGAAGGTGATGGTTGCTGAAGCCTTGGATATTTCCAGAGAAACCTACCTGGCAAT	9.52136	8.52005	8.6415	9.68885	10.8505	10.2734	10.5351	10.4683
EX_44_8149051	0.00183759	0.388368	hsa_circ_0021419	chr11	18108412	18127638	-	NM_138421	SAAL1	exon	AGTATCTAAAGATAGAAAAAGCTCCTCCGCAGCTTCCGGCACGGCCTTCAAGCGCGGGAC	7.54784	7.5309	8.18313	7.80176	8.57522	9.1766	9.49507	9.22699
EX_27_6173094	0.00582349	0.388084	hsa_circ_0010184	chr1	17345224	17350569	-	NM_003000	SDHB	exon	TATTCTACTTTATTAACAAGACGGGCTCTACGAGTGCATTCTCTGTGCCTGCTGTAGCAC	11.5407	11.0952	11.3185	11.2758	12.5516	12.9715	12.4501	12.6996
EX_67_5013675	0.0133073	0.387834	hsa_circ_0006660	chr12	102107867	102110590	+	NM_020244	CHPT1	exon	GGACTATACGGCACCATACTGGACATACCTTTTATGTGCACTGGGACTTTTTATTTACCA	7.92104	7.35273	7.78791	7.80994	9.1457	9.44164	8.67166	9.03684
EX_24_7981000	0.0427205	0.386373	hsa_circ_0023986	chr11	89133184	89185063	-	NM_001143837	NOX4	exon	TACCCTCACAATGCTAGGATTGTGTCTAAGCAGAGCCTCAGCATCTGTTCTTAACCTCAA	8.42623	7.37633	9.11322	9.05942	10.4799	9.79695	9.80039	9.85359
EX_99_2571044	0.00266306	0.385421	hsa_circ_0075067	chr5	173337525	173380275	+	NM_030627	CPEB4	exon	AGATAAACGGGATCGCCCCAGGACATTCGACATGCACTCACTGGAGAGTTCACTCATTGA	8.77286	8.34178	8.89049	8.45707	10.214	9.94904	9.83976	10.0045
EX_80_3824867	0.00598529	0.383851	hsa_circ_0007510	chr18	56008269	56024484	+	NM_001144967	NEDD4L	exon	AGACTGCAGAACCCAGCTATTACTGGTCCGCCATCAGTGGCCTATGTACATACCACGCCG	8.4555	7.63311	8.39556	8.38663	9.66997	9.64998	9.53982	9.67692
EX_11_7230573	0.00050446	0.382531	hsa_circ_0060927	chr20	52773707	52788209	-	NM_000782	CYP24A1	exon	TACGCCTCAGGGAAGGGGAAGACTGGCAGCGGGTCCGGAGTGCCTTTCAAAAGAAACTAA	8.26312	7.95512	8.92515	7.76891	9.64533	9.60822	10.1674	9.13325
EX_73_4989619	0.00740277	0.380372	hsa_circ_0033091	chr14	96010283	96011055	+	NM_016417	GLRX5	exon	AAATTTGCCACAAGAATTGCGCATTAAAGACTATTCCAACTGGCCCACCATCCCGCAAGT	9.16663	8.90672	8.24758	8.71374	9.97799	10.7035	9.56344	10.2794
EX_53_9564307	0.0158752	0.380192	hsa_circ_0030426	chr13	75900332	75933994	-	NM_014832	TBC1D4	exon	AACAGTGCAGGTTGGGCGATTTGAGATTAACCTTATCAGTCCAGACACTAAATCAGTTGT	8.20784	7.44714	7.91113	7.05311	8.84395	9.11519	9.38447	9.06791
EX_03_4141145	0.0101587	0.380154	hsa_circ_0057659	chr2	198351307	198351922	-	NM_002156	HSPD1	exon	TTAAAGTTAAGTTGTGAGAACTGCTTTATTGGATGCTGCTGGTGTGGCCTCTCTGTTAAC	12.2378	12.0624	11.6784	12.3589	13.2433	14.0537	13.1644	13.3599
EX_26_7710413	0.00118985	0.379974	hsa_circ_0030744	chr13	100755136	100955252	+	NM_000282	PCCA	exon	TCTACCTGGTCATGTTCTGTACTATTCAAGACAGTGCTTAATGGTGTCCCGTAATCTTGG	8.42307	7.87699	8.2216	7.70348	9.65638	9.19945	9.56634	9.45758
EX_60_4711342	0.00181546	0.379937	hsa_circ_0030748	chr13	100764246	100955252	+	NM_000282	PCCA	exon	TCTACCTGGTGTTATTAGAACTTGCAAGAAGATGGGCATTAAGACAGTTGCCATCCACAG	7.68332	7.13557	7.19464	6.95981	8.80282	8.51202	8.59789	8.73192
EX_08_8999694	0.00086242	0.379662	hsa_circ_0030091	chr13	42264301	42267108	-	NM_015058	KIAA0564	exon	GTTACACAAGAGTAATGTTATCCTGTTGTTAGATACTACTGGCCGGGCCCTTCATCGTCT	7.39199	7.04238	6.95319	7.03838	8.83316	8.30187	8.60431	8.23528
EX_80_5060861	0.00977582	0.379113	hsa_circ_0012239	chr1	46034598	46035723	+	NM_006066	AKR1A1	intergenic_region	AGCATCCATAGTGGCAGGTCCAGCGGAAAGTGATCTGCATCCCCAAAAGTATCACTCCTT	13.3663	12.8172	13.4567	12.9296	14.6671	14.8395	14.32	14.3813
EX_02_4118291	0.00104612	0.378844	hsa_circ_0064958	chr3	41841623	41877463	-	NM_017886	ULK4	exon	AGCAGTATCGGCAATTGTTCTCTTAACTGAATTAATTAGGGAAAACTTCAGGAACAGCAA	7.3476	6.80513	6.94574	6.96703	8.75439	7.97137	8.22595	8.63847
EX_25_3368283	0.00446685	0.378068	hsa_circ_0003518	chr9	94058302	94118437	-	NM_001698	AUH	exon	CCTGGTGGAGGAATTGTGGTGCTTGGAATAAACAGAGCTTATGGCAAAAATTCACTCAGT	8.65639	7.89268	8.91589	8.3914	10.0461	9.79301	9.90881	9.9007
EX_03_9378502	0.000151605	0.377747	hsa_circ_0056254	chr2	120689999	120725548	+	NM_002830	PTPN4	exon	CCAAACACCTATCCCCAAGTAAGCCCTTGGCACGGAAATTAATGGATTGGGAAGTAGTAA	7.64832	7.88215	7.83685	7.7995	8.89193	9.26278	9.29643	9.30497
EX_72_5120517	0.0110685	0.37761	hsa_circ_0087455	chr9	94058302	94118252	-	NM_001698	AUH	exon	CCTGGTGGAGCTATCAAAAGCTGTGGATGCTTTGAAATCTGATAAGAAAGTACGGACCAT	7.7951	6.95888	7.71437	7.34547	8.83456	8.9277	8.67346	9.11037
EX_27_6708972	0.000398829	0.376817	hsa_circ_0052512	chr2	9083315	9143876	-	NM_138799	MBOAT2	exon	ATCATGATCATCATAGGAGTGGAGAACATGCACAAGGCCTTCCCCGCGCAGAGCTCCGAC	8.19394	8.17696	8.74693	8.40708	9.48264	9.8186	10.0633	9.81018
EX_27_8958606	0.00509724	0.376618	hsa_circ_0063784	chr22	46668231	46681176	+	NM_017931	TTC38	exon	AATATGAGGCCGCGCTGACCATCTACGATACCCACTATGTAAAATGGACCAATGACAAGA	8.52426	8.23907	8.44218	7.96963	9.74733	9.76712	9.46045	9.86664
EX_20_1003265	0.00045251	0.374949	hsa_circ_0037350	chr16	1859103	1873038	-	NM_001040427	HAGH	exon	AACAAGTATTTATTCCCATAAGTCCAGCCCTGCTGGGAGTTTTCTGCCACACAGATTTGC	7.7167	7.62281	7.41555	7.87715	8.95309	9.08919	9.04656	9.22884
EX_34_9185768	0.00422175	0.373246	hsa_circ_0045367	chr17	64492318	64738878	+	NM_002737	PRKCA	exon	CGCCCCAGAGTTTGCTGTTTTGTGGTCCACAAGAGGTGCCATGAATTTGTTACTTTTTCT	6.95317	6.71518	7.40891	7.22157	8.64312	8.44664	8.34939	8.62138
EX_56_4537299	0.0113997	0.373119	hsa_circ_0027904	chr12	102107867	102114032	+	NM_020244	CHPT1	exon	CACTATAGCAGCACCATACTGGACATACCTTTTATGTGCACTGGGACTTTTTATTTACCA	7.779	7.22197	7.75729	7.62825	9.03206	9.35463	8.68835	8.98922
EX_01_1573291	0.0102163	0.37219	hsa_circ_0010186	chr1	17349102	17354360	-	NM_003000	SDHB	exon	CACAAGGACCTGTCCTAAGGATTTGAGCAACTTCTATGCACAGTACAAATCCATTGAGCC	10.1061	9.55528	9.85299	9.96361	11.019	11.6254	11.0813	11.4246
EX_62_8710535	0.0396498	0.371374	hsa_circ_0023988	chr11	89155069	89185063	-	NM_001143837	NOX4	exon	ATGTTTCAGGCTAGGATTGTGTCTAAGCAGAGCCTCAGCATCTGTTCTTAACCTCAACTG	8.77447	7.32782	9.4779	9.31111	10.7698	10.0492	10.2363	10.2651
EX_45_1087175	0.00465775	0.370512	hsa_circ_0000123	chr1	145441364	145441533	+	NM_006472	TXNIP	exon	TTCTCAGATCTCCTTGAAAATTGAGGCCTTTTCGATAGTTTCGGGTCAGCAGGCAATCTC	7.72266	7.27418	7.31551	7.22518	8.97697	8.60265	8.72052	8.98629
EX_29_7091478	0.00841737	0.389302	hsa_circ_0001818	chr8	103299660	103300494	-	NM_015902	UBR5	exon	AGAAGCGTTGTCACTGCAGCAACTGCTGGTTCAGAAGCAGGTTGAGGTGGTGGAGGGTGT	8.07078	7.36638	7.34998	7.37736	8.88254	9.13037	8.82547	8.8906
EX_87_1016538	0.00230146	0.393113	hsa_circ_0000284	chr11	33307958	33309057	+	NM_005734	HIPK3	exon	GGTACTACAGGTATGGCCTCACAAGTCTTGGTCTACCCACCATATGTTTATCAAACTCAG	8.63062	8.58228	9.14144	8.46589	10.3228	10.0533	9.85722	10.0341
EX_15_2823616	0.0104591	0.201211	hsa_circ_0001741	chr7	128655032	128658211	-	NM_012470	TNPO3	exon	AGTAGTATCTCTATTGGTTCATGCATGGGAGATCTCAGACCAGTTGTTACAGATCCGGCA	7.58648	6.77453	8.58221	7.85584	9.79046	10.4984	10.0484	10.1854
EX_76_4363226	0.00111985	0.470297	hsa_circ_0020303	chr10	125771848	125806240	-	NM_015892	CHST15	exon	CTGAACCTAGGAAATCTGGCATTTTTTAAAGTTTGCGCCCCACAAAGAGGAAATATTCCA	8.02009	7.79234	9.07405	8.62387	9.20166	9.23107	9.89718	9.75634
EX_81_3003508	0.0131172	0.346388	hsa_circ_0006370	chr9	4117767	4118881	-	NM_152629	GLIS3	exon	CAACAAGTGTACGGTCCCTTATTTCGCGTGAGTCTTTGGCGTCCACGACCTTGAGTCTGA	8.97631	8.49548	8.97527	8.7366	10.6808	10.0441	10.3989	10.1458
EX_18_3006078	0.00809116	0.294476	hsa_circ_0001423	chr4	87967317	87968746	+	NM_005935	AFF1	exon	CTCACCAAACTGAAGATGCCTTCTCAGTCAGTTGAGTTTGTACAATGACGACAGAAACCT	10.4882	9.6381	9.51336	9.88733	12.0059	12.0187	11.1591	11.416
EX_23_3000464	0.00996548	0.332697	hsa_circ_0004087	chr16	80718434	80719026	-	NM_152342	CDYL2	exon	AACGGGCTCGGTTGAAAGGATTGTAGACAAGAGGAAGAACAAGAAAGGAAAATGGGAGTA	8.59728	7.82478	8.2069	7.12981	10.3681	9.61714	8.87276	9.1772
EX_74_3007287	0.0074414	0.21825	hsa_circ_0006296	chr1	146757974	146759412	+	NM_004284	CHD1L	exon	GAAAAATATATGAGCTGGCTGGGAAAATGAAAGGATGGCCTGGTGGGAATCCAACAATTA	10.7784	10.5266	10.1931	8.54573	13.0049	13.3393	10.7314	10.6425
EX_84_3010192	0.00169948	0.287803	hsa_circ_0058794	chr2	236626200	236659132	+	NM_014914	AGAP1	exon	GTGCTACATACGGGCTGAATGTGGAGAGGGTCTTCCAGGACGGGAATTGTGGGTAACTTG	7.25747	6.85928	7.39872	7.41724	8.93889	9.39629	8.76641	9.00903
EX_52_0063856	0.00669138	0.370212	hsa_circ_0010899	chr1	24128366	24131015	-	NM_000191	HMGCL	intergenic_region	AAAGGTTGAATGGCACATCATAATTCCAGCAATGGGAGTGAGTGTCGTGGACTCTTCTGT	8.81662	8.2424	8.67359	8.03089	9.88565	9.97869	9.79687	9.96706
EX_90_5548088	0.00685563	0.370017	hsa_circ_0028494	chr12	113714723	113728803	+	NM_001143819	TPCN1	exon	CATCATCATGCTTCTGGCTGTGGTGTTCGACACCTTCAATGACATTGAGAAACGCAAGTT	7.56244	7.5433	7.14308	7.38732	9.13385	8.3426	8.91039	8.91254
EX_01_3558733	0.00854187	0.369952	hsa_circ_0010187	chr1	17349102	17359640	-	NM_003000	SDHB	exon	CTGTCCTAAGATGTGGCCCCATGGTATTGGATGCTTTAATCAAGATTAAGAATGAAGTTG	11.1649	10.6274	10.7187	10.7356	12.1043	12.6552	11.9566	12.2342
EX_40_6395055	0.00189698	0.368397	hsa_circ_0021694	chr11	34472534	34493607	+	NM_001752	CAT	exon	CGTAAGAACAGGGCCTTTGGCTACTTTGAGGTCACACATGACATTACCAAATACTCCAAG	11.1959	10.0253	10.9029	11.1781	12.6206	11.933	12.252	12.4507
EX_25_6565214	0.0042753	0.368035	hsa_circ_0088029	chr9	114332370	114359712	-	NM_001146108	PTGR1	exon	TCTGAAGGACTTGCTGAAATGGGTCTTAGAGGAGCTTCAGGATGGTTCGTACTAAGACAT	10.32	10.2391	10.3354	10.2692	11.579	12.1572	11.7201	11.3555
EX_91_1658171	0.00607765	0.368016	hsa_circ_0030760	chr13	100925449	100955252	+	NM_000282	PCCA	exon	TCTACCTGGTCATTTTTTTGGATGCGGAGACTCGAAGAGCGATGGGAGAACAAGCTGTAG	8.27926	7.70989	7.19415	7.578	9.16622	9.41765	9.05462	9.0769
EX_11_2003194	0.00950819	0.367926	hsa_circ_0088028	chr9	114325252	114341231	-	NM_001146108	PTGR1	exon	ACATTTAAGTGGTGGCTGCAAAGTTGTTGGAGCAGTAGGGTCTGATGAAAAGGTTGCCTA	9.86173	9.73723	9.37114	9.50613	10.9328	11.7166	10.8831	10.4677
EX_14_3284533	0.00223312	0.367098	hsa_circ_0030749	chr13	100764246	100962162	+	NM_000282	PCCA	exon	GTTATTCGAGGTTATTAGAACTTGCAAGAAGATGGGCATTAAGACAGTTGCCATCCACAG	7.84628	7.29373	7.59421	7.29768	9.01614	8.79788	8.90134	9.15046
EX_97_8381647	0.00665774	0.367061	hsa_circ_0074767	chr5	156723680	156734873	+	NM_001037332	CYFIP2	exon	ATTCTTTAAGGTGAAATGCAACGAGCAGCCCAACCGAGTAGAGATCTATGAGAAGACAGT	8.45175	7.98355	8.44834	8.73192	9.54145	9.97534	10.0708	9.8549
EX_33_6134431	0.00465775	0.36467	hsa_circ_0030763	chr13	100953713	100992513	+	NM_000282	PCCA	exon	AAGAAAATTCAAGGTTGAGCATCCTGTCACAGAATGCATTACTGGCCTGGACCTAGTCCA	7.61647	7.11367	7.24569	6.90413	8.70644	9.03326	8.45457	8.53144
EX_55_9806682	0.00841737	0.363506	hsa_circ_0047565	chr18	43664109	43675097	-	NM_001001937	ATP5A1	exon	ATGCATAGTTGTCTCCAGAAATGCTTTGGGTTCATCTTTCATTGCTGCAAGGAACTTCCA	10.228	9.68852	11.0482	10.1236	12.0475	11.6137	11.8752	11.7056
EX_03_7591066	0.00230146	0.361553	hsa_circ_0073724	chr5	125887712	125906551	-	NM_001182	ALDH7A1	exon	TAAATTCAAGGATAATAGCCAAGGTTCTGGAGGACAACAAGCTGCCTGGTGCAATTTGTT	8.59408	8.39723	8.62441	8.56906	9.88114	10.2361	9.78722	10.1171
EX_45_0757409	0.0104591	0.361502	hsa_circ_0047562	chr18	43664109	43669698	-	NM_001001937	ATP5A1	exon	ATAAAGGTTCCATAATGCATAGTTGGTCCAATTGGTTCCAAGACGCGTAGGCGAGTTGGT	10.3585	9.63121	10.5758	10.1225	11.7746	11.779	11.4525	11.6929
EX_35_3758152	0.00111985	0.36042	hsa_circ_0086394	chr9	15189571	15226010	-	NM_152574	TTC39B	exon	TCTTGAAGAGATCTTCTCACTCAGATATGGCAACAAGCAGCCTTCACTTTGCATCATGTG	7.54164	6.69248	7.19975	7.20808	8.7631	8.48849	8.62222	8.76276
EX_65_3195375	0.0131172	0.359293	hsa_circ_0021416	chr11	18101889	18127638	-	NM_138421	SAAL1	exon	TCTGTACAAGAAATAAACTTTATTTTTCTCACTGACACTCCTCCGCAGCTTCCGGCACGG	9.17824	9.11743	7.23658	6.55795	10.4957	10.8695	7.86673	8.19002
EX_91_6106455	0.00809116	0.357951	hsa_circ_0047570	chr18	43666973	43675097	-	NM_001001937	ATP5A1	exon	TTTCCATCACTGACGGACAGGTCTCCAGAAATGCTTTGGGTTCATCTTTCATTGCTGCAA	9.95721	9.49197	10.7775	9.85199	11.7622	11.4346	11.6158	11.499
EX_07_7163744	0.00996548	0.35723	hsa_circ_0047576	chr18	43669788	43675097	-	NM_001001937	ATP5A1	exon	TGATGGAAAGGTCTCCAGAAATGCTTTGGGTTCATCTTTCATTGCTGCAAGGAACTTCCA	10.3364	9.72689	11.1455	10.2567	12.2071	11.7509	11.9645	11.8083
EX_39_0329775	0.0074414	0.35706	hsa_circ_0068848	chr4	1694526	1705427	-	NM_006527	SLBP	exon	ATATTGCAAAAATAAAAAGGAAAGAACCCTCCTTTACCACTCCTGAAGGCCCTAAACCCC	6.42484	7.08615	7.43314	7.27154	8.44505	8.8794	8.42877	8.54631
EX_91_1281111	0.00169948	0.357033	hsa_circ_0055125	chr2	70486491	70488518	+	NM_016297	PCYOX1	exon	TTAGACAAGTTCATGAGCGATTATTGGAGCCGGAATTGGTGGCACTTCAGCAGCCTATTA	8.31218	8.10868	8.4663	7.93283	10.0657	9.30884	9.74965	9.5916
EX_78_8538479	0.00295652	0.356603	hsa_circ_0057488	chr2	191077681	191117033	-	NM_014362	HIBCH	exon	AGTATCGGCTAAGTCAAGCTTGTATGGACTGTTCCCTGATGTGGGTGGAGGTTATTTCTT	9.15708	8.45542	8.33266	8.68677	10.5065	10.4151	9.79228	9.87368
EX_17_7954740	0.0246725	0.356506	hsa_circ_0029544	chr12	133277835	133281577	+	NM_018663	PXMP2	exon	AGGATCACAATAAACGATAATGCAGGTTCTTCAATGGTGAGGGAAAGACGCCTCAGCCTT	9.23837	8.56439	9.78513	8.23436	10.3293	10.4158	10.6819	10.7978
EX_40_4474712	0.0106398	0.356375	hsa_circ_0047568	chr18	43664469	43675097	-	NM_001001937	ATP5A1	exon	GCACTATCAGGTCTCCAGAAATGCTTTGGGTTCATCTTTCATTGCTGCAAGGAACTTCCA	10.6655	10.0881	11.443	10.5197	12.4837	12.1723	12.2534	12.0763
EX_65_1978632	0.0143717	0.356374	hsa_circ_0047575	chr18	43669788	43671817	-	NM_001001937	ATP5A1	exon	TGATGGAAAGGGACTGCTGAGATGTCCTCTATTCTTGAAGAGCGTATTCTTGGAGCTGAT	10.2199	9.57542	10.8982	10.0711	11.9233	11.7686	11.6275	11.6987
EX_84_7692573	0.00832293	0.353465	hsa_circ_0004045	chr18	43668074	43675097	-	NM_001001937	ATP5A1	exon	ACAGATGCAGGTCTCCAGAAATGCTTTGGGTTCATCTTTCATTGCTGCAAGGAACTTCCA	10.656	10.0364	11.3519	10.4925	12.406	12.0644	12.205	12.1595
EX_52_8865911	0.0215747	0.353296	hsa_circ_0008603	chr17	19554859	19575269	+	NM_001031806	ALDH3A2	exon	GCTTGTCAAGAGTGAATTCAATGTGTACAGTCAGGAAGTCATTACTGTCCTTGGGGAAAT	9.45497	8.82708	9.54132	8.33922	10.5443	10.2189	10.6913	10.936
EX_43_4172621	0.0123382	0.353099	hsa_circ_0047564	chr18	43664109	43671817	-	NM_001001937	ATP5A1	exon	ATGCATAGTTGGACTGCTGAGATGTCCTCTATTCTTGAAGAGCGTATTCTTGGAGCTGAT	9.96198	9.28874	10.5678	9.78709	11.6525	11.4954	11.3709	11.3674
EX_98_8210883	0.0110006	0.352901	hsa_circ_0087404	chr9	88918000	88924932	-	NM_024617	ZCCHC6	exon	TGAGGAGAAAGCCCTTCATAACACAAGGCTTTTATCTGCTTATTCCGCCATTGATCCCAG	8.85046	7.83113	8.87666	8.76276	9.91158	10.1532	10.1551	10.3152
EX_42_4064063	0.000730699	0.35254	hsa_circ_0057487	chr2	191073605	191155211	-	NM_014362	HIBCH	exon	GTTAGAGCTGTGATCTCGGAAGCTGAAAAGGCAAAACAGAAGATAGCTCCAGTTTTCTTC	8.28107	7.37119	7.42223	7.69165	9.63792	9.16481	9.03487	9.04905
EX_49_6900987	0.009501	0.351805	hsa_circ_0047567	chr18	43664469	43669698	-	NM_001001937	ATP5A1	exon	TTGGGCACTATCAGGGTCCAATTGGTTCCAAGACGCGTAGGCGAGTTGGTCTGAAAGCCC	11.4143	10.623	11.5318	11.139	12.7995	12.8513	12.5172	12.707
EX_42_1015354	0.00151073	0.34894	hsa_circ_0032264	chr14	67769126	67783620	+	NM_022474	MPP5	exon	GAAAAATCAGGGTGCTACAGTTCGTAATGAAATGGACTCTGTCATCATTAGCCGGATAGT	8.96288	8.45805	8.28901	7.97729	10.2662	9.93707	9.76895	9.92508
EX_38_4081080	0.0172081	0.3485	hsa_circ_0034809	chr15	42701500	42704515	+	NM_000070	CAPN3	exon	TTTGAAAAAAGCTGATCTAAATAAAGGCATGTGTATGGCTGGTCCCACAGCCTGGCAGCT	10.8373	9.35329	10.0342	10.8686	12.1574	11.9692	11.5278	11.955
EX_46_2524821	0.00547193	0.348121	hsa_circ_0074757	chr5	156712348	156734873	+	NM_001037332	CYFIP2	exon	TAAATTCTTTAAGTGCAGAATACAGAAACTGCAGCCATGACCACGCACGTCACCCTGGAA	8.19765	7.90999	8.35802	8.66439	9.35093	9.88059	10.1465	9.83471
EX_44_7564064	0.0288073	0.347783	hsa_circ_0022127	chr11	57100908	57102714	-	NM_003146	SSRP1	exon	AGTGAAATTTGGTGATTCCCAACCTGCTGAGCATCCGCACACCCACTCAGGAGTTGGGGC	7.44919	7.44707	7.43552	6.88516	9.24968	9.50552	7.94727	8.01932
EX_37_0980620	0.00191228	0.347774	hsa_circ_0021697	chr11	34475347	34493607	+	NM_001752	CAT	exon	TCTGTACGTAAGAACAGTTTCTTTCTTGTTCAGTGATCGGGGGATTCCAGATGGACATCG	9.36496	8.24765	8.68694	9.16029	10.7494	10.2321	10.2969	10.4697
EX_94_4059259	0.00365929	0.346525	hsa_circ_0021699	chr11	34482797	34493607	+	NM_001752	CAT	exon	ATTTTTACAATAAATAATCTGTACGTAAGAACAGGCCGCCTTTTTGCCTATCCTGACACT	8.19179	7.34216	7.7192	8.17053	9.45348	9.3971	9.40449	9.4483
EX_81_6021827	0.000200371	0.346388	hsa_circ_0057489	chr2	191114365	191161679	-	NM_014362	HIBCH	exon	ACCATACAGAGAGAATGTCCAAGCACACAGATGCAGCAGAAGAGGTGCTATTGGAAAAAA	8.97631	8.49548	8.97527	8.7366	10.6808	10.0441	10.3989	10.1458
EX_87_2449188	0.00476969	0.345936	hsa_circ_0090102	chrX	23876758	23899069	-	NM_024122	APOO	exon	TTATCCACAACAAGCCATCGTGTTTGCCCAGGTAATTCAGAGGTCCGTGGGGCCAGCCAG	9.80441	9.80154	10.2408	10.2443	11.2885	11.9107	11.5662	11.4433
EX_52_9415314	0.00807653	0.345676	hsa_circ_0066483	chr3	67425140	67451275	-	NM_003848	SUCLG2	intron	AGCTGTAAGAGTTGAAGCCATCCTTGTCAATATATTTGGTGGTATCGTCAACTGTGCCAT	8.70501	7.78825	7.58307	8.5702	10.0946	9.85973	9.514	9.54561
EX_38_0590938	0.00307346	0.345501	hsa_circ_0078283	chr6	151257939	151270269	+	NM_001242767	MTHFD1L	exon	ATCTACCATCACGTGGCAGAGAGGATCACACCCACCCCTCTTGGAGAAGGGAAGAGCACA	7.14026	8.01234	7.51408	7.92422	8.97828	9.17023	9.40013	9.3029
EX_38_3244998	0.0216284	0.344942	hsa_circ_0029642	chr13	21006240	21013893	-	NM_015974	CRYL1	exon	GCTAGTGGAGGAATGTGTTCCAGAAGATCTAGAACTGAAGAAGAAGATTTTTGCTCAGTT	7.76417	6.96547	7.67388	8.11338	9.02702	9.58228	9.07826	9.1256
EX_58_9749267	0.00211951	0.344495	hsa_circ_0030759	chr13	100920942	101101559	+	NM_000282	PCCA	exon	TGGTACAGTGGTTCTAGGTGATAAACATGGGAATGCTTTATGGCTTAATGAAAGAGAGTG	7.89887	7.18211	7.32772	7.20581	9.06911	9.10423	8.8431	8.85326
EX_60_8853283	0.00362132	0.342193	hsa_circ_0057491	chr2	191116887	191155211	-	NM_014362	HIBCH	exon	TTCTGAAAAGTGATCTCGGAAGCTGAAAAGGCAAAACAGAAGATAGCTCCAGTTTTCTTC	8.5791	7.79488	7.57061	7.91623	9.80707	9.88948	9.0819	9.32602
EX_45_4060480	0.00191745	0.341885	hsa_circ_0047793	chr18	55989656	55992394	+	NM_001144967	NEDD4L	exon	CAAGCCTGATACAGAAGATCCAACCATGGAGCGACCCTATACATTTAAGGACTTTCTCCT	7.89276	7.13267	7.64241	7.96634	9.36505	9.16102	9.11079	9.31467
EX_05_0023166	0.0148493	0.341222	hsa_circ_0036738	chr15	90328125	90328732	-	NM_001150	ANPEP	exon	ATAAAGGATTTCTAGATGACTGGAGCAGTTCAAGAAGGACAACGAGGAAACAGGCTTCGG	9.50476	7.9412	8.56002	8.59264	10.3646	10.4036	10.1703	10.3009
EX_02_4868674	0.00163415	0.340453	hsa_circ_0030758	chr13	100920942	100962162	+	NM_000282	PCCA	exon	GTTATTCGAGGTTCTAGGTGATAAACATGGGAATGCTTTATGGCTTAATGAAAGAGAGTG	8.05	7.57585	7.50202	7.38632	9.26092	9.37131	8.96877	9.19449
EX_31_9950403	0.00521865	0.340143	hsa_circ_0021702	chr11	34492504	34493607	+	NM_001752	CAT	exon	TTTACAATAAATAATCTGTACGTAAGAACAGTCAAGAACTTCACTGAGGTCCACCCTGAC	8.56784	7.05746	7.61497	8.42685	9.79288	9.3075	9.3752	9.83058
EX_17_4084857	1.23164e-05	0.339554	hsa_circ_0057493	chr2	191116887	191161679	-	NM_014362	HIBCH	exon	ATTCTGAAAAGAGAATGTCCAAGCACACAGATGCAGCAGAAGAGGTGCTATTGGAAAAAA	8.83155	8.34012	8.74341	8.63927	10.468	9.86799	10.2707	10.1628
EX_48_4668958	0.00582611	0.339514	hsa_circ_0090498	chrX	48385376	48387104	+	NM_006579	EBP	exon	TAAAAGATCTTGACTCTAAGGAAAGAGTATGCCAAGGGAGACAGCCGATACATCCTGGGT	7.67932	7.21717	7.14999	7.53307	8.93902	9.40721	8.52018	8.87319
EX_72_8140777	0.00239101	0.337776	hsa_circ_0032265	chr14	67769126	67787976	+	NM_022474	MPP5	exon	TCGTACACAGGGTGCTACAGTTCGTAATGAAATGGACTCTGTCATCATTAGCCGGATAGT	8.56633	8.02047	7.91202	7.52151	9.90515	9.53235	9.38017	9.61161
EX_41_9544325	0.00853688	0.337692	hsa_circ_0047563	chr18	43664109	43669962	-	NM_001001937	ATP5A1	exon	ATGCATAGTTGGTATGTCCTTGAACTTGGAACCTGACAATGTTGGTGTTGTCGTGTTTGG	10.7409	9.96536	10.9359	10.3752	12.2887	12.1897	11.8959	12.0622
EX_91_8795258	0.00755418	0.337616	hsa_circ_0047573	chr18	43669394	43669962	-	NM_001001937	ATP5A1	exon	ATTTCAGCTGGGGGTATGTCCTTGAACTTGGAACCTGACAATGTTGGTGTTGTCGTGTTT	10.9338	10.134	11.1762	10.5792	12.5435	12.3226	12.1466	12.2532
EX_93_8879046	0.011798	0.337419	hsa_circ_0010854	chr1	23755055	23756423	-	NM_017707	ASAP3	exon	TTTCACTCATCTCTAATAAAGGATTGGGGGGTCAGTTGTTGGCATCACTGAAGGAGATGG	7.82005	7.2974	8.41666	8.35688	9.73079	9.62818	9.61279	9.44354
EX_72_8334614	0.00918973	0.336875	hsa_circ_0047558	chr18	43664109	43666460	-	NM_001001937	ATP5A1	exon	ATGCATAGTTATCTTCTTGGAAACAGAATTGTTCTACAAAGGTATCCGCCCTGCAATTAA	12.3042	11.5777	12.0454	11.937	13.529	13.8232	13.1451	13.655
EX_55_2537532	0.0180791	0.336707	hsa_circ_0033005	chr14	93178003	93180230	-	NM_001008530	LGMN	exon	TGGAAACAAACTTCATGTAAAGGACCTGAATGAGACCATCCATTACATGTACAAACACAA	9.2558	9.94772	8.5106	10.5399	11.5939	11.8407	10.0256	11.2598
EX_78_9203734	0.0136363	0.335403	hsa_circ_0008898	chr10	126097110	126100769	-	NM_000274	OAT	exon	GTTTTTGCAGATCTGTGGTTTTTCTACTTGAAGGACACAATGTTTTCCAAACTAGCACAT	6.7836	7.16733	7.66126	7.43104	9.25084	8.33708	8.90736	8.85275
EX_35_0668154	0.00031725	0.333585	hsa_circ_0012922	chr1	68591040	68592018	-	NM_024911	WLS	exon	ATATGTGTACATGCATATCCCCTCCTGCTAAAACTCATAGCGATCTGGGTGTCCATAGTG	8.6837	8.33856	7.94555	7.85024	10.2422	9.81519	9.44354	9.68901
EX_93_0758006	0.000542751	0.333359	hsa_circ_0030754	chr13	100888095	100962162	+	NM_000282	PCCA	exon	GTTATTCGAGGATGCAGAAGAAGCTGTCAGAATTGCAAGGGAAATTGGCTACCCTGTCAT	7.92472	7.53824	7.82981	7.32151	9.46858	9.19139	9.1882	9.16077
EX_60_0202386	0.00960711	0.332299	hsa_circ_0047559	chr18	43664109	43667198	-	NM_001001937	ATP5A1	exon	TGAAAAATAAAGGTTCCATAATGCATAGTTGCTGTTGCTTACCGTCAGATGTCTCTGTTG	10.6868	9.91785	10.3312	10.4454	11.8784	12.2331	11.5069	12.1212
EX_39_0961916	0.000714015	0.332284	hsa_circ_0074328	chr5	141000442	141005850	-	NM_003883	HDAC3	exon	TTGTACCTTTGGAATGCGTTGAATATGTCAAGAGCTTCAATATCCCTCTACTCGTGCTGG	9.30665	9.06738	10.0028	9.77118	11.044	10.9449	11.3785	11.2835
EX_53_2478860	0.00294941	0.330474	hsa_circ_0077171	chr6	80912818	81053529	+	NM_000056	BCKDHB	exon	GACCATATAGGTTCATGTGATCCGAGAGGTAGCTTCCATGGCAAAAGAAAAGCTTGGAGT	8.87976	8.75377	8.84208	8.75862	10.193	10.8321	10.1971	10.3031
EX_14_3652262	0.00223195	0.330242	hsa_circ_0074779	chr5	156757749	156817676	+	NM_001037332	CYFIP2	exon	TAAGAATGTGTGTCCTGTTGGATAAACGTTTTCGAGCTGAGTGTAAGAATTATGGCGTCA	9.31304	8.8819	9.27777	9.56833	10.6399	10.8855	11.0376	10.9245
EX_01_9090246	0.00207104	0.327187	hsa_circ_0025601	chr12	21791286	21810728	-	NM_001174097	LDHB	exon	AAATTGGAAGGAAGTGCATAAGATGGTGGTTGAAAGTCCGCACGACTGTTACAGAGGTCT	11.2201	10.5411	10.9868	11.3596	12.6344	12.6014	12.7264	12.7162
EX_55_9863241	0.0022017	0.327105	hsa_circ_0073064	chr5	75884730	75923325	+	NM_006633	IQGAP2	exon	GCAAAACAATTTTGTATCTGTTCAAACTAGGAATAGCACCCCAGATCCAGGATTTGTTGG	10.6462	10.1828	10.2824	10.8039	12.0586	12.2623	11.9552	12.16
EX_17_7043797	0.00730239	0.325748	hsa_circ_0047561	chr18	43664109	43668223	-	NM_001001937	ATP5A1	exon	GTTCCATAATGCATAGTTGAAAACCTCAATTGCTATTGACACAATCATTAACCAGAAACG	8.845	8.08077	8.80302	9.01185	10.0685	10.4387	10.1792	10.6234
EX_20_5356727	0.00759554	0.325225	hsa_circ_0001869	chr9	88920106	88924932	-	NM_001185074	ZCCHC6	exon	TCAAGGAAAAGCCCTTCATAACACAAGGCTTTTATCTGCTTATTCCGCCATTGATCCCAG	8.81007	8.06265	7.94335	8.67925	9.83635	9.99965	10.1443	10.1672
EX_69_3034084	0.0164436	0.324197	hsa_circ_0042381	chr17	19552063	19568360	+	NM_001031806	ALDH3A2	exon	TCATTATGCACTTCACGCTCAACTCTTTCCCATTTGGAGGAGTGGAGTCCTCCCCCGGCG	11.7052	11.1825	11.4381	10.6683	12.7021	12.785	12.8641	13.2688
EX_57_4263137	0.00103866	0.320149	hsa_circ_0086357	chr9	8499646	8501059	-	NM_002839	PTPRD	exon	TGATGCACAGAGCCGTCAGCTCCTCCTCAAGACATTAGTTGCACCAGCCCAAGTTCCACT	8.31924	8.42532	7.64939	7.32479	10.1518	9.80792	9.13352	9.23766
EX_68_7668236	0.00851294	0.318774	hsa_circ_0021696	chr11	34474636	34493607	+	NM_001752	CAT	exon	CGTAAGAACATTTCCATCTTTTATCCACAGCCAAAAGAGAAATCCTCAGACACATCTGAA	8.22378	6.90269	7.20406	8.07145	9.42748	9.40106	9.02172	9.52188
EX_45_9718853	0.0111356	0.318008	hsa_circ_0021701	chr11	34485651	34493607	+	NM_001752	CAT	exon	ATAATCTGTACGTAAGAACAGTGGTGCTCCAAATTACTACCCCAACAGCTTTGGTGCTCC	9.4697	8.14587	8.41898	9.18523	10.6433	10.747	10.0968	10.6565
EX_14_0662196	0.00265564	0.316348	hsa_circ_0073738	chr5	125918542	125929096	-	NM_001182	ALDH7A1	exon	TGCCTTCTGAAAGTTATTACGACCTATTGCCCTGCTAACAACGAGCCAATAGCAAGAGTC	8.59651	8.4657	9.5252	8.79383	10.6178	10.0728	10.7449	10.7389
EX_45_5739457	0.00616042	0.314764	hsa_circ_0027784	chr12	96051582	96077487	-	NM_021229	NTN4	exon	TAATAAAGGAATATGATCTGACGTGTTCCTGCCATCCAGTAGGATCAGCTGTCCTTCCTG	8.19319	7.22904	7.06185	6.85619	9.20757	9.39143	8.93935	8.79854
EX_15_4501403	0.00250354	0.313755	hsa_circ_0012963	chr1	76198328	76200556	+	NM_001127328	ACADM	exon	ATTGATGTGTAGTTCACCGAACAGCAGAAAGAATTTCAAGCTACTGCTCGTAAATTTGCC	8.20595	7.73083	8.31924	7.82759	9.76136	9.76231	9.57023	9.7543
EX_86_3345263	2.75819e-05	0.312327	hsa_circ_0016291	chr1	207495726	207500182	+	NM_001114752	CD55	exon	GAGTGCAGAGGTGACTGTGGCCTTCCCCCAGATGTACCTAATGCCCAGCCAGCTTTGGAA	11.1009	11.2149	11.7711	11.324	12.8827	12.8908	13.4473	12.9151
EX_65_1334776	0.0182553	0.311821	hsa_circ_0085288	chr8	104383785	104395217	+	NM_138455	CTHRC1	exon	TTTATATCTGTTAAATAAAAATTATTTCCAACAACTGCGGCGGCCTCGGAGCGCGGCGGA	7.7855	7.60099	8.66915	6.57892	9.96067	9.93049	9.52639	7.86104
EX_76_2284762	0.00752368	0.311369	hsa_circ_0030767	chr13	100959445	101020828	+	NM_000282	PCCA	exon	AGTGTTCTCGGTCCGAGTGGACAGTGGCATCCAACCAGGAAGTGATATTAGCATTTATTA	8.88079	8.09591	8.14859	8.16792	9.93162	10.4099	9.7403	10.0158
EX_77_3977785	0.00210427	0.309833	hsa_circ_0032266	chr14	67779243	67790529	+	NM_022474	MPP5	exon	GAATCCAAAGATCCATGTAAAAGCTCATTTTGACTATGACCCCTCAGATGACCCTTATGT	9.37936	8.89925	8.8162	8.45605	10.7758	10.5544	10.4512	10.6635
EX_63_6826164	0.0115	0.308924	hsa_circ_0030766	chr13	100959445	100992513	+	NM_000282	PCCA	exon	GAAAATTCAAGGTCCGAGTGGACAGTGGCATCCAACCAGGAAGTGATATTAGCATTTATT	8.88558	8.12066	8.19111	8.03035	9.87493	10.4908	9.62317	10.0468
EX_65_0260045	0.00439896	0.308045	hsa_circ_0025597	chr12	21788274	21810728	-	NM_001174097	LDHB	intergenic_region	TAAAATTAACTATTGTAGTGTGCTCCGCACGACTGTTACAGAGGTCTCCAGAGCCTTCTC	9.53793	8.82343	9.78932	9.4545	11.2533	11.1905	11.1517	10.9518
EX_32_7901564	0.00191571	0.306972	hsa_circ_0025591	chr12	21788274	21790128	-	NM_001174097	LDHB	intergenic_region	TGTAGTGTGCTGCCTATGAAGTCATCAAGCTAAAAGGATATACCAACTGGGCTATTGGAT	13.0303	12.3403	12.6188	12.8135	14.3914	14.49	14.4087	14.4144
EX_13_4096431	0.0167843	0.306553	hsa_circ_0087068	chr9	37432004	37436986	+	NM_012203	GRHPR	exon	TTCTATTATTAAATAATTCTCTGAGGGGCGACGTCGTAAACCAGGACGACCTGTACCAGG	10.3792	8.85239	9.91231	9.16862	11.3513	11.4527	11.3497	11.4756
EX_74_7573979	5.87469e-05	0.306332	hsa_circ_0040196	chr16	70294946	70310534	-	NM_001605	AARS	exon	TATTGATGAGGAATTGGCATGTAAGATGGCTCTGGAACTCCTCACCCAAGAGTTTGGCAT	9.01492	9.03539	9.67096	9.07749	10.6366	10.8328	11.2992	10.8845
EX_67_8243205	0.0046515	0.305536	hsa_circ_0030753	chr13	100888095	100959514	+	NM_000282	PCCA	exon	GATTTCAAAAGATGCAGAAGAAGCTGTCAGAATTGCAAGGGAAATTGGCTACCCTGTCAT	7.78552	6.56946	7.60253	7.31464	9.22369	8.99874	9.0512	9.10377
EX_43_9938977	0.00119588	0.30356	hsa_circ_0030756	chr13	100914982	100962162	+	NM_000282	PCCA	exon	GTTATTCGAGGGATGGTTTTAGATTGTCATCTCAAGAAGCTGCTTCTAGTTTTGGCGATG	8.69354	8.16315	8.45729	7.77178	10.22	9.90195	10.0441	9.9377
EX_22_7222633	0.00909772	0.303516	hsa_circ_0027788	chr12	96063853	96104407	-	NM_021229	NTN4	exon	TATTCATATGCCTGCAAGTGTAATGGGCATGCTGATACCTGTCACTTCGACGTTAATGTG	7.8709	6.52765	6.93021	6.80285	8.95478	9.06856	8.65716	8.67265
EX_31_9919500	0.00658597	0.303015	hsa_circ_0033486	chr14	103985994	103987771	-	NM_001823	CKB	intergenic_region	TGATGCTGAAATAAACTAGGGTTTTGGCCTGCCTGCGTCTGACCCTGTCCAGCCTGGACG	11.2876	10.6126	11.4816	10.6501	12.331	12.7761	13.1543	12.7469
EX_79_2602485	0.0290313	0.302445	hsa_circ_0057970	chr2	209103794	209118683	-	NM_005896	IDH1	exon	AAAGGTTTACCCAAGCGATAAACTACATTCAGTTGAGTCTGCAAGACTGGGAGGAACTGG	7.46786	8.01511	8.63346	8.6179	10.5207	9.6486	9.76214	9.83394
EX_28_5358488	0.00525762	0.298252	hsa_circ_0036496	chr15	79214091	79224800	-	NM_004390	CTSH	exon	CTGGTCCTGGGGTGCCTGCGGCAGTTGCTGGACTTTCTCCACCACTGGGGCCCTGGAGTC	9.88187	9.64028	9.50572	9.90361	11.0658	11.9237	11.3857	11.4428
EX_87_5288996	0.00795337	0.297221	hsa_circ_0030768	chr13	100959445	101101559	+	NM_000282	PCCA	exon	TGGTACAGTGGTCCGAGTGGACAGTGGCATCCAACCAGGAAGTGATATTAGCATTTATTA	8.93573	8.32688	8.23162	8.12952	10.0631	10.704	9.71183	10.1098
EX_68_9763099	0.00534953	0.296509	hsa_circ_0027790	chr12	96076482	96131922	-	NM_021229	NTN4	exon	CTACACTCAGGTTATTTTCAAAGCTTTGTCACCACCATACGATACAGAGAACCCTTACAG	8.63178	7.30769	7.94621	7.64039	9.91474	9.71293	9.51258	9.71748
EX_06_8043753	6.24398e-05	0.2965	hsa_circ_0037105	chr15	102201914	102224440	-	NM_152334	TARSL2	exon	GCGGAAAATGTCTAATGTTTGCCCATCGTCCACGATCTTGGAGGGAAATGCCTATTAGAT	9.23984	9.04002	8.52887	8.5139	10.9976	10.9002	10.2616	10.1162
EX_49_5361258	0.0388201	0.295881	hsa_circ_0018438	chr10	61956284	61967991	-	NM_020987	ANK3	exon	TGCTGGGAAGAATGGATTATCTCCATTGCACATGGCCACACAAGGGGATCATTTAAACTG	8.05677	6.35092	8.37437	5.41879	9.36544	9.061	9.42578	9.13045
EX_78_5431904	0.00313975	0.294727	hsa_circ_0052416	chr2	224863	253115	-	NM_015677	SH3YL1	exon	GAGAGAGTTGTGAATAACCCTATACCTTCCAATTTGAAATCAGAAGCAAAAAAGGCTGCC	8.19081	8.31261	7.42467	8.3524	9.73654	9.75658	9.78347	10.1832
EX_27_2741226	0.00994412	0.294137	hsa_circ_0028648	chr12	118575843	118583390	+	NM_002567	PEBP1	intergenic_region	CTGAATGAAGGTTAAGAATAGACCCACCAGCATTTCGTGGGATGGTCTTGATTCAGGGAA	11.2795	10.5539	11.0569	10.7642	12.3915	13.0024	12.4977	12.8446
EX_84_6561649	0.00590296	0.293991	hsa_circ_0004576	chr17	64683228	64685165	+	NM_002737	PRKCA	exon	GAAATTCGAGTACGAGATGCAAAAAATCTAATCCCTATGGATCCAAACGGGCTTTCAGAT	6.57654	6.48925	7.68273	7.35119	8.88234	8.71617	8.85743	9.04494
EX_26_0375022	0.0111237	0.292874	hsa_circ_0028650	chr12	118582390	118583390	+	NM_002567	PEBP1	intergenic_region	AATAAAAATAGAAACCTGAATGAAGGCCTCCACCGCTATGTCTGGCTGGTTTACGAGCAG	12.4968	11.8229	12.3812	11.9432	13.6123	14.2954	13.7673	14.0693
EX_92_4715601	0.0087932	0.292618	hsa_circ_0029641	chr13	20977805	21006435	-	NM_015974	CRYL1	exon	AGTTTTTGATTCCTTAAAGACAGTGAATCCGCCATACTACATCCCGCTGGTTGAGCTGGT	9.96988	9.19671	9.62818	9.8803	11.2958	11.831	11.3023	11.3854
EX_68_6798525	0.0077991	0.292001	hsa_circ_0028649	chr12	118582390	118583387	+	NM_002567	PEBP1	exon	TTGAATAAAAATAGAAACCTGAATGGCCTCCACCGCTATGTCTGGCTGGTTTACGAGCAG	12.2508	11.6257	12.1299	11.6906	13.4356	13.9874	13.5757	13.8387
EX_10_2926103	0.000557883	0.291633	hsa_circ_0003064	chr13	100914982	100925600	+	NM_000282	PCCA	exon	AAGACTCCAGGGATGGTTTTAGATTGTCATCTCAAGAAGCTGCTTCTAGTTTTGGCGATG	8.96324	8.36104	8.70415	8.12855	10.5657	10.1463	10.4042	10.2581
EX_39_8617665	0.00293826	0.288632	hsa_circ_0012964	chr1	76211490	76216231	+	NM_001127328	ACADM	exon	ACTTGTAGAGGTATTTTTTATTGGCACGTTCTGATCCAGATCCTAAAGCTCCTGCTAATA	10.2254	9.63896	9.75231	9.51928	11.5147	11.8948	11.5026	11.4537
EX_75_9988286	0.00918548	0.286796	hsa_circ_0070702	chr4	114120166	114158328	+	NM_001148	ANK2	exon	ACAATCCAAGAAGGGAAATACCGCTCTTCACATTGCATCTTTGGCTGGACAAGCAGAAGT	7.44214	6.40258	6.7392	8.24881	9.37148	8.74993	9.25102	9.30447
EX_41_1635513	0.000643632	0.286706	hsa_circ_0037348	chr16	1859103	1867272	-	NM_001040427	HAGH	exon	TATTTATTCCCATAAGTGACACCTTGTTTGTGGCTGGCTGCGGGAAGTTCTATGAAGGGA	10.3756	10.1346	10.3274	10.6159	12.0499	12.3023	12.0278	12.3001
EX_86_9635048	0.00801347	0.282817	hsa_circ_0086354	chr9	8485761	8501059	-	NM_002839	PTPRD	exon	GTGGATCAAGAGCCGTCAGCTCCTCCTCAAGACATTAGTTGCACCAGCCCAAGTTCCACT	7.42975	7.26794	8.58885	8.18324	9.95077	9.57871	9.79612	9.81444
EX_75_9511383	0.00348944	0.28133	hsa_circ_0075491	chr6	3010258	3019994	+	NM_000904	NQO2	exon	AGCTACCTGGGTAAGAAAGTACTCATTGTCTATGCACACCAGGAACCCAAGTCTTTCAAC	10.6853	9.96012	10.0754	10.8179	12.2068	12.4512	11.7373	12.5276
EX_16_0102196	0.00343145	0.280278	hsa_circ_0075492	chr6	3012777	3019994	+	NM_000904	NQO2	exon	AGCTACCTGGGTACTCTTTCTAATCCTGAGGTTTTCAATTATGGAGTGGAAACCCACGAA	10.4044	9.59542	9.91393	10.3905	11.9761	12.0893	11.4966	12.152
EX_48_6269434	0.00081507	0.278692	hsa_circ_0030757	chr13	100914982	101101559	+	NM_000282	PCCA	exon	TGGTACAGTGGGATGGTTTTAGATTGTCATCTCAAGAAGCTGCTTCTAGTTTTGGCGATG	8.9616	8.28518	8.63224	8.08481	10.5449	10.3009	10.3634	10.2685
EX_92_7710640	0.00905752	0.275021	hsa_circ_0030770	chr13	100962086	101020828	+	NM_000282	PCCA	exon	AGTGTTCTCGCTAATCACATATGGCTCTGATAGAACTGAGGCACTGAAGAGAATGGCAGA	8.75142	8.14966	7.65233	8.04578	9.78431	10.6635	9.54102	10.0268
EX_26_6095613	0.000486409	0.274622	hsa_circ_0008129	chr1	76205664	76216231	+	NM_001127328	ACADM	exon	ACTTGTAGAGGCTTATTGTGTAACAGAACCTGGAGCAGGCTCTGATGTAGCTGGTATAAA	10.1698	9.69549	10.4732	9.8325	11.8743	11.755	12.1526	11.9465
EX_69_8875390	0.00304747	0.274183	hsa_circ_0025593	chr12	21788274	21795059	-	NM_001174097	LDHB	intergenic_region	TGTAGTGTGCTGGACATTCTTACGTATGTTACCTGGAAACTAAGTGGATTACCCAAACAC	12.0562	11.4184	11.5577	12.0879	13.5663	13.8907	13.4886	13.7285
EX_89_8002481	0.000802343	0.273767	hsa_circ_0037349	chr16	1859103	1870015	-	NM_001040427	HAGH	exon	AACAAGTATTTATTCCCATAAGGACCATGCTGGCGGGAATGAGAAACTGGTCAAGCTGGA	7.578	7.07387	6.88248	7.78315	9.11269	9.21867	8.93841	9.61773
EX_79_1056177	0.000901097	0.272393	hsa_circ_0025641	chr12	26217430	26220646	+	NM_001164746	RASSF8	exon	ATTGAAAGGGGTCGAACTGGAAGGTACACCCTTATAGAGAAATGGAGAGATACTGAAAGA	7.09624	7.53501	7.05769	7.64764	9.31938	9.19905	9.10339	9.30329
EX_26_6246660	0.0102968	0.272325	hsa_circ_0030773	chr13	100982814	101101559	+	NM_000282	PCCA	exon	TGGTACAGTGGTGTTACACATAATATTGCATTACTTCGAGAGGTGATAATCAACTCACGC	8.43364	7.76333	7.54107	7.69704	9.46402	10.3154	9.29324	9.82264
EX_60_0692790	0.006094	0.272171	hsa_circ_0025594	chr12	21788274	21797042	-	NM_001174097	LDHB	intergenic_region	TGTAGTGTGCATTATTCTGTGACTGCCAATTCTAAGATTGTAGTGGTAACTGCAGGAGTC	10.9782	10.2994	10.4515	10.9567	12.4075	12.9496	12.3413	12.5401
EX_42_3787570	0.00223414	0.271664	hsa_circ_0025590	chr12	21788274	21788643	-	NM_001174097	LDHB	intergenic_region	ATTGTAGTGTGCGGGATGTATGGCATTGAGAATGAAGTCTTCCTGAGCCTTCCATGTATC	13.4249	12.7935	12.9577	13.3262	14.9598	15.214	14.8978	15.0234
EX_60_9459572	0.00479226	0.271195	hsa_circ_0087116	chr9	43890295	43908523	+	NM_001201380	CNTNAP3B	exon	AAGGTTTTAGAGTCATTTTGGAATTCAGCTTCCTTCAACACTGAGACTTCATACCTTCAT	7.1049	6.18705	7.12013	8.55714	9.77694	7.92387	8.94252	10.058
EX_53_7944930	0.0026711	0.270882	hsa_circ_0025592	chr12	21788274	21791404	-	NM_001174097	LDHB	intergenic_region	AATTAACTATTGTAGTGTGCTGGCTGTGTGGAGTGGTGTGAATGTGGCAGGTGTTTCTCT	12.7097	12.0653	12.2054	12.6483	14.2551	14.5154	14.1996	14.2804
EX_11_1068809	0.00646776	0.269106	hsa_circ_0025596	chr12	21788274	21807611	-	NM_001174097	LDHB	intergenic_region	TGTAGTGTGCTGCAAAATGGCAACTCTTAAGGAAAAACTCATTGCACCAGTTGCGGAAGA	9.26699	8.4242	9.06109	9.2537	10.905	11.1902	10.6957	10.8967
EX_79_7063458	0.00531379	0.266548	hsa_circ_0002880	chr13	100953713	100982925	+	NM_000282	PCCA	exon	TCTCCGATGTGTATCCTGATGGCTTCAAAGGTTGAGCATCCTGTCACAGAATGCATTACT	9.26357	8.58116	8.5383	8.61465	10.5482	11.1014	10.2847	10.7025
EX_96_5132786	0.0176237	0.266067	hsa_circ_0078646	chr6	166778407	166779594	-	NM_016098	BRP44L	exon	TATTTGTTAACCCTCTGTTGCTATTCTTTGACATTCATGAGATTTGCCTACAAGGTACAG	9.90828	9.57447	10.4583	10.1	11.2343	12.5726	11.8058	11.8951
EX_46_5486963	0.005285	0.264946	hsa_circ_0025600	chr12	21791286	21807611	-	NM_001174097	LDHB	exon	TGGTTGAAAGTGCAAAATGGCAACTCTTAAGGAAAAACTCATTGCACCAGTTGCGGAAGA	9.51201	8.70559	9.36144	9.48398	11.1949	11.4448	11.021	11.1718
EX_57_8947113	0.000773986	0.261829	hsa_circ_0056894	chr2	165578584	165600385	-	NM_014900	COBLL1	exon	GACAGATAAGGAGAAAACCAAAAGCCAAGGCACCACTTCCTCCAGCTGAGACCAAATATA	8.68582	8.99396	9.32183	8.75299	10.5197	10.9239	10.9971	11.0751
EX_11_8966913	0.00785987	0.259104	hsa_circ_0036497	chr15	79215334	79224800	-	NM_004390	CTSH	exon	AACTCTTGGGGTCCCCAGTGGGGAATGAACGGGGTGCCTGCGGCAGTTGCTGGACTTTCT	10.4144	9.94237	10.2523	10.2391	11.7395	12.6852	11.9401	12.1362
EX_49_3270434	0.0256258	0.257774	hsa_circ_0059415	chr20	6088178	6096691	-	NM_017671	FERMT1	exon	GAATCCTAAAATATATCCCAAGACTGGTCAGACTTTGCTCTTTGGTGGGAACAGAAGCAT	6.31011	8.77726	5.90813	7.67812	9.60052	9.59375	9.09003	9.88172
EX_26_3979407	0.0110422	0.257203	hsa_circ_0030774	chr13	100982814	101167821	+	NM_000282	PCCA	exon	TGGAGACGCGGTGTTACACATAATATTGCATTACTTCGAGAGGTGATAATCAACTCACGC	8.45572	7.59521	7.46094	7.54884	9.52881	10.3201	9.29941	9.78593
EX_17_7402201	0.000456808	0.252149	hsa_circ_0055883	chr2	101638142	101638983	-	NM_001102426	TBC1D8	exon	AACTATTATACAGGCTTCATATCCCTCCAGAGAGAACATATGATGAGCTGTTACTGGGAG	9.73435	9.31644	10.2829	10.1053	11.8605	11.6296	12.1277	11.9121
EX_27_9855826	0.0155825	0.251758	hsa_circ_0078645	chr6	166778407	166778941	-	NM_016098	BRP44L	exon	TATTTGTTAAGATGACTAAAACGGCATCTGCATAACAATGGAAAAGGAAGAACAAGGTCT	8.54314	8.43779	8.86851	8.93623	9.82167	11.4338	10.4511	10.635
EX_31_8310204	0.000253009	0.248961	hsa_circ_0050287	chr19	21544567	21558766	+	NR_027130	ZNF738	exon	ACACAGTATGGTAGCCACACCCCCAGGACGACCTGAGGTATGGAGTGTATCCTGTCAAGG	9.94331	9.61591	10.0307	10.0538	11.9278	11.559	12.2856	11.842
EX_88_8010253	0.0122182	0.248586	hsa_circ_0030771	chr13	100982814	101020828	+	NM_000282	PCCA	exon	AGTGTTCTCGGTGTTACACATAATATTGCATTACTTCGAGAGGTGATAATCAACTCACGC	8.45693	7.36564	7.27337	7.63892	9.52857	10.2715	9.33206	9.78469
EX_68_1556420	0.0375184	0.246202	hsa_circ_0086361	chr9	8517847	8521546	-	NM_002839	PTPRD	exon	CAGACAGGAGTTCGCCGTGTCCCACCAAGATTCTCTATCCCACCCACTAATCATGAAATC	6.58663	8.031	8.50944	8.33732	10.5331	9.79156	9.93207	9.81644
EX_30_4490825	0.00419889	0.244955	hsa_circ_0036499	chr15	79227188	79228092	-	NM_004390	CTSH	exon	CTCGGCATCTTGGCACTGAACCAATTTTCAGACATGAGCTTTGCTGAAATAAAACACAAG	9.18007	8.92077	9.55257	9.29587	10.9021	11.6594	11.1528	11.318
EX_31_9817792	0.0104597	0.244757	hsa_circ_0057969	chr2	209103794	209110148	-	NM_005896	IDH1	exon	GTTTACCCAATACAGAGCAACTGATTTTGTTGTTCCTGGGCCTGGAAAAGTAGAGATAAC	8.37596	8.7436	9.11009	9.288	11.283	11.0859	10.6952	10.6411
EX_35_4988851	0.00112121	0.242397	hsa_circ_0090028	chrX	19431474	19444461	-	NM_001001671	MAP3K15	exon	CACAGAAATGGTATCGCAAAGGGTTTGAACTCCAGTCATCCCTCTATTCGGGAATTAATC	7.05259	6.82614	7.07529	7.69343	9.14006	9.16192	9.3654	9.29799
EX_19_8033112	0.0175477	0.242389	hsa_circ_0007399	chr2	101638142	101650220	-	NM_001102426	TBC1D8	exon	AAGATTAAACTATTATACAGGCTTCATATCCCTCCAGATGCGGTGACGGATCTTGCCTCA	10.0588	9.5136	8.59609	8.58265	12.3243	11.8845	9.92386	9.47856
EX_41_0171017	0.0100038	0.24152	hsa_circ_0067464	chr3	136035782	136047699	+	NM_001178014	PCCB	exon	GCAGTGCGAGGTTGTTGATGAGCGTGAATTTTTTGAGATCATGCCCAATTATGCCAAGAA	7.41444	6.66266	7.16843	7.12086	9.03958	9.70669	8.71629	9.00918
EX_70_3686245	0.000752485	0.239924	hsa_circ_0069298	chr4	20493383	20541207	+	NM_004787	SLIT2	exon	TGATACTCTCCATTCTTTATCTACTCTGTCACCAGTCATTTATGGCTCCTTCTTGTAGTG	7.23663	7.16609	7.23539	7.20237	9.28179	9.05989	9.01289	9.63725
EX_08_8912811	0.0118407	0.23479	hsa_circ_0033487	chr14	103985994	103988287	-	NM_001823	CKB	intergenic_region	TACTGCTGATGCTGAAATAAACTAGGGTTTTGGCCTGCCTGCGTCTGAGGCGGCGACGAC	11.7003	10.7015	11.8315	10.5527	12.8595	13.5104	13.7503	13.3308
EX_38_0741598	0.0099189	0.231079	hsa_circ_0030775	chr13	100992410	101101559	+	NM_000282	PCCA	exon	TGGTACAGTGGACACATGCTAACCAAGAGTGAGAAGAACCAGTTATTGGCAATAGCATCA	9.06349	7.8	7.8954	8.27439	10.2934	10.8453	10.0713	10.5308
EX_00_8956823	0.00113966	0.230399	hsa_circ_0022583	chr11	62649364	62652829	+	NM_001012662	SLC3A2	exon	TTTGAATGCCACTGGCAATCGCTGGTGCAGCTGGAGTGTCTGAAGGGGCGTCTCGATTAC	9.86664	9.79124	9.38965	9.72248	12.0472	12.2808	11.2108	11.5004
EX_68_7065228	0.00940312	0.229903	hsa_circ_0082796	chr7	141747584	141752784	+	NM_004668	MGAM	exon	GCAGTTCAAGTCGAAAGAACCCTCTTGGTCTTATCATTGCCCTAGATGAGAACAAAGAAG	8.20268	7.54397	9.30625	7.42034	10.6393	10.2048	10.5117	10.4062
EX_20_0646172	0.00449629	0.22923	hsa_circ_0069925	chr4	72363217	72400105	+	NM_001098484	SLC4A4	exon	TAAACTCAAGTACCATAATACTACCTTTGACTGGGCATTTTTGTCGAAGAAGGAGTGTTC	9.75517	8.39383	9.29799	9.30767	11.5443	11.3299	11.0104	11.6092
EX_51_4080134	0.00140937	0.228397	hsa_circ_0016590	chr1	224586216	224606118	-	NM_025160	WDR26	exon	CGATTAGCTTTGTTAAATGTAGCAACTCAGCCTATTTACCACCATCAGTGATGCTTCCCC	7.35157	6.96069	7.04763	7.85829	9.4031	9.27533	9.64249	9.56936
EX_28_5381469	0.00123964	0.227317	hsa_circ_0035353	chr15	53957768	53994551	-	NM_182758	WDR72	exon	TTCATGTAAGATTCTCCCCCTCATAAAGTTCTTAAAGGCCACCACCAAAGTGTCACTTCA	9.13753	8.39663	9.26357	8.85059	11.399	10.8339	10.8937	11.1462
EX_30_9684818	0.0106325	0.226036	hsa_circ_0067466	chr3	136045644	136047699	+	NM_001178014	PCCB	exon	GCAGTGCGAGGATGCTTGGATATTAATTCATCTGTGAAAGGGGCTCGTTTTGTCAGATTC	8.1263	7.2859	8.13786	8.21439	10.0575	10.5414	9.66901	10.1251
EX_75_1413304	0.00244567	0.225931	hsa_circ_0056893	chr2	165578584	165586625	-	NM_014900	COBLL1	exon	GACAGATAAGTAAACCTATGATGGACTTGTTGATATTCCTTTGTGCACAGTATCACTTAA	7.39354	7.71307	7.65021	6.84447	9.27461	9.68296	9.64104	9.69863
EX_87_0591847	0.000162687	0.219246	hsa_circ_0068033	chr3	175165016	175455187	+	NM_207015	NAALADL2	exon	AACCTTAAAGATGAAAGTTTTAGACAAAGCCGATCAAACCTCACCTCTCTATTAGTGCAG	8.30017	8.07746	8.78745	8.5695	10.607	10.4975	10.806	10.6639
EX_74_2200152	0.0132359	0.218053	hsa_circ_0067467	chr3	136046475	136049013	+	NM_001178014	PCCB	intron	TTCTAGAAAGATCTCGCCTATGGAGGTGCCTATGATGTCATGAGCTCTAAGCACCTTTGT	7.57069	6.38007	7.40744	7.59582	9.39933	9.89357	9.11423	9.5293
EX_40_6386053	0.00731701	0.216277	hsa_circ_0030755	chr13	100909848	101077985	+	NM_000282	PCCA	exon	TGTCAGCGTTGATGGCACTCAGAGGACTGTCCAGGCTACCCTGTCATGATCAAGGCCTCA	11.0692	9.94155	9.64463	10.1067	12.4139	12.9776	12.0138	12.4569
EX_11_7128132	0.0074898	0.216233	hsa_circ_0057968	chr2	209100952	209106869	-	NM_005896	IDH1	exon	CTAATTACCAGCAGTACAAGTCCCAGTTTGAAGCTCAAAAGATCTGGTATGAGCATAGGC	7.5308	7.77088	7.63665	8.44862	10.2365	10.5967	9.46694	9.87452
EX_67_5089475	0.0260086	0.215092	hsa_circ_0016527	chr1	222731649	222750985	-	NM_005681	TAF1A	exon	GTGAAATGTAATCTCCTTACAACATGCATTATACCTTCTGCATCATGGAATGCTTAAAGA	7.59661	5.69845	8.2305	7.58347	9.16599	9.86412	10.1303	9.64784
EX_77_8958723	0.00154906	0.213031	hsa_circ_0020576	chr10	135175986	135176437	-	NM_004092	ECHS1	exon	AGCGATTCAGATTACAGATGACCGGAAAGAAGGGATGACCGCGTTTGTGGAAAAGAGAAA	12.407	11.5905	12.253	11.7033	14.3636	14.3225	14.1525	14.1951
EX_96_1505825	0.000148516	0.212245	hsa_circ_0068032	chr3	175165016	175189546	+	NM_207015	NAALADL2	exon	GGTAGTAGAGATGAAAGTTTTAGACAAAGCCGATCAAACCTCACCTCTCTATTAGTGCAG	8.13853	7.99385	8.60103	8.39863	10.4022	10.4992	10.6988	10.5368
EX_40_2727226	0.000334222	0.212204	hsa_circ_0020210	chr10	122273422	122334813	+	NM_001030059	PPAPDC1A	exon	CACTGGCAAGGCAATTTCTTTCCTCACACCCCTGGCTGTTATTTGTGTGGTGAAAATTAT	8.44693	8.1263	9.03802	8.72039	10.6372	10.732	11.2216	10.7687
EX_05_1785489	0.00141865	0.211024	hsa_circ_0086611	chr9	32425835	32430572	+	NM_002197	ACO1	exon	GAGCCATTGGCAAGGATTTAAAGGATTCCAAGTTGCTCCTGAACATCATAATGACCATAA	7.74263	7.00367	7.70389	7.01978	9.93233	9.38527	9.48713	9.75248
EX_07_0836950	0.0237665	0.21057	hsa_circ_0003897	chr11	108004546	108009768	+	NM_000019	ACAT1	exon	AATTCATATGGAAGTGGTCATAGTAAGTGCTACAAGAACACCCATTGGATCTTTTTTAGG	9.96352	8.00437	10.4808	9.26217	11.9003	12.047	11.7951	11.9858
EX_75_6495796	0.027667	0.208424	hsa_circ_0024181	chr11	108002633	108005969	+	NM_000019	ACAT1	exon	TGGACATCAGGAAATAAGATATGTGGAACGGAGTTATGTATCAAAACCCACTTTGAAGGA	8.81359	6.61243	9.11757	8.0817	10.6925	10.8557	10.4779	10.6963
EX_62_7964047	0.0110316	0.204346	hsa_circ_0067459	chr3	135979320	136035906	+	NM_001178014	PCCB	exon	AATTGTTGGCAACCAACCTAAGGTGGCCTCAGGATTTTACAGTTTTTGGAGGCAGTCTGT	7.54308	6.68958	7.67597	7.55742	9.6184	10.1732	9.28013	9.6037
EX_05_3672517	0.00655513	0.203587	hsa_circ_0035431	chr15	57730182	57734676	+	NM_001252335	CGNL1	exon	AAATAACCAACTGGAACAGTGAACCATGGAGCTGTATTTCGGTGAATATCAACATGTGCA	7.98673	8.23007	8.34275	9.56455	11.2096	10.7761	10.8112	11.0472
EX_98_4801441	0.0138705	0.203296	hsa_circ_0035201	chr15	50489696	50497560	+	NM_003645	SLC27A2	exon	CTCACCACAGAACTACAAGCAGCTGTCGAAGAGATACTGCCAAGCCTTAAAAAAGATGAT	9.55431	7.50193	7.98158	8.40802	10.816	11.1132	10.5465	10.959
EX_82_8673697	0.0120864	0.199189	hsa_circ_0057967	chr2	209100952	209103957	-	NM_005896	IDH1	exon	TTAAGTGCTAATTACCACTTCCATTTTTGCCTGGACCAGAGGGTTAGCCCACAGAGCAAA	8.11858	8.14832	8.05242	9.15254	10.7476	11.4551	10.0317	10.4879
EX_06_6130377	0.000765593	0.197253	hsa_circ_0017795	chr10	13322975	13330541	-	NM_001037537	PHYH	exon	ATAAATTCTTTGGAGCTGAAAATAGCGTGAACTTGAAGGCAAGAAGACGTCCCGTCACCC	8.3822	7.63691	7.94382	7.66205	10.3086	10.0208	10.3614	10.4019
EX_35_2947235	0.00289027	0.196135	hsa_circ_0020579	chr10	135175986	135183535	-	NM_004092	ECHS1	exon	TCAGATTACACTGGAGCTGATATCAAGGAAATGCAGAACCTGAGTTTCCAGGACTGTTAC	10.0071	8.99321	9.82749	9.25824	11.9936	12.0853	11.8035	11.8145
EX_54_7573453	0.00230504	0.19388	hsa_circ_0020580	chr10	135175986	135184261	-	NM_004092	ECHS1	exon	TCAGATTACAGTGCTAACTTTGAGTACATCATCGCAGAAAAAAGAGGGAAGAATAACACC	8.13145	7.22592	8.01152	7.68642	10.1485	10.3285	10.108	10.0868
EX_77_4041901	0.00127108	0.190068	hsa_circ_0020577	chr10	135175986	135179599	-	NM_004092	ECHS1	exon	TCAGATTACAGTCTTGTCAGCAAGATTTGTCCTGTTGAGACACTGGTGGAAGAAGCCATC	11.453	10.5183	11.4006	10.7712	13.6332	13.4904	13.4672	13.3369
EX_72_0130487	0.000743718	0.185941	hsa_circ_0013692	chr1	116941551	116947396	+	NM_001160233	ATP1A1	exon	GGCTATTATAATGGAAGTCGTCTGATCTTTGATAACTTGAAGAAATCCATTGCTTATACC	8.55028	8.53933	9.27108	8.41432	10.9632	11.1104	11.2934	11.2629
EX_28_3007044	0.0237038	0.185402	hsa_circ_0063183	chr22	37406905	37415491	-	NM_003312	TST	exon	CTCTCTGTCAACACTGGAATAAACTTTGCCTTTTCTGAGCCAACTTCTCCAGCCGGCCGG	13.2984	10.4608	12.9711	12.1713	14.9886	14.977	14.8533	15.1262
EX_09_8018956	0.000607251	0.181453	hsa_circ_0088221	chr9	118982215	119028264	+	NM_002581	PAPPA	exon	ATTATACAAAAATGACGACTGTACGGACTCCTTCACGCCCAATCAAGTCGCCAGAATGCA	8.17233	7.79099	9.02358	8.52037	10.5661	10.7865	11.3176	10.8669
EX_27_0720151	0.00923241	0.179065	hsa_circ_0039471	chr16	56717076	56718108	+	NM_005952	MT1X	exon	TATGAAATATGTGAATGGCAATAAATTCATCTAGACTATTGGCTCCTGTGCCTGTGCCGG	8.09373	8.479	9.66244	7.37671	11.2136	10.6955	11.4014	11.1254
EX_26_2058953	0.000239837	0.16959	hsa_circ_0013675	chr1	116926635	116930113	+	NM_001160233	ATP1A1	exon	AAACGATAATGTTGGACGTGATAAGTATGAGCCTGCAGCTGTTTCAGAACAAGGTGATAA	9.98145	10.0784	11.0914	9.9934	12.8445	12.4767	13.4628	12.7457
EX_79_2838658	0.00602833	0.16959	hsa_circ_0032539	chr14	74440579	74477853	-	NM_001249	ENTPD5	exon	TTGGGGGTGTGAAATACCAGTATGGTGGCAACCAAGAAGGTTGAAAAAGTGATATAATAA	8.74574	6.58763	6.62635	7.12939	10.4379	10.2004	9.65311	10.1518
EX_99_4023659	0.00170536	0.168279	hsa_circ_0088222	chr9	118982215	119033695	+	NM_002581	PAPPA	exon	AGAAGTCTCCTTCAATTGTATTGATGACGACTGTACGGACTCCTTCACGCCCAATCAAGT	7.77213	7.25103	8.61684	8.2931	10.0785	10.5899	11.0834	10.6517
EX_94_5692352	0.00097784	0.163716	hsa_circ_0035435	chr15	57743697	57754090	+	NM_001252335	CGNL1	exon	AGCAACCAAGGCTTGTAATTCCACATCTGAAGTCAAAGATCTATTGGAACAGAAAAGCAA	7.86998	8.14156	8.12446	9.28419	11.0706	10.9538	10.6406	11.5197
EX_80_1318307	0.00018724	0.16075	hsa_circ_0064856	chr3	38164200	38173496	-	NR_024024	ACAA1	exon	ATTTATCTTATGACATCCCGGAGACTGTGCCTTTGTCCACTGTCAATAGACAGTGTTCGT	9.04144	8.39396	8.49262	8.85077	11.5053	11.3141	11.2845	11.3081
EX_76_1443125	0.00559546	0.153012	hsa_circ_0025526	chr12	15677747	15742524	+	NM_030667	PTPRO	exon	ACAGACAGAGCCCCAGTGGCTCCGGAAATCACTTCTGTGGAATATTTCAACAGTCTGTTA	7.54424	8.31122	8.54667	7.71751	11.2263	10.35	10.7461	10.7286
EX_59_3982283	0.00114146	0.1294	hsa_circ_0069301	chr4	20493383	20552521	+	NM_004787	SLIT2	exon	TTATCACATCTGTCACCAGTCATTTATGGCTCCTTCTTGTAGTGTTTTGCACTGCCCTGC	7.2131	7.59543	7.26547	6.93749	10.3459	10.0213	10.0008	10.4637
EX_80_2580482	0.00402174	0.128747	hsa_circ_0050445	chr19	33877854	33878987	-	NM_000285	PEPD	intergenic_region	ATATGCAGAATGGCATTTGCAATAAAAGGTTTCCTAAAATGGTCCGGCGTGGAGCGCATC	11.1341	9.59496	10.7685	11.1389	13.7425	13.8066	13.5914	13.7884
EX_41_6711019	0.000619906	0.127783	hsa_circ_0006816	chr2	84668170	84676876	-	NM_003849	SUCLG1	exon	ACAAAAAAGGAAGGATTGTGCCGCAGAATGGAATTCGGCATTGTTCCTACACAGCTTCTC	7.84859	7.23081	8.00079	7.76953	10.8071	10.7779	10.627	10.6096
EX_64_3960425	0.000410481	0.116977	hsa_circ_0055384	chr2	84650646	84668583	-	NM_003849	SUCLG1	exon	ATTTCAATATGGGCCAAAGAACAGACAGGAGCAACGGCTTCTGTCATTTATGTTCCTCCG	8.23516	7.48578	7.76186	7.9406	11.0375	11.0886	10.6638	11.0781
EX_55_2309595	0.00052014	0.114362	hsa_circ_0055382	chr2	84650646	84660559	-	NM_003849	SUCLG1	exon	TTCAATATGGGCATTGTGTCCAGATCTGGCACCCTGACTTATGAAGCAGTTCACCAAACA	11.502	10.7578	11.186	11.3802	14.3828	14.4681	14.0731	14.4843
EX_57_0560156	0.00219594	0.111939	hsa_circ_0050447	chr19	33877854	33968996	-	NM_000285	PEPD	intergenic_region	TAAAATGGTCCGTTCGAAGTCAACAATACCATTCTTCACCCAGAGATCGTTGAGTGCCGA	8.64762	7.13599	8.25814	8.3063	11.5813	11.3657	11.1133	11.2784
EX_30_6432817	0.000361236	0.111487	hsa_circ_0055383	chr2	84650646	84668228	-	NM_003849	SUCLG1	exon	TTCAATATGGCCTGGAGAATGTAAAATTGGCATCATGCCTGGCCATATTCACAAAAAAGG	9.76631	8.97298	9.45271	9.74113	12.8429	12.6824	12.4067	12.7587
EX_07_1961748	0.00214443	0.107576	hsa_circ_0035352	chr15	53907622	53998271	-	NM_182758	WDR72	exon	ATGTAGAGTTGGCAGGAACAGAGCCGTCCCTTTGTTATGGGCTACATGAATGAAAGGAAA	8.46124	7.2028	7.24589	6.71657	11.1392	10.6568	10.2384	10.934
EX_62_5796840	0.000367693	0.105854	hsa_circ_0002626	chr3	154832782	154836600	+	NM_007289	MME	exon	AATCTATAAAGAGCTGCTCGACTGATCCAAAACATGGATGCCACCACTGAGCCTTGTACA	9.55192	8.72328	9.60649	9.74766	13.097	12.3232	12.5332	12.722
EX_95_7876748	0.000938249	0.102714	hsa_circ_0035357	chr15	53997184	53998271	-	NM_182758	WDR72	exon	TTAGTAAAAGGAACAGAGCCGTCCCTTTGTTATGGGCTACATGAATGAAAGGAAAGAGCC	8.88917	7.34106	7.14354	7.1748	11.6108	11.0357	10.5993	11.103
EX_11_0849590	0.00145042	0.101603	hsa_circ_0035354	chr15	53957768	53998271	-	NM_182758	WDR72	exon	TTCATGTAAGGAACAGAGCCGTCCCTTTGTTATGGGCTACATGAATGAAAGGAAAGAGCC	9.03366	7.34209	7.7517	7.27971	11.7936	11.2182	10.8976	11.3251
EX_69_6326644	0.00232231	0.0690792	hsa_circ_0009692	chr1	10179570	10195244	+	NM_001105562	UBE4B	exon	ACTGAACTCTATGTGCAGCCAGCCAGCAGTCAGCCAGCTTCTGAGCAACATCCGCTCACA	8.16772	8.51755	8.02491	7.40253	11.0486	13.1308	11.3027	11.0181
EX_78_8972552	0.00218988	0.063591	hsa_circ_0081375	chr7	99564349	99566053	-	NM_001185	AZGP1	exon	AATAAATAATCATCCCTCCTTGCCTAGCATAAGGTCTCACGTATTGCAGGGAAGGTTTGG	10.4423	11.4443	10.2469	9.29032	14.2738	14.8611	14.2503	14.6437
EX_50_0949850	0.00119297	0.0440918	hsa_circ_0089110	chr9	133370253	133376661	+	NM_000050	ASS1	exon	TAGTCTTTTATTTCTAGTTTCTGGCACAGCCCTGAGTGTGAATTTGTCCGCCACTGCATC	8.61055	8.79807	9.70292	9.59743	13.9522	13.6625	13.2849	14.0219
EX_76_4465999	0.00115812	0.0420949	hsa_circ_0027926	chr12	103248463	103260441	-	NM_000277	PAH	exon	TGAGCTCTGAGTCTGTGCATCTGGTATGAATCCTGCCTTCGGTTTTAAAGATCCTGTGTA	7.56225	7.09793	5.6059	8.52434	12.5205	11.4243	11.4392	12.6091
EX_50_0502638	0.000119327	0.0271496	hsa_circ_0044589	chr17	48551559	48552200	+	NM_025149	ACSF2	exon	TCTTTGGCTTATCTCTCACTTCAAGATTCCGAAGTACATCGTGTTTGTCACAAACTACCC	7.46686	7.11427	6.49743	7.96499	12.5814	12.5818	12.2351	12.7874

## Sheet: Table S7
Table S7. Further candidate of differentially expressed circRNAs
	P-value and Fold change		Annotations
ProbeName	pvalues	foldchange	circRNA_ID	circ_chrom	Hsa_hg19_circRNA_start	Hsa_hg19_circRNA_end	Hsa_hg19_circRNA_strand	best_transcript	hostgene	circRNA_type	ProbeSeq	S101_NS	S111_NS	S21_NS	S31_NS	S102_NS	S112_NS	S22_NS	S32_NS
EX_11_0849590	0.00145042	0.101603	hsa_circ_0035354	chr15	53957768	53998271	-	NM_182758	WDR72	exon	TTCATGTAAGGAACAGAGCCGTCCCTTTGTTATGGGCTACATGAATGAAAGGAAAGAGCC	9.03366	7.34209	7.7517	7.27971	11.7936	11.2182	10.8976	11.3251
EX_28_5381469	0.00123964	0.227317	hsa_circ_0035353	chr15	53957768	53994551	-	NM_182758	WDR72	exon	TTCATGTAAGATTCTCCCCCTCATAAAGTTCTTAAAGGCCACCACCAAAGTGTCACTTCA	9.13753	8.39663	9.26357	8.85059	11.399	10.8339	10.8937	11.1462
EX_00_8956823	0.00113966	0.230399	hsa_circ_0022583	chr11	62649364	62652829	+	NM_001012662	SLC3A2	exon	TTTGAATGCCACTGGCAATCGCTGGTGCAGCTGGAGTGTCTGAAGGGGCGTCTCGATTAC	9.86664	9.79124	9.38965	9.72248	12.0472	12.2808	11.2108	11.5004
EX_35_4988851	0.00112121	0.242397	hsa_circ_0090028	chrX	19431474	19444461	-	NM_001001671	MAP3K15	exon	CACAGAAATGGTATCGCAAAGGGTTTGAACTCCAGTCATCCCTCTATTCGGGAATTAATC	7.05259	6.82614	7.07529	7.69343	9.14006	9.16192	9.3654	9.29799
EX_45_1087175	0.00465775	0.370512	hsa_circ_0000123	chr1	145441364	145441533	+	NM_006472	TXNIP	exon	TTCTCAGATCTCCTTGAAAATTGAGGCCTTTTCGATAGTTTCGGGTCAGCAGGCAATCTC	7.72266	7.27418	7.31551	7.22518	8.97697	8.60265	8.72052	8.98629
EX_29_7091478	0.00841737	0.389302	hsa_circ_0001818	chr8	103299660	103300494	-	NM_015902	UBR5	exon	AGAAGCGTTGTCACTGCAGCAACTGCTGGTTCAGAAGCAGGTTGAGGTGGTGGAGGGTGT	8.07078	7.36638	7.34998	7.37736	8.88254	9.13037	8.82547	8.8906
EX_87_1016538	0.00230146	0.393113	hsa_circ_0000284	chr11	33307958	33309057	+	NM_005734	HIPK3	exon	GGTACTACAGGTATGGCCTCACAAGTCTTGGTCTACCCACCATATGTTTATCAAACTCAG	8.63062	8.58228	9.14144	8.46589	10.3228	10.0533	9.85722	10.0341
EX_15_2823616	0.0104591	0.201211	hsa_circ_0001741	chr7	128655032	128658211	-	NM_012470	TNPO3	exon	AGTAGTATCTCTATTGGTTCATGCATGGGAGATCTCAGACCAGTTGTTACAGATCCGGCA	7.58648	6.77453	8.58221	7.85584	9.79046	10.4984	10.0484	10.1854
EX_76_4363226	0.00111985	0.470297	hsa_circ_0020303	chr10	125771848	125806240	-	NM_015892	CHST15	exon	CTGAACCTAGGAAATCTGGCATTTTTTAAAGTTTGCGCCCCACAAAGAGGAAATATTCCA	8.02009	7.79234	9.07405	8.62387	9.20166	9.23107	9.89718	9.75634
EX_81_3003508	0.0131172	0.346388	hsa_circ_0006370	chr9	4117767	4118881	-	NM_152629	GLIS3	exon	CAACAAGTGTACGGTCCCTTATTTCGCGTGAGTCTTTGGCGTCCACGACCTTGAGTCTGA	8.97631	8.49548	8.97527	8.7366	10.6808	10.0441	10.3989	10.1458
EX_18_3006078	0.00809116	0.294476	hsa_circ_0001423	chr4	87967317	87968746	+	NM_005935	AFF1	exon	CTCACCAAACTGAAGATGCCTTCTCAGTCAGTTGAGTTTGTACAATGACGACAGAAACCT	10.4882	9.6381	9.51336	9.88733	12.0059	12.0187	11.1591	11.416
EX_23_3000464	0.00996548	0.332697	hsa_circ_0004087	chr16	80718434	80719026	-	NM_152342	CDYL2	exon	AACGGGCTCGGTTGAAAGGATTGTAGACAAGAGGAAGAACAAGAAAGGAAAATGGGAGTA	8.59728	7.82478	8.2069	7.12981	10.3681	9.61714	8.87276	9.1772
EX_74_3007287	0.0074414	0.21825	hsa_circ_0006296	chr1	146757974	146759412	+	NM_004284	CHD1L	exon	GAAAAATATATGAGCTGGCTGGGAAAATGAAAGGATGGCCTGGTGGGAATCCAACAATTA	10.7784	10.5266	10.1931	8.54573	13.0049	13.3393	10.7314	10.6425
EX_84_3010192	0.00169948	0.287803	hsa_circ_0058794	chr2	236626200	236659132	+	NM_014914	AGAP1	exon	GTGCTACATACGGGCTGAATGTGGAGAGGGTCTTCCAGGACGGGAATTGTGGGTAACTTG	7.25747	6.85928	7.39872	7.41724	8.93889	9.39629	8.76641	9.00903
EX_60_7698527	0.0192507	0.479909	hsa_circ_0019456	chr10	101565138	101594292	+	NM_000392	ABCC2	exon	CCATCATCGTCATTCCTCTTGGCATTATTTATGTATCTGTTCAGGTCAAAAATATGAAGA	7.65373	8.50306	7.37806	7.64803	9.07219	8.9006	8.77706	8.92273
EX_83_1666649	0.000121878	0.490562	hsa_circ_0046179	chr17	79534442	79596831	-	NM_017921	NPLOC4	exon	TTTCCACCTCTTGCTGTTCCTGGTCACCAATGAAGTTATGCCTCTGCAGATAATTCGTGT	9.19896	9.3095	9.44331	9.47534	10.3464	10.2976	10.427	10.4762
EX_89_6116036	0.00902474	0.491992	hsa_circ_0073730	chr5	125903950	125918666	-	NM_001182	ALDH7A1	exon	AACAGGTGGGCCTGATGGTGCAGGAGAGGTTTGGTGTCTTTGGAGATGGGGAAAATCTTA	9.08871	8.93999	9.03673	8.81934	10.0097	10.2202	9.61242	10.0823
EX_27_8909001	0.00196876	2.01048	hsa_circ_0069699	chr4	48597913	48712715	-	NM_015030	FRYL	exon	AGCAACACTGTAACTCAAAGCCTAGAACATTCCATATTCTGCTTCACACACGGTGACTCA	9.78269	9.79802	9.88646	9.74819	8.88901	8.66835	8.66294	8.94598
EX_88_5792097	0.048016	2.12433	hsa_circ_0078345	chr6	154735432	154763424	-	NM_173515	CNKSR3	exon	ACTCTCCCCGAATTATGGCCTCGAAACTGATAACATGAAGAACTTGGTTCTGAAACTGAG	10.6709	11.1064	11.6118	10.6413	10.3071	9.74925	9.8186	9.9656
EX_95_4125969	0.000563962	2.15754	hsa_circ_0058612	chr2	231282305	231359175	+	NM_001080391	SP100	exon	CTCCAAAGAGGAGGCTGAATGAATGTATTTCACCAGTAGCAAATGAGATGAACCATCTTC	8.47511	8.34378	8.271	8.7159	7.44609	7.3729	7.1484	7.42268
EX_35_5387036	0.0485385	2.17521	hsa_circ_0025441	chr12	9258831	9264807	-	NM_000014	A2M	exon	CTTTGGGCAGTGAAATTTCGTGTTGTCTCCATGGATGAAAACTTTCACCCCCTGAATGAG	10.7954	11.4937	11.0111	10.6647	10.094	9.43428	9.83797	10.1521
EX_01_1368555	0.0015825	6.66478	hsa_circ_0001495	chr5	68470703	68471364	+	NM_031966	CCNB1	exon	ATAATGGTGAATGGAATAATTGTGTGCCCAAGAAGATGCTGCAGCTGGTTGGTGTCACTG	10.1045	9.83338	9.25542	10.1993	7.17805	7.2726	6.85221	7.27803
EX_21_2927814	0.00543779	6.25205	hsa_circ_0002484	chr11	130130750	130131824	-	NM_014155	ZBTB44	exon	TCCTCTATAGGACATTTCTGATTTATTTGCATCCTTGAAGAGCATCTGTAGAAGAGGAAG	12.8782	12.8804	14.4219	14.2905	11.1617	11.0828	11.1334	11.2408
EX_56_2599953	0.0106283	3.88568	hsa_circ_0005615	chr16	68155889	68157024	+	NM_004555	NFATC3	exon	CTATATTTCGATCTTGAGCCAGATGATTGTGCATCCATTTACATCTTTAATGTAGATCCA	9.85694	9.1551	9.70049	9.9185	7.72048	7.92699	7.58537	7.65984
EX_09_3008685	0.012409	2.79327	hsa_circ_0044647	chr17	49067810	49075978	-	NM_003971	SPAG9	exon	GATGGATAAACCACCAGTTTCAGCCGACTTTTCAGCTCCTCAAGTAACACGACTAAGAAG	8.05349	8.50021	8.81553	9.00681	7.202	7.10293	7.13868	7.17575
EX_41_3005942	0.000226669	3.57955	hsa_circ_0037100	chr15	101929668	101970268	-	NM_002570	PCSK6	exon	CTAGAAGCAAAGATTCCTACGCCAGCTACGACGTGAACGGCAATGATTATGACCCATCTC	9.80596	9.90011	10.5875	11.1801	8.5749	8.48014	8.58496	8.88468
EX_13_3006634	0.00894304	2.80727	hsa_circ_0002861	chr1	56977647	56990226	-	NM_003713	PPAP2B	exon	CTGCTGCATAATCATCACGGGGGAATTCTACCGGATCTATTACCTGAAGAAGTCGCGGTC	10.4391	10.4266	10.8009	10.7201	9.38335	8.97008	8.47762	9.44164
EX_28_3010296	7.63934e-06	2.66845	hsa_circ_0058792	chr2	236617822	236659132	+	NM_014914	AGAP1	exon	GTGTGCTACATACGGGCTGAATGTGGAGAGGGTCTTCCAGGACGATGCCTTCGTGAACAG	9.99693	10.218	10.2822	9.96323	8.42965	8.42133	8.43285	9.31474
EX_78_2664270	0.000811655	4.57938	hsa_circ_0058128	chr2	216271849	216290008	-	NM_212482	FN1	exon	AAGTACACCTGTTGTCATTCAACAAGAAACCACTGGCACCCCACGCTCAGGATCTGGCCC	10.7155	11.6983	11.0525	10.7897	8.78705	9.09174	9.03472	8.75281

## Sheet: Table S8
Table S8 : Candidate circ-TNPO3 binding proteins from starbase prediction
ENCORI_hg19_CLIP-seq_RBP-RNA_al
RBP	geneID	geneName	geneType	clusterNum	clipExpNum	clipIDnum
ACIN1	hsa_circ_0001741	hsa_circ_002157	circRNA	4	3	10
ALYREF	hsa_circ_0001741	hsa_circ_002157	circRNA	1	1	1
CNBP	hsa_circ_0001741	hsa_circ_002157	circRNA	2	1	2
CSTF2T	hsa_circ_0001741	hsa_circ_002157	circRNA	5	2	5
DDX3X	hsa_circ_0001741	hsa_circ_002157	circRNA	1	1	1
DDX54	hsa_circ_0001741	hsa_circ_002157	circRNA	3	5	8
EIF4A3	hsa_circ_0001741	hsa_circ_002157	circRNA	7	2	9
ELAVL1	hsa_circ_0001741	hsa_circ_002157	circRNA	8	3	10
FBL	hsa_circ_0001741	hsa_circ_002157	circRNA	2	2	2
FMR1	hsa_circ_0001741	hsa_circ_002157	circRNA	7	7	20
FXR2	hsa_circ_0001741	hsa_circ_002157	circRNA	4	2	4
HNRNPC	hsa_circ_0001741	hsa_circ_002157	circRNA	4	3	4
IGF2BP1	hsa_circ_0001741	hsa_circ_002157	circRNA	2	3	4
IGF2BP2	hsa_circ_0001741	hsa_circ_002157	circRNA	7	7	17
IGF2BP3	hsa_circ_0001741	hsa_circ_002157	circRNA	3	2	3
LARP4B	hsa_circ_0001741	hsa_circ_002157	circRNA	1	1	1
LIN28A	hsa_circ_0001741	hsa_circ_002157	circRNA	1	1	1
MOV10	hsa_circ_0001741	hsa_circ_002157	circRNA	10	4	17
NOP58	hsa_circ_0001741	hsa_circ_002157	circRNA	5	2	7
PTBP1	hsa_circ_0001741	hsa_circ_002157	circRNA	1	1	1
QKI	hsa_circ_0001741	hsa_circ_002157	circRNA	1	1	1
RBFOX2	hsa_circ_0001741	hsa_circ_002157	circRNA	1	1	1
RBM10	hsa_circ_0001741	hsa_circ_002157	circRNA	7	2	7
RBM22	hsa_circ_0001741	hsa_circ_002157	circRNA	1	1	1
SLBP	hsa_circ_0001741	hsa_circ_002157	circRNA	1	1	1
SRSF1	hsa_circ_0001741	hsa_circ_002157	circRNA	4	2	4
SRSF10	hsa_circ_0001741	hsa_circ_002157	circRNA	1	1	1
SRSF7	hsa_circ_0001741	hsa_circ_002157	circRNA	1	1	1
SRSF9	hsa_circ_0001741	hsa_circ_002157	circRNA	1	1	1
TARDBP	hsa_circ_0001741	hsa_circ_002157	circRNA	1	1	1
TRA2A	hsa_circ_0001741	hsa_circ_002157	circRNA	1	1	1
U2AF2	hsa_circ_0001741	hsa_circ_002157	circRNA	10	5	15
UPF1	hsa_circ_0001741	hsa_circ_002157	circRNA	14	4	14

## Sheet: Table S9
Table S9. The differentially expressed RBPs in ccRCC based on TCGA analysis and literature
gene name	description	gene id	protein id	expression
AEN	apoptosis enhancing nuclease [Source:HGNC Symbol;Acc:25722]	ENSG00000181026	ENSP00000453631	up
ANG	angiogenin, ribonuclease, RNase A family, 5 [Source:HGNC Symbol;Acc:483]	ENSG00000214274	ENSP00000336762	up
APOBEC3G	apolipoprotein B mRNA editing enzyme, catalytic polypeptide-like 3G [Source:HGNC Symbol;Acc:17357]	ENSG00000239713	ENSP00000385057	up
APOBEC3H	apolipoprotein B mRNA editing enzyme, catalytic polypeptide-like 3H [Source:HGNC Symbol;Acc:24100]	ENSG00000100298	ENSP00000216123	up
CLK4	CDC-like kinase 4 [Source:HGNC Symbol;Acc:13659]	ENSG00000113240	ENSP00000316948	up
DARS	aspartyl-tRNA synthetase [Source:HGNC Symbol;Acc:2678]	ENSG00000115866	ENSP00000264161	up
DDX26B	DEAD/H (Asp-Glu-Ala-Asp/His) box polypeptide 26B [Source:HGNC Symbol;Acc:27334]	ENSG00000165359	ENSP00000359788	up
EXOSC5	exosome component 5 [Source:HGNC Symbol;Acc:24662]	ENSG00000077348	ENSP00000471002	up
EZH2	enhancer of zeste homolog 2 (Drosophila) [Source:HGNC Symbol;Acc:3527]	ENSG00000106462	ENSP00000320147	up
FBXO17	F-box protein 17 [Source:HGNC Symbol;Acc:18754]	ENSG00000104835	ENSP00000292852	up
GAPDH	glyceraldehyde-3-phosphate dehydrogenase [Source:HGNC Symbol;Acc:4141]	ENSG00000111640	ENSP00000229239	up
ISG20	interferon stimulated exonuclease gene 20kDa [Source:HGNC Symbol;Acc:6130]	ENSG00000172183	ENSP00000306565	up
NOL3	nucleolar protein 3 (apoptosis repressor with CARD domain) [Source:HGNC Symbol;Acc:7869]	ENSG00000140939	ENSP00000399831	up
OAS1	2'-5'-oligoadenylate synthetase 1, 40/46kDa [Source:HGNC Symbol;Acc:8086]	ENSG00000089127	ENSP00000448790	up
OAS2	2'-5'-oligoadenylate synthetase 2, 69/71kDa [Source:HGNC Symbol;Acc:8087]	ENSG00000111335	ENSP00000376362	up
OAS3	2'-5'-oligoadenylate synthetase 3, 100kDa [Source:HGNC Symbol;Acc:8088]	ENSG00000111331	ENSP00000228928	up
OASL	2'-5'-oligoadenylate synthetase-like [Source:HGNC Symbol;Acc:8090]	ENSG00000135114	ENSP00000257570	up
PABPC1L	poly(A) binding protein, cytoplasmic 1-like [Source:HGNC Symbol;Acc:15797]	ENSG00000101104	ENSP00000217073	up
PPARGC1A	peroxisome proliferator-activated receptor gamma, coactivator 1 alpha [Source:HGNC Symbol;Acc:9237]	ENSG00000109819	ENSP00000264867	up
PTRF	polymerase I and transcript release factor [Source:HGNC Symbol;Acc:9688]	ENSG00000177469	ENSP00000349541	up
RNASE2	ribonuclease, RNase A family, 2 (liver, eosinophil-derived neurotoxin) [Source:HGNC Symbol;Acc:10045]	ENSG00000169385	ENSP00000303276	up
RNASE4	ribonuclease, RNase A family, 4 [Source:HGNC Symbol;Acc:10047]	ENSG00000258818	ENSP00000307096	up
RNASE6	ribonuclease, RNase A family, k6 [Source:HGNC Symbol;Acc:10048]	ENSG00000169413	ENSP00000302046	up
RNASET2	ribonuclease T2 [Source:HGNC Symbol;Acc:21686]	ENSG00000026297	ENSP00000426455	up
RPL36	ribosomal protein L36 [Source:HGNC Symbol;Acc:13631]	ENSG00000130255	ENSP00000464342	up
RPL36A	ribosomal protein L36a [Source:HGNC Symbol;Acc:10359]	ENSG00000269315	ENSP00000470206	up
RPS14	ribosomal protein S14 [Source:HGNC Symbol;Acc:10387]	ENSG00000164587	ENSP00000428536	up
RPS19	ribosomal protein S19 [Source:HGNC Symbol;Acc:10402]	ENSG00000105372	ENSP00000470972	up
RPS2	ribosomal protein S2 [Source:HGNC Symbol;Acc:10404]	ENSG00000140988	ENSP00000433034	up
SAMHD1	SAM domain and HD domain 1 [Source:HGNC Symbol;Acc:15925]	ENSG00000101347	ENSP00000262878	up
TLR3	toll-like receptor 3 [Source:HGNC Symbol;Acc:11849] [Type: protein coding Ensembl/Havana merge]	ENSG00000164342	ENSP00000296795	up
TLR7	toll-like receptor 7 [Source:HGNC Symbol;Acc:15631] [Type: protein coding Ensembl/Havana merge]	ENSG00000196664	ENSP00000370034	up
TLR8	toll-like receptor 8 [Source:HGNC Symbol;Acc:15632]	ENSG00000101916	ENSP00000218032	up
PTBP1	polypyrimidine tract binding protein 1 [Source:HGNC Symbol;Acc:9583]	ENSG00000011304	ENSP00000349428	up
YBX3	cold shock domain protein A [Source:HGNC Symbol;Acc:2428]	ENSG00000060138	ENSP00000228251	up
AUH	AU RNA binding protein/enoyl-CoA hydratase [Source:HGNC Symbol;Acc:890] [Type: protein coding Ensembl/Havana merge]	ENSG00000148090	ENSP00000364883	down
AZGP1	alpha-2-glycoprotein 1, zinc-binding [Source:HGNC Symbol;Acc:910]	ENSG00000160862	ENSP00000292401	down
C2orf15	chromosome 2 open reading frame 15 [Source:HGNC Symbol;Acc:28436]	ENSG00000241962	ENSP00000420959	down
CPEB4	cytoplasmic polyadenylation element binding protein 4 [Source:HGNC Symbol;Acc:21747]	ENSG00000113742	ENSP00000429048	down
CSDC2	cold shock domain containing C2, RNA binding [Source:HGNC Symbol;Acc:30359]	ENSG00000172346	ENSP00000417127	down
DDX25	DEAD (Asp-Glu-Ala-Asp) box helicase 25 [Source:HGNC Symbol;Acc:18698]	ENSG00000109832	ENSP00000463333	down
DDX3Y	DEAD (Asp-Glu-Ala-Asp) box polypeptide 3, Y-linked [Source:HGNC Symbol;Acc:2699]	ENSG00000067048	ENSP00000353284	down
EIF1AY	eukaryotic translation initiation factor 1A, Y-linked [Source:HGNC Symbol;Acc:3252]	ENSG00000198692	ENSP00000354722	down
ENOX1	ecto-NOX disulfide-thiol exchanger 1 [Source:HGNC Symbol;Acc:25474]	ENSG00000120658	ENSP00000415054	down
ESRP1	epithelial splicing regulatory protein 1 [Source:HGNC Symbol;Acc:25966]	ENSG00000104413	ENSP00000430118	down
IGF2BP2	insulin-like growth factor 2 mRNA binding protein 2 [Source:HGNC Symbol;Acc:28867]	ENSG00000073792	ENSP00000320204	down
LARS2	leucyl-tRNA synthetase 2, mitochondrial [Source:HGNC Symbol;Acc:17095]	ENSG00000011376	ENSP00000412893	down
MRPS25	mitochondrial ribosomal protein S25 [Source:HGNC Symbol;Acc:14511]	ENSG00000131368	ENSP00000253686	down
MSI2	musashi RNA-binding protein 2 [Source:HGNC Symbol;Acc:18585]	ENSG00000153944	ENSP00000414671	down
NPM2	nucleophosmin/nucleoplasmin 2 [Source:HGNC Symbol;Acc:7930]	ENSG00000158806	ENSP00000289820	down
RALYL	RALY RNA binding protein-like [Source:HGNC Symbol;Acc:27036]	ENSG00000184672	ENSP00000430128	down
RBM11	RNA binding motif protein 11 [Source:HGNC Symbol;Acc:9897]	ENSG00000185272	ENSP00000383421	down
RBM47	RNA binding motif protein 47 [Source:HGNC Symbol;Acc:30358]	ENSG00000163694	ENSP00000423243	down
TDRD9	tudor domain containing 9 [Source:HGNC Symbol;Acc:20122]	ENSG00000156414	ENSP00000343545	down

## Sheet: Table S10
Table S10. Differentially expressed genes after silencing circ-TNPO3 in Caki-1 cells
gene name	Si_count	NC_count	Si_FPKM	NC_FPKM	Si	NC	log2FC	Pvalue	Qvalue	regulated
MIR4426	1	96	1.10673	95.6812	1.10673	95.6812	-6.43386	2.89e-20	1.49e-17	DOWN
TMEM200B	5	210	0.0694045	2.62617	0.0694045	2.62617	-5.24179	9.15e-31	2.46e-27	DOWN
AC068946.2	3	118	0.0398669	1.41264	0.0398669	1.41264	-5.14706	1.65e-20	8.68e-18	DOWN
RIMKLA	1	38	0.00626846	0.214517	0.00626846	0.214517	-5.09684	4.09e-09	5.82e-07	DOWN
TSNAX-DISC1	1	38	0.0153341	0.524758	0.0153341	0.524758	-5.09684	4.09e-09	5.82e-07	DOWN
SNORA70	1	31	0.516474	14.4187	0.516474	14.4187	-4.8031	1.75e-07	1.87e-05	DOWN
LIMD1-AS1	4	101	0.0332649	0.756607	0.0332649	0.756607	-4.50747	4.73e-17	1.74e-14	DOWN
AP001160.5	1	22	0.557792	11.0509	0.557792	11.0509	-4.3083	2.6e-05	0.001559	DOWN
AC112128.1	2	41	0.0203858	0.376545	0.0203858	0.376545	-4.20718	1.27e-08	1.59e-06	DOWN
TNFRSF6B	1	19	0.0611614	1.0465	0.0611614	1.0465	-4.0968	0.000142819	0.00681175	DOWN
FLT3LG	1	18	0.0158752	0.25734	0.0158752	0.25734	-4.01883	0.000252789	0.0109177	DOWN
RPS4XP16	2	35	0.0654357	1.03176	0.0654357	1.03176	-3.97889	1.62e-07	1.75e-05	DOWN
AC007362.1	1	16	0.0131928	0.190093	0.0131928	0.190093	-3.84888	0.000794618	0.0270785	DOWN
AC010883.3	1	15	0.0264808	0.35772	0.0264808	0.35772	-3.75581	0.00141036	0.0414705	DOWN
AC093227.3	1	14	0.0566862	0.714672	0.0566862	0.714672	-3.65621	0.00250381	0.0615887	DOWN
AC010442.1	5	66	0.0896296	1.06589	0.0896296	1.06589	-3.57193	1.21e-10	2.3e-08	DOWN
RHBDL1	2	26	0.0462589	0.541839	0.0462589	0.541839	-3.55006	1.74e-05	0.00109996	DOWN
GPER1	1	13	0.0066347	0.0776744	0.0066347	0.0776744	-3.54934	0.00250381	0.0615887	DOWN
AL355312.6	3	37	0.0412837	0.458686	0.0412837	0.458686	-3.47386	3.37e-07	3.39e-05	DOWN
AC091152.2	2	24	0.0542538	0.586596	0.0542538	0.586596	-3.43457	5e-05	0.00276515	DOWN
AC046134.1	1	12	0.104691	1.1314	0.104691	1.1314	-3.43391	0.00444385	0.0954407	DOWN
AL589743.7	1	12	0.107765	1.16463	0.107765	1.16463	-3.43391	0.00444385	0.0954407	DOWN
IFITM10	1	12	0.00774711	0.0837237	0.00774711	0.0837237	-3.43391	0.00444385	0.0954407	DOWN
ULK4P1	1	12	0.0295316	0.31915	0.0295316	0.31915	-3.43391	0.00444385	0.0954407	DOWN
ZNF891	19	218	0.0756334	0.781792	0.0756334	0.781792	-3.36969	1.04e-21	6.79e-19	DOWN
NUDT4	208	2304	0.90507	9.0317	0.90507	9.0317	-3.3189	7.02e-44	2.83e-40	DOWN
AC018523.2	3	33	0.171255	1.69706	0.171255	1.69706	-3.30883	2.4e-06	0.000195124	DOWN
BEGAIN	1	11	0.00516895	0.0512035	0.00516895	0.0512035	-3.3083	0.00788025	0.141745	DOWN
PCOTH	1	11	0.0299373	0.296558	0.0299373	0.296558	-3.3083	0.00788025	0.141745	DOWN
ZNF137P	2	20	0.0625574	0.56366	0.0625574	0.56366	-3.17157	0.00041343	0.0162878	DOWN
AC018630.2	1	10	0.0344146	0.30993	0.0344146	0.30993	-3.17085	0.0139512	0.203875	DOWN
AL928654.2	1	10	0.156683	1.41105	0.156683	1.41105	-3.17085	0.0139512	0.203875	DOWN
ASB16	1	10	0.0174223	0.156901	0.0174223	0.156901	-3.17085	0.0139512	0.203875	DOWN
PRSS16	1	10	0.00466039	0.0419703	0.00466039	0.0419703	-3.17085	0.0139512	0.203875	DOWN
AC127459.1	7	69	0.176275	1.56522	0.176275	1.56522	-3.15047	8.26e-10	1.34e-07	DOWN
SYNGR3	4	39	0.0438061	0.384735	0.0438061	0.384735	-3.13466	5.91e-07	5.66e-05	DOWN
AC105383.1	2	19	0.00576395	0.0493365	0.00576395	0.0493365	-3.09753	0.000700954	0.0246852	DOWN
AC004839.1	1	9	0.480855	3.89716	0.480855	3.89716	-3.01875	0.0246349	0.283818	DOWN
AC079385.2	1	9	0.0130325	0.105624	0.0130325	0.105624	-3.01875	0.0246349	0.283818	DOWN
AC091114.1	1	9	0.0366583	0.297102	0.0366583	0.297102	-3.01875	0.0246349	0.283818	DOWN
CCDC73	1	9	0.00807084	0.0654113	0.00807084	0.0654113	-3.01875	0.0246349	0.283818	DOWN
COX5BP2	1	9	0.208755	1.69188	0.208755	1.69188	-3.01875	0.0246349	0.283818	DOWN
GCNT1P1	1	9	0.0538409	0.436361	0.0538409	0.436361	-3.01875	0.0246349	0.283818	DOWN
HOXB-AS4	1	9	0.0893898	0.724472	0.0893898	0.724472	-3.01875	0.0246349	0.283818	DOWN
SNORD87	1	9	0.783416	6.3493	0.783416	6.3493	-3.01875	0.0246349	0.283818	DOWN
MAP6D1	4	35	0.0744529	0.586822	0.0744529	0.586822	-2.97852	3.85e-06	0.000294502	DOWN
ATP2C2	2	17	0.0123093	0.0942746	0.0123093	0.0942746	-2.93712	0.00200946	0.0535814	DOWN
STX17-AS1	2	16	0.0229202	0.16521	0.0229202	0.16521	-2.84961	0.00339444	0.0791567	DOWN
AF254983.1	1	8	0.0209005	0.150576	0.0209005	0.150576	-2.84888	0.0433314	0.382166	DOWN
AP001107.6	1	8	0.135124	0.973491	0.135124	0.973491	-2.84888	0.0433314	0.382166	DOWN
ASB5	1	8	0.0104143	0.0750293	0.0104143	0.0750293	-2.84888	0.0433314	0.382166	DOWN
FALEC	1	8	0.123187	0.887494	0.123187	0.887494	-2.84888	0.0433314	0.382166	DOWN
LINC02019	1	8	0.0240014	0.172916	0.0240014	0.172916	-2.84888	0.0433314	0.382166	DOWN
MATK	1	8	0.0088471	0.0637383	0.0088471	0.0637383	-2.84888	0.0433314	0.382166	DOWN
PGAM1P8	1	8	0.0248393	0.178953	0.0248393	0.178953	-2.84888	0.0433314	0.382166	DOWN
AC135178.3	84	662	1.89657	13.4653	1.89657	13.4653	-2.82778	1.71e-27	2.76e-24	DOWN
NECAB1	31	244	0.226723	1.60766	0.226723	1.60766	-2.82595	4.24e-19	1.98e-16	DOWN
AC006059.1	7	54	0.114082	0.792779	0.114082	0.792779	-2.79685	2.1e-07	2.22e-05	DOWN
AC004938.2	2	15	0.120361	0.813364	0.120361	0.813364	-2.75653	0.00572059	0.113239	DOWN
AL078459.1	2	15	0.0283346	0.191477	0.0283346	0.191477	-2.75653	0.00572059	0.113239	DOWN
CD69	2	15	0.0412117	0.278497	0.0412117	0.278497	-2.75653	0.00572059	0.113239	DOWN
DSC3	2	15	0.0112438	0.0759822	0.0112438	0.0759822	-2.75653	0.00572059	0.113239	DOWN
OPRL1	3	22	0.0339727	0.22443	0.0339727	0.22443	-2.72382	0.000556462	0.0207423	DOWN
AC095055.1	2	14	0.125227	0.789799	0.125227	0.789799	-2.65694	0.00961124	0.157902	DOWN
DCST1-AS1	2	14	0.16956	1.0694	0.16956	1.0694	-2.65694	0.00961124	0.157902	DOWN
PRC1-AS1	2	14	0.0196445	0.123897	0.0196445	0.123897	-2.65694	0.00961124	0.157902	DOWN
ABCC11	1	7	0.00799587	0.0504076	0.00799587	0.0504076	-2.65631	0.0757931	0.510392	DOWN
AC007279.1	1	7	0.0833023	0.525155	0.0833023	0.525155	-2.65631	0.0757931	0.510392	DOWN
AC007292.2	1	7	0.038479	0.24258	0.038479	0.24258	-2.65631	0.0757931	0.510392	DOWN
AC025917.1	1	7	0.0559134	0.35249	0.0559134	0.35249	-2.65631	0.0757931	0.510392	DOWN
AC079594.2	1	7	0.0207512	0.13082	0.0207512	0.13082	-2.65631	0.0757931	0.510392	DOWN
AC104806.1	1	7	0.226377	1.42713	0.226377	1.42713	-2.65631	0.0757931	0.510392	DOWN
AL691482.4	1	7	0.0706424	0.445344	0.0706424	0.445344	-2.65631	0.0757931	0.510392	DOWN
ATP1A3	1	7	0.00780172	0.0491837	0.00780172	0.0491837	-2.65631	0.0757931	0.510392	DOWN
CYP2F2P	1	7	0.0338466	0.213376	0.0338466	0.213376	-2.65631	0.0757931	0.510392	DOWN
DAND5	1	7	0.0193248	0.121828	0.0193248	0.121828	-2.65631	0.0757931	0.510392	DOWN
FIGNL2	1	7	0.00733551	0.0462446	0.00733551	0.0462446	-2.65631	0.0757931	0.510392	DOWN
FRG1-DT	1	7	0.00721706	0.0454978	0.00721706	0.0454978	-2.65631	0.0757931	0.510392	DOWN
MIR4707	1	7	0.87155	5.49443	0.87155	5.49443	-2.65631	0.0757931	0.510392	DOWN
NPW	1	7	0.0606824	0.382554	0.0606824	0.382554	-2.65631	0.0757931	0.510392	DOWN
PCDH12	1	7	0.00917301	0.0578285	0.00917301	0.0578285	-2.65631	0.0757931	0.510392	DOWN
RPS12P21	1	7	0.176517	1.1128	0.176517	1.1128	-2.65631	0.0757931	0.510392	DOWN
SNORD14B	1	7	0.774711	4.88394	0.774711	4.88394	-2.65631	0.0757931	0.510392	DOWN
AL121594.1	88	612	1.59024	9.96316	1.59024	9.96316	-2.64736	1.46e-24	1.54e-21	DOWN
CFAP206	7	47	0.101188	0.61202	0.101188	0.61202	-2.59654	3.46e-06	0.000267869	DOWN
AP001931.2	10	67	0.0543481	0.328056	0.0543481	0.328056	-2.59364	5.09e-08	5.85e-06	DOWN
MIR155HG	5	33	0.200737	1.19361	0.200737	1.19361	-2.57196	3.36e-05	0.00194495	DOWN
AC011447.3	2	13	0.014894	0.087228	0.014894	0.087228	-2.55006	0.00961124	0.157902	DOWN
AC096921.2	2	13	0.0727442	0.426033	0.0727442	0.426033	-2.55006	0.00961124	0.157902	DOWN
AC105105.1	2	13	0.0545938	0.319734	0.0545938	0.319734	-2.55006	0.00961124	0.157902	DOWN
BTBD3	58	376	0.216316	1.26334	0.216316	1.26334	-2.54603	7.97e-20	3.94e-17	DOWN
STX16	428	2604	1.67309	9.17033	1.67309	9.17033	-2.45446	9.01e-28	1.56e-24	DOWN
AC010733.1	66	401	0.806765	4.41583	0.806765	4.41583	-2.45247	2.25e-19	1.07e-16	DOWN
AC000093.1	2	12	0.0271427	0.146741	0.0271427	0.146741	-2.43463	0.0160841	0.2221	DOWN
AC138649.1	2	12	0.0236434	0.127822	0.0236434	0.127822	-2.43463	0.0160841	0.2221	DOWN
AL662907.2	2	12	0.0404228	0.218536	0.0404228	0.218536	-2.43463	0.0160841	0.2221	DOWN
GLYATL2	2	12	0.0516215	0.279079	0.0516215	0.279079	-2.43463	0.0160841	0.2221	DOWN
LINC00640	2	12	0.0407062	0.220068	0.0407062	0.220068	-2.43463	0.0160841	0.2221	DOWN
PROSER2-AS1	2	12	0.0413462	0.223528	0.0413462	0.223528	-2.43463	0.0160841	0.2221	DOWN
RPLP1P6	2	12	0.161504	0.873132	0.161504	0.873132	-2.43463	0.0160841	0.2221	DOWN
ST20-MTHFS	2	12	0.0876591	0.473908	0.0876591	0.473908	-2.43463	0.0160841	0.2221	DOWN
AC018665.1	3	18	0.153526	0.829837	0.153526	0.829837	-2.43435	0.00394482	0.0889726	DOWN
BAHCC1	3	18	0.0113322	0.0612529	0.0113322	0.0612529	-2.43435	0.00394482	0.0889726	DOWN
ADAT3	4	24	0.107988	0.583642	0.107988	0.583642	-2.43421	0.000672116	0.0238429	DOWN
AC008149.2	1	6	0.00888544	0.0480088	0.00888544	0.0480088	-2.43379	0.131529	0.639346	DOWN
AC008610.1	1	6	0.177415	0.958589	0.177415	0.958589	-2.43379	0.131529	0.639346	DOWN
AC010754.1	1	6	0.0279455	0.150992	0.0279455	0.150992	-2.43379	0.131529	0.639346	DOWN
AC011468.1	1	6	0.103295	0.558112	0.103295	0.558112	-2.43379	0.131529	0.639346	DOWN
AC026741.1	1	6	0.0311685	0.168407	0.0311685	0.168407	-2.43379	0.131529	0.639346	DOWN
AC046185.2	1	6	0.168823	0.912168	0.168823	0.912168	-2.43379	0.131529	0.639346	DOWN
AC053513.2	1	6	0.094477	0.510468	0.094477	0.510468	-2.43379	0.131529	0.639346	DOWN
AC079905.1	1	6	0.146787	0.793106	0.146787	0.793106	-2.43379	0.131529	0.639346	DOWN
AC095057.3	1	6	0.0602628	0.325605	0.0602628	0.325605	-2.43379	0.131529	0.639346	DOWN
AC245060.2	1	6	0.133061	0.718942	0.133061	0.718942	-2.43379	0.131529	0.639346	DOWN
ACOXL-AS1	1	6	0.0109992	0.0594298	0.0109992	0.0594298	-2.43379	0.131529	0.639346	DOWN
AL157394.1	1	6	0.0569641	0.307782	0.0569641	0.307782	-2.43379	0.131529	0.639346	DOWN
ATP5F1AP2	1	6	0.0998911	0.539721	0.0998911	0.539721	-2.43379	0.131529	0.639346	DOWN
CICP27	1	6	0.0182907	0.0988262	0.0182907	0.0988262	-2.43379	0.131529	0.639346	DOWN
DDX50P1	1	6	0.0290517	0.156969	0.0290517	0.156969	-2.43379	0.131529	0.639346	DOWN
EFCAB14P1	1	6	0.150592	0.813662	0.150592	0.813662	-2.43379	0.131529	0.639346	DOWN
GNAZ	1	6	0.0158356	0.0855611	0.0158356	0.0855611	-2.43379	0.131529	0.639346	DOWN
H2AB3	1	6	0.117976	0.637437	0.117976	0.637437	-2.43379	0.131529	0.639346	DOWN
HAS2-AS1	1	6	0.00759108	0.0410153	0.00759108	0.0410153	-2.43379	0.131529	0.639346	DOWN
HRK	1	6	0.00932139	0.0503644	0.00932139	0.0503644	-2.43379	0.131529	0.639346	DOWN
KLB	1	6	0.0116168	0.0627666	0.0116168	0.0627666	-2.43379	0.131529	0.639346	DOWN
LRG1	1	6	0.0223403	0.120707	0.0223403	0.120707	-2.43379	0.131529	0.639346	DOWN
MIR210HG	1	6	0.012086	0.0653017	0.012086	0.0653017	-2.43379	0.131529	0.639346	DOWN
RPS12P3	1	6	0.173875	0.939465	0.173875	0.939465	-2.43379	0.131529	0.639346	DOWN
SLC26A4	1	6	0.00842892	0.0455422	0.00842892	0.0455422	-2.43379	0.131529	0.639346	DOWN
SNORA29	1	6	0.498029	2.6909	0.498029	2.6909	-2.43379	0.131529	0.639346	DOWN
SNORD14A	1	6	0.766198	4.13984	0.766198	4.13984	-2.43379	0.131529	0.639346	DOWN
TPTE2P1	1	6	0.0142207	0.0768357	0.0142207	0.0768357	-2.43379	0.131529	0.639346	DOWN
MACROD2	68	398	0.333677	1.75941	0.333677	1.75941	-2.39857	9.42e-19	4.23e-16	DOWN
PPFIA4	32	187	0.105252	0.554097	0.105252	0.554097	-2.39629	1.11e-13	3e-11	DOWN
CHST6	6	35	0.0280448	0.147374	0.0280448	0.147374	-2.39368	0.000112452	0.00555869	DOWN
ZNF860	6	35	0.110724	0.58185	0.110724	0.58185	-2.39368	0.000112452	0.00555869	DOWN
SMAD9	3	17	0.0306961	0.156705	0.0306961	0.156705	-2.35192	0.00639309	0.123229	DOWN
TNFSF13B	3	17	0.0439382	0.224306	0.0439382	0.224306	-2.35192	0.00639309	0.123229	DOWN
NUDT16	96	536	0.501847	2.52425	0.501847	2.52425	-2.33053	1.23e-19	5.98e-17	DOWN
ZNF551	23	127	0.222652	1.10756	0.222652	1.10756	-2.31453	1.44e-10	2.64e-08	DOWN
AC005261.3	2	11	0.100634	0.498689	0.100634	0.498689	-2.30902	0.0267805	0.296963	DOWN
AC010200.1	2	11	0.0958583	0.475023	0.0958583	0.475023	-2.30902	0.0267805	0.296963	DOWN
AP001885.3	2	11	0.0884378	0.438251	0.0884378	0.438251	-2.30902	0.0267805	0.296963	DOWN
CEP164P1	2	11	0.0259115	0.128404	0.0259115	0.128404	-2.30902	0.0267805	0.296963	DOWN
IGSF10	2	11	0.00860677	0.0426506	0.00860677	0.0426506	-2.30902	0.0267805	0.296963	DOWN
PAOX	2	11	0.0330907	0.16398	0.0330907	0.16398	-2.30902	0.0267805	0.296963	DOWN
RPL21P11	2	11	0.288567	1.42999	0.288567	1.42999	-2.30902	0.0267805	0.296963	DOWN
TNFAIP8L3	2	11	0.0220326	0.109182	0.0220326	0.109182	-2.30902	0.0267805	0.296963	DOWN
AC004922.1	202	1083	4.79211	23.1458	4.79211	23.1458	-2.27202	4.28e-22	3.05e-19	DOWN
AL772307.1	3	16	0.196156	0.942442	0.196156	0.942442	-2.2644	0.0103193	0.164494	DOWN
CARMIL2	3	16	0.0161406	0.0775486	0.0161406	0.0775486	-2.2644	0.0103193	0.164494	DOWN
CDK3	9	48	0.28631	1.37559	0.28631	1.37559	-2.2644	1.54e-05	0.00098496	DOWN
TBC1D3C	3	16	0.101358	0.486981	0.101358	0.486981	-2.2644	0.0103193	0.164494	DOWN
SH3BP5-AS1	23	122	0.0970512	0.463765	0.0970512	0.463765	-2.25658	5.4e-10	9.15e-08	DOWN
RBM15	101	534	0.302168	1.43925	0.302168	1.43925	-2.2519	1.08e-18	4.66e-16	DOWN
RPS9	6	31	0.0540106	0.251391	0.0540106	0.251391	-2.21862	0.00023063	0.0101048	DOWN
AC006566.1	2	10	0.271692	1.22401	0.271692	1.22401	-2.17157	0.0443061	0.385434	DOWN
AC079684.2	2	10	0.318943	1.43688	0.318943	1.43688	-2.17157	0.0443061	0.385434	DOWN
AKR1B1P1	2	10	0.145793	0.656817	0.145793	0.656817	-2.17157	0.0443061	0.385434	DOWN
AL139396.1	2	10	0.834599	3.75998	0.834599	3.75998	-2.17157	0.0443061	0.385434	DOWN
AL158163.2	2	10	0.199111	0.897025	0.199111	0.897025	-2.17157	0.0443061	0.385434	DOWN
AL162586.1	2	10	0.0565657	0.254837	0.0565657	0.254837	-2.17157	0.0443061	0.385434	DOWN
ALS2CL	2	10	0.00766234	0.0345199	0.00766234	0.0345199	-2.17157	0.0443061	0.385434	DOWN
ARHGAP44	2	10	0.00970463	0.0437207	0.00970463	0.0437207	-2.17157	0.0443061	0.385434	DOWN
CHORDC1P5	2	10	0.144134	0.649346	0.144134	0.649346	-2.17157	0.0443061	0.385434	DOWN
DUOX1	2	10	0.0107371	0.048372	0.0107371	0.048372	-2.17157	0.0443061	0.385434	DOWN
RNF208	2	10	0.0630099	0.283869	0.0630099	0.283869	-2.17157	0.0443061	0.385434	DOWN
KCNIP2	5	25	0.0457864	0.206253	0.0457864	0.206253	-2.17143	0.00117769	0.0369749	DOWN
AC009090.5	3	15	0.0915107	0.4122	0.0915107	0.4122	-2.17133	0.016576	0.224844	DOWN
AC068700.1	3	15	0.0557011	0.250899	0.0557011	0.250899	-2.17133	0.016576	0.224844	DOWN
CHAC1	3	15	0.0590517	0.265991	0.0590517	0.265991	-2.17133	0.016576	0.224844	DOWN
SYN1	3	15	0.0365883	0.164808	0.0365883	0.164808	-2.17133	0.016576	0.224844	DOWN
EMSLR	12	60	0.144457	0.650681	0.144457	0.650681	-2.17131	2.62e-06	0.000209186	DOWN
AP000766.1	4	20	0.0673493	0.303342	0.0673493	0.303342	-2.17121	0.00423033	0.0931788	DOWN
ESPNL	4	20	0.0227483	0.102459	0.0227483	0.102459	-2.17121	0.00423033	0.0931788	DOWN
RPS2P32	4	20	0.312585	1.40789	0.312585	1.40789	-2.17121	0.00423033	0.0931788	DOWN
AC002550.1	1	5	0.0505613	0.227671	0.0505613	0.227671	-2.17085	0.225712	0.804141	DOWN
AC005014.4	1	5	0.111203	0.500731	0.111203	0.500731	-2.17085	0.225712	0.804141	DOWN
AC005020.1	1	5	0.132555	0.59688	0.132555	0.59688	-2.17085	0.225712	0.804141	DOWN
AC011477.1	1	5	0.0757047	0.340889	0.0757047	0.340889	-2.17085	0.225712	0.804141	DOWN
AC015982.1	1	5	0.471108	2.12134	0.471108	2.12134	-2.17085	0.225712	0.804141	DOWN
AC016074.2	1	5	0.017746	0.079908	0.017746	0.079908	-2.17085	0.225712	0.804141	DOWN
AC020663.3	1	5	0.0639084	0.287771	0.0639084	0.287771	-2.17085	0.225712	0.804141	DOWN
AC022960.1	1	5	0.200356	0.90218	0.200356	0.90218	-2.17085	0.225712	0.804141	DOWN
AC069547.2	1	5	0.106125	0.477867	0.106125	0.477867	-2.17085	0.225712	0.804141	DOWN
AC079305.2	1	5	0.139727	0.629176	0.139727	0.629176	-2.17085	0.225712	0.804141	DOWN
AC090527.4	1	5	0.127234	0.572917	0.127234	0.572917	-2.17085	0.225712	0.804141	DOWN
AC092807.3	1	5	0.28693	1.29201	0.28693	1.29201	-2.17085	0.225712	0.804141	DOWN
AC093816.1	1	5	0.076368	0.343876	0.076368	0.343876	-2.17085	0.225712	0.804141	DOWN
AC097467.3	1	5	0.00564156	0.0254032	0.00564156	0.0254032	-2.17085	0.225712	0.804141	DOWN
AC099568.2	1	5	0.100322	0.451739	0.100322	0.451739	-2.17085	0.225712	0.804141	DOWN
AC114488.1	1	5	0.0713654	0.32135	0.0713654	0.32135	-2.17085	0.225712	0.804141	DOWN
AC125437.1	1	5	0.0976527	0.439718	0.0976527	0.439718	-2.17085	0.225712	0.804141	DOWN
AD000671.3	1	5	0.0303544	0.136682	0.0303544	0.136682	-2.17085	0.225712	0.804141	DOWN
ADGRB3	1	5	0.00806618	0.036321	0.00806618	0.036321	-2.17085	0.225712	0.804141	DOWN
AL022328.1	1	5	0.145866	0.656817	0.145866	0.656817	-2.17085	0.225712	0.804141	DOWN
AL117209.1	1	5	0.0842078	0.379177	0.0842078	0.379177	-2.17085	0.225712	0.804141	DOWN
AL121601.2	1	5	0.0986195	0.444072	0.0986195	0.444072	-2.17085	0.225712	0.804141	DOWN
AL135818.2	1	5	0.0988993	0.445331	0.0988993	0.445331	-2.17085	0.225712	0.804141	DOWN
AL135910.1	1	5	0.0169769	0.0764448	0.0169769	0.0764448	-2.17085	0.225712	0.804141	DOWN
AL157813.1	1	5	0.11878	0.534853	0.11878	0.534853	-2.17085	0.225712	0.804141	DOWN
AL157935.2	1	5	0.0138616	0.0624172	0.0138616	0.0624172	-2.17085	0.225712	0.804141	DOWN
AL353898.3	1	5	0.0397288	0.178894	0.0397288	0.178894	-2.17085	0.225712	0.804141	DOWN
AL390755.1	1	5	0.00575423	0.0259106	0.00575423	0.0259106	-2.17085	0.225712	0.804141	DOWN
AL445435.1	1	5	0.104848	0.472118	0.104848	0.472118	-2.17085	0.225712	0.804141	DOWN
AL512310.3	1	5	0.0522277	0.235175	0.0522277	0.235175	-2.17085	0.225712	0.804141	DOWN
AL589935.2	1	5	0.0566401	0.255044	0.0566401	0.255044	-2.17085	0.225712	0.804141	DOWN
AL627095.2	1	5	0.0806991	0.363378	0.0806991	0.363378	-2.17085	0.225712	0.804141	DOWN
ANKRD20A4P	1	5	0.0127583	0.057449	0.0127583	0.057449	-2.17085	0.225712	0.804141	DOWN
ANKRD49P1	1	5	0.0976527	0.439718	0.0976527	0.439718	-2.17085	0.225712	0.804141	DOWN
ANO4	1	5	0.0083813	0.0377399	0.0083813	0.0377399	-2.17085	0.225712	0.804141	DOWN
AP003354.2	1	5	0.130814	0.589041	0.130814	0.589041	-2.17085	0.225712	0.804141	DOWN
B3GALNT2P1	1	5	0.0538409	0.242439	0.0538409	0.242439	-2.17085	0.225712	0.804141	DOWN
CHCHD4P3	1	5	0.170059	0.765753	0.170059	0.765753	-2.17085	0.225712	0.804141	DOWN
DCAF13P1	1	5	0.0524241	0.236059	0.0524241	0.236059	-2.17085	0.225712	0.804141	DOWN
DGCR6	1	5	0.00768987	0.0346265	0.00768987	0.0346265	-2.17085	0.225712	0.804141	DOWN
DHDDS-AS1	1	5	0.046607	0.209865	0.046607	0.209865	-2.17085	0.225712	0.804141	DOWN
FAM198B-AS1	1	5	0.00981337	0.0441884	0.00981337	0.0441884	-2.17085	0.225712	0.804141	DOWN
HLA-DPB1	1	5	0.00903278	0.0406735	0.00903278	0.0406735	-2.17085	0.225712	0.804141	DOWN
MBL1P	1	5	0.0330916	0.149007	0.0330916	0.149007	-2.17085	0.225712	0.804141	DOWN
MIR1914	1	5	0.87155	3.92448	0.87155	3.92448	-2.17085	0.225712	0.804141	DOWN
RNF2P1	1	5	0.0690337	0.31085	0.0690337	0.31085	-2.17085	0.225712	0.804141	DOWN
RPL10P3	1	5	0.148983	0.670852	0.148983	0.670852	-2.17085	0.225712	0.804141	DOWN
RPL19P20	1	5	0.117976	0.531233	0.117976	0.531233	-2.17085	0.225712	0.804141	DOWN
RPL23AP64	1	5	0.160285	0.721744	0.160285	0.721744	-2.17085	0.225712	0.804141	DOWN
RPL30P4	1	5	0.209381	0.942819	0.209381	0.942819	-2.17085	0.225712	0.804141	DOWN
SEMA3D	1	5	0.00775746	0.0349309	0.00775746	0.0349309	-2.17085	0.225712	0.804141	DOWN
SLC23A3	1	5	0.00946694	0.0426285	0.00946694	0.0426285	-2.17085	0.225712	0.804141	DOWN
SNORA17B	1	5	0.536339	2.41507	0.536339	2.41507	-2.17085	0.225712	0.804141	DOWN
USP12P1	1	5	0.0624208	0.281073	0.0624208	0.281073	-2.17085	0.225712	0.804141	DOWN
WNT16	1	5	0.0181478	0.0817175	0.0181478	0.0817175	-2.17085	0.225712	0.804141	DOWN
Z93930.3	1	5	0.0930895	0.41917	0.0930895	0.41917	-2.17085	0.225712	0.804141	DOWN
DENND10	143	706	0.977249	4.34653	0.977249	4.34653	-2.15307	9.73e-19	4.29e-16	DOWN
AC022384.1	11	54	0.221457	0.97941	0.221457	0.97941	-2.14489	9.37e-06	0.000636815	DOWN
AC092683.1	9	44	0.0429279	0.189064	0.0429279	0.189064	-2.13889	6.82e-05	0.0036157	DOWN
CHST11	361	1762	2.83349	12.4591	2.83349	12.4591	-2.13655	1.96e-21	1.19e-18	DOWN
AC074117.1	20	97	0.348934	1.52458	0.348934	1.52458	-2.12738	2.17e-08	2.6e-06	DOWN
AC116366.2	6	29	0.112119	0.488183	0.112119	0.488183	-2.12239	0.000538084	0.0201503	DOWN
DLEU2L	5	24	0.0980253	0.4239	0.0980253	0.4239	-2.1125	0.00182283	0.0504746	DOWN
AC073508.2	4	19	0.0438475	0.187609	0.0438475	0.187609	-2.09716	0.00664724	0.126517	DOWN
AC008543.1	3	14	0.0562556	0.236494	0.0562556	0.236494	-2.07173	0.0264707	0.29651	DOWN
CPT1C	3	14	0.0162308	0.0682331	0.0162308	0.0682331	-2.07173	0.0264707	0.29651	DOWN
GAB3	3	14	0.0188771	0.0793578	0.0188771	0.0793578	-2.07173	0.0264707	0.29651	DOWN
INPP5J	3	14	0.0212071	0.0891528	0.0212071	0.0891528	-2.07173	0.0264707	0.29651	DOWN
LINC00937	3	14	0.0295509	0.124229	0.0295509	0.124229	-2.07173	0.0264707	0.29651	DOWN
PINX1	3	14	0.119282	0.501453	0.119282	0.501453	-2.07173	0.0264707	0.29651	DOWN
TRAPPC12-AS1	3	14	0.230289	0.968113	0.230289	0.968113	-2.07173	0.0264707	0.29651	DOWN
APLN	8	37	0.172947	0.720609	0.172947	0.720609	-2.05888	0.000287197	0.0121017	DOWN
IL10RB-DT	5	23	0.156409	0.648203	0.156409	0.648203	-2.05112	0.0028132	0.0680928	DOWN
TCF7L2	80	367	0.402829	1.6648	0.402829	1.6648	-2.04711	1.73e-14	5.04e-12	DOWN
EFNA3	7	32	0.155095	0.638679	0.155095	0.638679	-2.04194	0.000877812	0.0293764	DOWN
MTURN	71	324	0.391476	1.60938	0.391476	1.60938	-2.03951	6.58e-14	1.81e-11	DOWN
GEMIN7-AS1	13	59	0.146636	0.599559	0.146636	0.599559	-2.03167	8.07e-06	0.000563469	DOWN
PDXP	49	221	1.54888	6.29331	1.54888	6.29331	-2.02259	7.59e-12	1.6e-09	DOWN
AC002553.2	2	9	0.421081	1.70721	0.421081	1.70721	-2.01947	0.0727117	0.500235	DOWN
AC004461.3	2	9	0.173572	0.703721	0.173572	0.703721	-2.01947	0.0727117	0.500235	DOWN
AC012306.4	2	9	0.131862	0.534615	0.131862	0.534615	-2.01947	0.0727117	0.500235	DOWN
AC018648.1	2	9	0.20865	0.84594	0.20865	0.84594	-2.01947	0.0727117	0.500235	DOWN
AC073349.2	2	9	0.0869482	0.352519	0.0869482	0.352519	-2.01947	0.0727117	0.500235	DOWN
AC083806.2	2	9	0.0519099	0.210461	0.0519099	0.210461	-2.01947	0.0727117	0.500235	DOWN
AC099506.1	2	9	0.0345251	0.139977	0.0345251	0.139977	-2.01947	0.0727117	0.500235	DOWN
AC106800.2	2	9	0.126363	0.512319	0.126363	0.512319	-2.01947	0.0727117	0.500235	DOWN
AL049777.1	2	9	0.146098	0.592336	0.146098	0.592336	-2.01947	0.0727117	0.500235	DOWN
FSCN3	2	9	0.0315335	0.127848	0.0315335	0.127848	-2.01947	0.0727117	0.500235	DOWN
ITGA6-AS1	2	9	0.110093	0.446357	0.110093	0.446357	-2.01947	0.0727117	0.500235	DOWN
KLF13	2	9	0.012626	0.0511901	0.012626	0.0511901	-2.01947	0.0727117	0.500235	DOWN
MEIOB	2	9	0.0411144	0.166693	0.0411144	0.166693	-2.01947	0.0727117	0.500235	DOWN
OR1F1	2	9	0.14796	0.599881	0.14796	0.599881	-2.01947	0.0727117	0.500235	DOWN
PWAR5	2	9	0.0438295	0.177701	0.0438295	0.177701	-2.01947	0.0727117	0.500235	DOWN
RBPMS2	2	9	0.0433794	0.175876	0.0433794	0.175876	-2.01947	0.0727117	0.500235	DOWN
SRD5A3-AS1	2	9	0.0137332	0.0556792	0.0137332	0.0556792	-2.01947	0.0727117	0.500235	DOWN
TEX14	2	9	0.0226263	0.0917351	0.0226263	0.0917351	-2.01947	0.0727117	0.500235	DOWN
TMEM51-AS1	2	9	0.00606571	0.0245926	0.00606571	0.0245926	-2.01947	0.0727117	0.500235	DOWN
TPPP	2	9	0.0233112	0.0945121	0.0233112	0.0945121	-2.01947	0.0727117	0.500235	DOWN
AL158206.1	14	63	0.496583	2.01313	0.496583	2.01313	-2.01933	4.56e-06	0.000339127	DOWN
DAZAP2	692	3072	3.48043	13.9192	3.48043	13.9192	-1.99974	4.17e-20	2.1e-17	DOWN
CDHR1	5	22	0.0221412	0.0877672	0.0221412	0.0877672	-1.98695	0.00432709	0.0945365	DOWN
ZMAT3	170	743	0.873039	3.43748	0.873039	3.43748	-1.97723	1.2e-16	4.29e-14	DOWN
ATAD1	248	1076	2.45113	9.58065	2.45113	9.58065	-1.96667	1.34e-17	5.52e-15	DOWN
FAM220A	65	282	1.174	4.58849	1.174	4.58849	-1.96659	1.64e-12	3.86e-10	DOWN
AC022336.4	3	13	0.105288	0.411017	0.105288	0.411017	-1.96486	0.0264707	0.29651	DOWN
AL627309.5	3	13	0.0237158	0.0925802	0.0237158	0.0925802	-1.96486	0.0264707	0.29651	DOWN
AP005212.1	3	13	0.410004	1.60055	0.410004	1.60055	-1.96486	0.0264707	0.29651	DOWN
CFB	3	13	0.0237185	0.0925907	0.0237185	0.0925907	-1.96486	0.0264707	0.29651	DOWN
IDI2-AS1	3	13	0.0285932	0.11162	0.0285932	0.11162	-1.96486	0.0264707	0.29651	DOWN
LNX1	12	52	0.105129	0.410397	0.105129	0.410397	-1.96486	4.05e-05	0.00230601	DOWN
AHRR	13	56	0.111433	0.43245	0.111433	0.43245	-1.95636	2.19e-05	0.00134898	DOWN
AC060766.5	10	43	0.800184	3.09985	0.800184	3.09985	-1.9538	0.000212314	0.0094736	DOWN
FAM13A-AS1	10	43	0.0328197	0.127141	0.0328197	0.127141	-1.9538	0.000212314	0.0094736	DOWN
DHFR	180	772	1.382	5.33977	1.382	5.33977	-1.95001	2.25e-16	7.69e-14	DOWN
AL731577.2	19	81	2.38606	9.16404	2.38606	9.16404	-1.94135	8.37e-07	7.71e-05	DOWN
AL137127.1	4	17	0.0819594	0.313778	0.0819594	0.313778	-1.93676	0.0161862	0.222711	DOWN
AP000944.5	4	17	0.0655136	0.250816	0.0655136	0.250816	-1.93676	0.0161862	0.222711	DOWN
EXTL3-AS1	4	17	0.0227502	0.0870979	0.0227502	0.0870979	-1.93676	0.0161862	0.222711	DOWN
AL035078.4	161	683	8.34318	31.8855	8.34318	31.8855	-1.93423	8.95e-16	2.89e-13	DOWN
MGAT1	304	1286	0.7667	2.92187	0.7667	2.92187	-1.93016	1.75e-17	6.96e-15	DOWN
ACP5	5	21	0.0458647	0.173546	0.0458647	0.173546	-1.91986	0.00662995	0.126386	DOWN
RUNX2	81	339	0.261589	0.986287	0.261589	0.986287	-1.91471	8.36e-13	2.11e-10	DOWN
AC007780.1	33	138	1.0022	3.77565	1.0022	3.77565	-1.91355	8.28e-09	1.08e-06	DOWN
AC010401.1	6	25	0.0784623	0.29452	0.0784623	0.29452	-1.9083	0.00285251	0.0685649	DOWN
ZNF396	6	25	0.0407249	0.152867	0.0407249	0.152867	-1.9083	0.00285251	0.0685649	DOWN
TUT1	68	281	0.626759	2.33327	0.626759	2.33327	-1.89637	6.79e-12	1.44e-09	DOWN
EXOG	22	90	0.103655	0.382014	0.103655	0.382014	-1.88184	6.19e-07	5.88e-05	DOWN
AC015799.1	2	8	0.0446438	0.160897	0.0446438	0.160897	-1.84961	0.118117	0.639346	DOWN
AC021876.1	2	8	0.388239	1.39922	0.388239	1.39922	-1.84961	0.118117	0.639346	DOWN
AC110058.1	2	8	0.117718	0.424258	0.117718	0.424258	-1.84961	0.118117	0.639346	DOWN
AC128688.1	2	8	0.268551	0.967864	0.268551	0.967864	-1.84961	0.118117	0.639346	DOWN
AC134775.1	2	8	0.300384	1.08259	0.300384	1.08259	-1.84961	0.118117	0.639346	DOWN
AC245033.3	2	8	0.622223	2.24251	0.622223	2.24251	-1.84961	0.118117	0.639346	DOWN
AL121987.2	2	8	0.0883257	0.318328	0.0883257	0.318328	-1.84961	0.118117	0.639346	DOWN
AL139123.1	2	8	0.324135	1.16819	0.324135	1.16819	-1.84961	0.118117	0.639346	DOWN
AL450992.3	2	8	0.0498669	0.179721	0.0498669	0.179721	-1.84961	0.118117	0.639346	DOWN
AP000688.1	2	8	0.107794	0.388493	0.107794	0.388493	-1.84961	0.118117	0.639346	DOWN
C16orf71	2	8	0.0186609	0.0672542	0.0186609	0.0672542	-1.84961	0.118117	0.639346	DOWN
CALHM6	2	8	0.0807053	0.290864	0.0807053	0.290864	-1.84961	0.118117	0.639346	DOWN
CCDC62	2	8	0.0189013	0.0681206	0.0189013	0.0681206	-1.84961	0.118117	0.639346	DOWN
CR381653.1	2	8	0.0412117	0.148528	0.0412117	0.148528	-1.84961	0.118117	0.639346	DOWN
FAM226B	2	8	0.0935423	0.337128	0.0935423	0.337128	-1.84961	0.118117	0.639346	DOWN
GALNT3	2	8	0.0186984	0.0673895	0.0186984	0.0673895	-1.84961	0.118117	0.639346	DOWN
H2BC8	2	8	0.0908592	0.327458	0.0908592	0.327458	-1.84961	0.118117	0.639346	DOWN
LINC00921	2	8	0.051412	0.18529	0.051412	0.18529	-1.84961	0.118117	0.639346	DOWN
LINC02432	2	8	0.0123925	0.0446627	0.0123925	0.0446627	-1.84961	0.118117	0.639346	DOWN
MIS18A-AS1	2	8	0.181246	0.653214	0.181246	0.653214	-1.84961	0.118117	0.639346	DOWN
MRAP2	2	8	0.0652213	0.235059	0.0652213	0.235059	-1.84961	0.118117	0.639346	DOWN
MYO15B	2	8	0.00587003	0.0211557	0.00587003	0.0211557	-1.84961	0.118117	0.639346	DOWN
RCC2P6	2	8	0.089517	0.322621	0.089517	0.322621	-1.84961	0.118117	0.639346	DOWN
SYT5	2	8	0.0128613	0.0463524	0.0128613	0.0463524	-1.84961	0.118117	0.639346	DOWN
TMEFF2	2	8	0.01715	0.0618089	0.01715	0.0618089	-1.84961	0.118117	0.639346	DOWN
TMEM26	2	8	0.0119597	0.0431029	0.0119597	0.0431029	-1.84961	0.118117	0.639346	DOWN
XIAPP1	2	8	0.232297	0.837202	0.232297	0.837202	-1.84961	0.118117	0.639346	DOWN
FLG-AS1	5	20	0.0124094	0.0447203	0.0124094	0.0447203	-1.8495	0.0101133	0.162971	DOWN
PKMP4	5	20	1.13882	4.10403	1.13882	4.10403	-1.8495	0.0101133	0.162971	DOWN
AC008760.1	3	12	0.304813	1.09842	0.304813	1.09842	-1.84943	0.0419754	0.376112	DOWN
AC096720.2	3	12	0.08507	0.306555	0.08507	0.306555	-1.84943	0.0419754	0.376112	DOWN
AC125611.3	3	12	0.307503	1.10811	0.307503	1.10811	-1.84943	0.0419754	0.376112	DOWN
IL34	3	12	0.0549834	0.198137	0.0549834	0.198137	-1.84943	0.0419754	0.376112	DOWN
PIN4P1	3	12	0.528035	1.90281	0.528035	1.90281	-1.84943	0.0419754	0.376112	DOWN
SSTR1	3	12	0.0476314	0.171643	0.0476314	0.171643	-1.84943	0.0419754	0.376112	DOWN
TOLLIP-AS1	3	12	0.222686	0.802463	0.222686	0.802463	-1.84943	0.0419754	0.376112	DOWN
ACOT11	4	16	0.024288	0.0875124	0.024288	0.0875124	-1.84925	0.0250426	0.286476	DOWN
ZNF671	4	16	0.0432825	0.155952	0.0432825	0.155952	-1.84925	0.0250426	0.286476	DOWN
AC003093.1	1	4	0.0526616	0.189722	0.0526616	0.189722	-1.84906	0.381173	0.932076	DOWN
AC004466.2	1	4	0.135124	0.486806	0.135124	0.486806	-1.84906	0.381173	0.932076	DOWN
AC004908.3	1	4	0.111558	0.401907	0.111558	0.401907	-1.84906	0.381173	0.932076	DOWN
AC005332.1	1	4	0.0532244	0.19175	0.0532244	0.19175	-1.84906	0.381173	0.932076	DOWN
AC006581.2	1	4	0.15324	0.55207	0.15324	0.55207	-1.84906	0.381173	0.932076	DOWN
AC007271.1	1	4	0.0444669	0.160199	0.0444669	0.160199	-1.84906	0.381173	0.932076	DOWN
AC007383.3	1	4	0.383099	1.38018	0.383099	1.38018	-1.84906	0.381173	0.932076	DOWN
AC007956.2	1	4	0.128642	0.463454	0.128642	0.463454	-1.84906	0.381173	0.932076	DOWN
AC018500.1	1	4	0.251711	0.90683	0.251711	0.90683	-1.84906	0.381173	0.932076	DOWN
AC025043.1	1	4	0.111558	0.401907	0.111558	0.401907	-1.84906	0.381173	0.932076	DOWN
AC036108.1	1	4	0.118578	0.427197	0.118578	0.427197	-1.84906	0.381173	0.932076	DOWN
AC073476.4	1	4	0.566862	2.04221	0.566862	2.04221	-1.84906	0.381173	0.932076	DOWN
AC073912.2	1	4	0.11878	0.427925	0.11878	0.427925	-1.84906	0.381173	0.932076	DOWN
AC078842.2	1	4	0.0197855	0.0712803	0.0197855	0.0712803	-1.84906	0.381173	0.932076	DOWN
AC084035.1	1	4	0.114867	0.413825	0.114867	0.413825	-1.84906	0.381173	0.932076	DOWN
AC093155.1	1	4	0.0844116	0.304106	0.0844116	0.304106	-1.84906	0.381173	0.932076	DOWN
AC104461.1	1	4	0.00596595	0.0214933	0.00596595	0.0214933	-1.84906	0.381173	0.932076	DOWN
AC119673.2	1	4	0.0603671	0.217482	0.0603671	0.217482	-1.84906	0.381173	0.932076	DOWN
AC119674.2	1	4	0.0126472	0.0455636	0.0126472	0.0455636	-1.84906	0.381173	0.932076	DOWN
AC130352.1	1	4	0.105483	0.380018	0.105483	0.380018	-1.84906	0.381173	0.932076	DOWN
AC131235.4	1	4	0.112458	0.405148	0.112458	0.405148	-1.84906	0.381173	0.932076	DOWN
AC239802.2	1	4	0.125856	0.453415	0.125856	0.453415	-1.84906	0.381173	0.932076	DOWN
ADH5P4	1	4	0.0628144	0.226299	0.0628144	0.226299	-1.84906	0.381173	0.932076	DOWN
ADPGK-AS1	1	4	0.0123558	0.0445139	0.0123558	0.0445139	-1.84906	0.381173	0.932076	DOWN
AL021308.1	1	4	0.0380382	0.137039	0.0380382	0.137039	-1.84906	0.381173	0.932076	DOWN
AL160291.1	1	4	0.0695849	0.250691	0.0695849	0.250691	-1.84906	0.381173	0.932076	DOWN
AL162741.1	1	4	0.0447523	0.161227	0.0447523	0.161227	-1.84906	0.381173	0.932076	DOWN
AL354760.1	1	4	0.108435	0.390656	0.108435	0.390656	-1.84906	0.381173	0.932076	DOWN
AL356273.6	1	4	0.0350548	0.126291	0.0350548	0.126291	-1.84906	0.381173	0.932076	DOWN
AL512604.1	1	4	0.690337	2.48705	0.690337	2.48705	-1.84906	0.381173	0.932076	DOWN
AL590627.3	1	4	0.247248	0.890751	0.247248	0.890751	-1.84906	0.381173	0.932076	DOWN
AL627309.1	1	4	0.0147814	0.0532525	0.0147814	0.0532525	-1.84906	0.381173	0.932076	DOWN
ANAPC10P1	1	4	0.125403	0.451784	0.125403	0.451784	-1.84906	0.381173	0.932076	DOWN
AP001453.3	1	4	0.0255119	0.0919107	0.0255119	0.0919107	-1.84906	0.381173	0.932076	DOWN
CDCA4P4	1	4	0.102535	0.3694	0.102535	0.3694	-1.84906	0.381173	0.932076	DOWN
CLMAT3	1	4	0.0206284	0.0743171	0.0206284	0.0743171	-1.84906	0.381173	0.932076	DOWN
CPEB2-DT	1	4	0.0225717	0.0813182	0.0225717	0.0813182	-1.84906	0.381173	0.932076	DOWN
CTRB1	1	4	0.0271511	0.0978162	0.0271511	0.0978162	-1.84906	0.381173	0.932076	DOWN
DCAF15	1	4	0.0153374	0.0552556	0.0153374	0.0552556	-1.84906	0.381173	0.932076	DOWN
DCC	1	4	0.00306143	0.0110293	0.00306143	0.0110293	-1.84906	0.381173	0.932076	DOWN
E2F3P2	1	4	0.0490324	0.176647	0.0490324	0.176647	-1.84906	0.381173	0.932076	DOWN
ERLEC1P1	1	4	0.12063	0.434588	0.12063	0.434588	-1.84906	0.381173	0.932076	DOWN
ETV5-AS1	1	4	0.124507	0.448557	0.124507	0.448557	-1.84906	0.381173	0.932076	DOWN
EXD1	1	4	0.00976117	0.0351662	0.00976117	0.0351662	-1.84906	0.381173	0.932076	DOWN
FAM87A	1	4	0.00385706	0.0138957	0.00385706	0.0138957	-1.84906	0.381173	0.932076	DOWN
FREM1	1	4	0.00495833	0.0178632	0.00495833	0.0178632	-1.84906	0.381173	0.932076	DOWN
GLTPD2	1	4	0.0572917	0.206403	0.0572917	0.206403	-1.84906	0.381173	0.932076	DOWN
GOLGA8EP	1	4	0.0224265	0.0807951	0.0224265	0.0807951	-1.84906	0.381173	0.932076	DOWN
GUCA1C	1	4	0.0389085	0.140174	0.0389085	0.140174	-1.84906	0.381173	0.932076	DOWN
H3C15	1	4	0.0421039	0.151686	0.0421039	0.151686	-1.84906	0.381173	0.932076	DOWN
ITFG2-AS1	1	4	0.0581033	0.209327	0.0581033	0.209327	-1.84906	0.381173	0.932076	DOWN
KRT18P5	1	4	0.0540078	0.194572	0.0540078	0.194572	-1.84906	0.381173	0.932076	DOWN
LINC01226	1	4	0.00559987	0.0201744	0.00559987	0.0201744	-1.84906	0.381173	0.932076	DOWN
LY6E-DT	1	4	0.013296	0.0479008	0.013296	0.0479008	-1.84906	0.381173	0.932076	DOWN
MAGOH2P	1	4	0.0806058	0.290395	0.0806058	0.290395	-1.84906	0.381173	0.932076	DOWN
MIR3972	1	4	0.801426	2.88726	0.801426	2.88726	-1.84906	0.381173	0.932076	DOWN
MIR6892	1	4	0.606296	2.18428	0.606296	2.18428	-1.84906	0.381173	0.932076	DOWN
NARF-IT1	1	4	0.0906684	0.326647	0.0906684	0.326647	-1.84906	0.381173	0.932076	DOWN
PCDH1	1	4	0.00390742	0.0140771	0.00390742	0.0140771	-1.84906	0.381173	0.932076	DOWN
PLAC4	1	4	0.00393299	0.0141692	0.00393299	0.0141692	-1.84906	0.381173	0.932076	DOWN
PRMT1P1	1	4	0.0691021	0.248951	0.0691021	0.248951	-1.84906	0.381173	0.932076	DOWN
RHOA-IT1	1	4	0.134863	0.485864	0.134863	0.485864	-1.84906	0.381173	0.932076	DOWN
RN7SL454P	1	4	0.28693	1.03371	0.28693	1.03371	-1.84906	0.381173	0.932076	DOWN
RN7SL738P	1	4	0.234761	0.845764	0.234761	0.845764	-1.84906	0.381173	0.932076	DOWN
RNA5SP283	1	4	0.585916	2.11086	0.585916	2.11086	-1.84906	0.381173	0.932076	DOWN
RPL7AP60	1	4	0.0878136	0.316363	0.0878136	0.316363	-1.84906	0.381173	0.932076	DOWN
RPS27AP10	1	4	0.335212	1.20765	0.335212	1.20765	-1.84906	0.381173	0.932076	DOWN
RPSAP26	1	4	0.0940945	0.33899	0.0940945	0.33899	-1.84906	0.381173	0.932076	DOWN
RSPO3	1	4	0.0121154	0.0436476	0.0121154	0.0436476	-1.84906	0.381173	0.932076	DOWN
SETP3	1	4	0.0857614	0.308969	0.0857614	0.308969	-1.84906	0.381173	0.932076	DOWN
SHISA8	1	4	0.0368715	0.132835	0.0368715	0.132835	-1.84906	0.381173	0.932076	DOWN
SNORD46	1	4	0.670423	2.41531	0.670423	2.41531	-1.84906	0.381173	0.932076	DOWN
SNORD62B	1	4	0.810744	2.92084	0.810744	2.92084	-1.84906	0.381173	0.932076	DOWN
SNORD72	1	4	0.87155	3.1399	0.87155	3.1399	-1.84906	0.381173	0.932076	DOWN
WHSC1L2P	1	4	0.0328422	0.118319	0.0328422	0.118319	-1.84906	0.381173	0.932076	DOWN
XIAP-AS1	1	4	0.144656	0.521145	0.144656	0.521145	-1.84906	0.381173	0.932076	DOWN
Z69890.1	1	4	0.205676	0.740979	0.205676	0.740979	-1.84906	0.381173	0.932076	DOWN
ZNF843	1	4	0.00931392	0.0335549	0.00931392	0.0335549	-1.84906	0.381173	0.932076	DOWN
ZNF672	133	528	1.62546	5.81334	1.62546	5.81334	-1.83852	7.94e-14	2.16e-11	DOWN
OR7E38P	13	51	0.91986	3.25112	0.91986	3.25112	-1.82145	0.000114266	0.00562716	DOWN
TTPAL	168	657	1.03614	3.65043	1.03614	3.65043	-1.81685	3.12e-14	8.89e-12	DOWN
RBM33	869	3354	2.53277	8.80656	2.53277	8.80656	-1.79786	4.61e-17	1.72e-14	DOWN
CHPF	369	1420	4.2958	14.8927	4.2958	14.8927	-1.79361	9.95e-16	3.13e-13	DOWN
SSTR5-AS1	6	23	0.0806876	0.278641	0.0806876	0.278641	-1.78799	0.00644454	0.123826	DOWN
AC118344.1	5	19	0.238358	0.816009	0.238358	0.816009	-1.77545	0.0153481	0.216818	DOWN
AL354740.1	5	19	0.0277939	0.0951512	0.0277939	0.0951512	-1.77545	0.0153481	0.216818	DOWN
GMFB	386	1458	1.57738	5.36754	1.57738	5.36754	-1.76673	2.14e-15	6.65e-13	DOWN
AC091304.2	13	49	1.19219	4.04836	1.19219	4.04836	-1.76373	0.000219377	0.00969941	DOWN
SRP9	987	3708	12.6064	42.6659	12.6064	42.6659	-1.75893	1.63e-16	5.65e-14	DOWN
AL136981.2	4	15	0.379872	1.28321	0.379872	1.28321	-1.75617	0.0384743	0.358536	DOWN
RXRB	4	15	0.0455375	0.153826	0.0455375	0.153826	-1.75617	0.0384743	0.358536	DOWN
HOXA3	273	1016	1.91929	6.43487	1.91929	6.43487	-1.74534	1.9e-14	5.47e-12	DOWN
OTUD6B-AS1	145	539	0.71212	2.38474	0.71212	2.38474	-1.74364	9.32e-13	2.28e-10	DOWN
AC013489.1	3	11	0.0568212	0.187686	0.0568212	0.187686	-1.72382	0.0660007	0.475366	DOWN
CHST13	3	11	0.0701685	0.231773	0.0701685	0.231773	-1.72382	0.0660007	0.475366	DOWN
GFAP	3	11	0.00465374	0.0153718	0.00465374	0.0153718	-1.72382	0.0660007	0.475366	DOWN
LINC01358	3	11	0.0127183	0.0420099	0.0127183	0.0420099	-1.72382	0.0660007	0.475366	DOWN
SLC15A3	3	11	0.0209144	0.0690822	0.0209144	0.0690822	-1.72382	0.0660007	0.475366	DOWN
TBC1D3L	6	22	0.130526	0.431139	0.130526	0.431139	-1.72382	0.00962572	0.157902	DOWN
ZNF665	6	22	0.0335314	0.110758	0.0335314	0.110758	-1.72382	0.00962572	0.157902	DOWN
MOB3B	14	51	0.133249	0.437301	0.133249	0.437301	-1.7145	0.000218654	0.00968514	DOWN
ZNF773	28	102	0.172492	0.566081	0.172492	0.566081	-1.71448	1.6e-06	0.000135952	DOWN
AC027644.4	11	40	0.185234	0.606815	0.185234	0.606815	-1.71191	0.00118125	0.0370251	DOWN
AC011978.2	5	18	0.169659	0.550262	0.169659	0.550262	-1.69748	0.0231566	0.273288	DOWN
EDIL3	5	18	0.0385316	0.124971	0.0385316	0.124971	-1.69748	0.0231566	0.273288	DOWN
MRPL36	82	294	1.74781	5.64541	1.74781	5.64541	-1.69153	3.36e-10	5.94e-08	DOWN
BRICD5	7	25	0.163515	0.52607	0.163515	0.52607	-1.68583	0.00616054	0.119602	DOWN
MT-ATP6	17625	62789	1803.89	5789.37	1803.89	5789.37	-1.6823	6.6e-16	2.22e-13	DOWN
VSIG10L	9	32	0.136549	0.437372	0.136549	0.437372	-1.67944	0.00360939	0.0828142	DOWN
CDKN1A	596	2118	6.71963	21.5126	6.71963	21.5126	-1.67873	1.18e-14	3.49e-12	DOWN
AC015813.2	13	46	0.348351	1.11049	0.348351	1.11049	-1.67259	0.000577021	0.0212795	DOWN
AC004839.2	2	7	0.2782	0.877354	0.2782	0.877354	-1.65704	0.189409	0.768064	DOWN
AC007279.2	2	7	0.0596397	0.188085	0.0596397	0.188085	-1.65704	0.189409	0.768064	DOWN
AC011477.2	2	7	0.345851	1.09071	0.345851	1.09071	-1.65704	0.189409	0.768064	DOWN
AC026412.3	2	7	0.0839121	0.264632	0.0839121	0.264632	-1.65704	0.189409	0.768064	DOWN
AC069257.2	2	7	0.23907	0.753953	0.23907	0.753953	-1.65704	0.189409	0.768064	DOWN
AC090589.3	2	7	0.242819	0.765775	0.242819	0.765775	-1.65704	0.189409	0.768064	DOWN
AC093525.9	2	7	0.079827	0.251749	0.079827	0.251749	-1.65704	0.189409	0.768064	DOWN
AF131216.1	2	7	0.0238009	0.0750606	0.0238009	0.0750606	-1.65704	0.189409	0.768064	DOWN
AL022326.1	2	7	0.0531369	0.167577	0.0531369	0.167577	-1.65704	0.189409	0.768064	DOWN
AL078604.2	2	7	0.0696194	0.219558	0.0696194	0.219558	-1.65704	0.189409	0.768064	DOWN
AL080317.1	2	7	0.100634	0.317368	0.100634	0.317368	-1.65704	0.189409	0.768064	DOWN
AL139351.1	2	7	0.435556	1.37361	0.435556	1.37361	-1.65704	0.189409	0.768064	DOWN
AL160396.2	2	7	0.115955	0.365686	0.115955	0.365686	-1.65704	0.189409	0.768064	DOWN
ARGFXP2	2	7	0.146868	0.463177	0.146868	0.463177	-1.65704	0.189409	0.768064	DOWN
C11orf86	2	7	0.11742	0.370307	0.11742	0.370307	-1.65704	0.189409	0.768064	DOWN
CORIN	2	7	0.00944551	0.0297882	0.00944551	0.0297882	-1.65704	0.189409	0.768064	DOWN
EXOC3L1	2	7	0.0268914	0.084807	0.0268914	0.084807	-1.65704	0.189409	0.768064	DOWN
FREM2	2	7	0.00856393	0.027008	0.00856393	0.027008	-1.65704	0.189409	0.768064	DOWN
IATPR	2	7	0.252496	0.796295	0.252496	0.796295	-1.65704	0.189409	0.768064	DOWN
MLXIPL	2	7	0.014721	0.0464253	0.014721	0.0464253	-1.65704	0.189409	0.768064	DOWN
RAP1AP	2	7	0.309042	0.974622	0.309042	0.974622	-1.65704	0.189409	0.768064	DOWN
SLC22A31	2	7	0.0363721	0.114706	0.0363721	0.114706	-1.65704	0.189409	0.768064	DOWN
TRHR	2	7	0.0272809	0.0860353	0.0272809	0.0860353	-1.65704	0.189409	0.768064	DOWN
VGLL3	2	7	0.00997981	0.0314732	0.00997981	0.0314732	-1.65704	0.189409	0.768064	DOWN
ZBTB12BP	2	7	0.124223	0.39176	0.124223	0.39176	-1.65704	0.189409	0.768064	DOWN
ZMYND10	2	7	0.0226043	0.0712868	0.0226043	0.0712868	-1.65704	0.189409	0.768064	DOWN
ALDH1A2	8	28	0.0332092	0.104714	0.0332092	0.104714	-1.65681	0.00778622	0.14136	DOWN
CD37	8	28	0.0540345	0.17038	0.0540345	0.17038	-1.65681	0.00778622	0.14136	DOWN
EOGT	118	413	0.566464	1.78611	0.566464	1.78611	-1.65676	4.08e-11	8.11e-09	DOWN
LAPTM5	6	21	0.120243	0.379126	0.120243	0.379126	-1.65673	0.0143062	0.206904	DOWN
TNFRSF14	6	21	0.0325172	0.102527	0.0325172	0.102527	-1.65673	0.0143062	0.206904	DOWN
ZNF485	6	21	0.092217	0.290761	0.092217	0.290761	-1.65673	0.0143062	0.206904	DOWN
AP001033.3	4	14	0.0542252	0.170954	0.0542252	0.170954	-1.65657	0.0586286	0.463913	DOWN
DAZAP2P1	4	14	0.554326	1.74761	0.554326	1.74761	-1.65657	0.0586286	0.463913	DOWN
IDSP1	4	14	0.741559	2.33789	0.741559	2.33789	-1.65657	0.0586286	0.463913	DOWN
ZNF808	36	124	0.275338	0.854392	0.275338	0.854392	-1.6337	7.11e-07	6.68e-05	DOWN
MSRB3	230	790	0.760365	2.35283	0.760365	2.35283	-1.62963	1.91e-12	4.33e-10	DOWN
PDE11A	7	24	0.0325872	0.100645	0.0325872	0.100645	-1.6269	0.00903825	0.152001	DOWN
FAM110B	89	303	0.980897	3.00847	0.980897	3.00847	-1.61686	1.01e-09	1.61e-07	DOWN
AL139393.3	5	17	0.172089	0.527147	0.172089	0.527147	-1.61505	0.0347041	0.338716	DOWN
CTSE	5	17	0.0833884	0.255437	0.0833884	0.255437	-1.61505	0.0347041	0.338716	DOWN
GLYATL1	5	17	0.0280557	0.0859409	0.0280557	0.0859409	-1.61505	0.0347041	0.338716	DOWN
KCNIP4	5	17	0.0390017	0.119471	0.0390017	0.119471	-1.61505	0.0347041	0.338716	DOWN
LYPLA2P2	5	17	0.515503	1.5791	0.515503	1.5791	-1.61505	0.0347041	0.338716	DOWN
RAB26	5	17	0.0508953	0.155904	0.0508953	0.155904	-1.61505	0.0347041	0.338716	DOWN
GOLGA7B	49	166	0.250645	0.764955	0.250645	0.764955	-1.60973	1.2e-07	1.33e-05	DOWN
ATP6V1C2	37	124	0.604661	1.82557	0.604661	1.82557	-1.59415	1.13e-06	9.96e-05	DOWN
AC003072.1	3	10	0.34167	1.02601	0.34167	1.02601	-1.58637	0.102725	0.603522	DOWN
AC073283.2	3	10	0.0438002	0.131529	0.0438002	0.131529	-1.58637	0.102725	0.603522	DOWN
AC098588.2	3	10	0.110636	0.332231	0.110636	0.332231	-1.58637	0.102725	0.603522	DOWN
AL133243.3	3	10	0.0696079	0.209027	0.0696079	0.209027	-1.58637	0.102725	0.603522	DOWN
AL353743.2	3	10	0.00779911	0.0234201	0.00779911	0.0234201	-1.58637	0.102725	0.603522	DOWN
AP000692.2	3	10	0.237886	0.714354	0.237886	0.714354	-1.58637	0.102725	0.603522	DOWN
AP001453.2	3	10	0.181828	0.546015	0.181828	0.546015	-1.58637	0.102725	0.603522	DOWN
CHRM4	3	10	0.138386	0.415564	0.138386	0.415564	-1.58637	0.102725	0.603522	DOWN
PRDM12	3	10	0.0843834	0.253397	0.0843834	0.253397	-1.58637	0.102725	0.603522	DOWN
RPL4P6	3	10	0.160354	0.481532	0.160354	0.481532	-1.58637	0.102725	0.603522	DOWN
SPTBN5	3	10	0.0165154	0.0495946	0.0165154	0.0495946	-1.58637	0.102725	0.603522	DOWN
TGFBR3L	3	10	0.103209	0.30993	0.103209	0.30993	-1.58637	0.102725	0.603522	DOWN
ADGRA2	12	40	0.106467	0.319706	0.106467	0.319706	-1.58633	0.00216503	0.0564656	DOWN
PCDHGC5	12	40	0.110636	0.332223	0.110636	0.332223	-1.58633	0.00216503	0.0564656	DOWN
KREMEN2	9	30	0.107122	0.321668	0.107122	0.321668	-1.58632	0.00718023	0.133926	DOWN
LINC02246	9	30	0.160601	0.482255	0.160601	0.482255	-1.58632	0.00718023	0.133926	DOWN
CCDC142	110	364	0.714597	2.13029	0.714597	2.13029	-1.57585	6.61e-10	1.1e-07	DOWN
KCNK12	10	33	0.0484101	0.143927	0.0484101	0.143927	-1.57196	0.00474403	0.0990036	DOWN
UPK3BL2	17	56	1.17899	3.49876	1.17899	3.49876	-1.56929	0.000282516	0.0119669	DOWN
ZNF133	35	115	0.165278	0.489222	0.165278	0.489222	-1.5656	3.17e-06	0.000248282	DOWN
RN7SK	7	23	1.48759	4.40304	1.48759	4.40304	-1.56553	0.0131976	0.196295	DOWN
KLF16	95	312	1.39721	4.13394	1.39721	4.13394	-1.56496	2.02e-09	3.11e-07	DOWN
LINC00667	43	141	0.0305507	0.0902477	0.0305507	0.0902477	-1.56269	9.29e-07	8.46e-05	DOWN
AC002350.2	4	13	0.152531	0.446543	0.152531	0.446543	-1.5497	0.0884894	0.555156	DOWN
AC007342.7	4	13	0.119309	0.349285	0.119309	0.349285	-1.5497	0.0884894	0.555156	DOWN
AC018738.1	4	13	1.32774	3.88705	1.32774	3.88705	-1.5497	0.0884894	0.555156	DOWN
LINC02605	4	13	0.0534252	0.156405	0.0534252	0.156405	-1.5497	0.0884894	0.555156	DOWN
MFFP2	4	13	0.425689	1.24623	0.425689	1.24623	-1.5497	0.0884894	0.555156	DOWN
SARDH	4	13	0.0407343	0.119252	0.0407343	0.119252	-1.5497	0.0884894	0.555156	DOWN
UBAP1L	4	13	0.0273332	0.0800196	0.0273332	0.0800196	-1.5497	0.0884894	0.555156	DOWN
JMJD7-PLA2G4B	45	146	0.281448	0.822635	0.281448	0.822635	-1.54738	8.09e-07	7.48e-05	DOWN
RAB4B	22	71	0.27226	0.791571	0.27226	0.791571	-1.53973	8.45e-05	0.00436688	DOWN
LDAH	202	651	1.08227	3.14219	1.08227	3.14219	-1.53771	6.15e-11	1.19e-08	DOWN
PHYHIPL	9	29	0.0747416	0.216957	0.0747416	0.216957	-1.53743	0.0100683	0.162971	DOWN
ZDBF2	531	1709	0.695081	2.01535	0.695081	2.01535	-1.53578	1.76e-12	4.06e-10	DOWN
AC090197.1	38	122	0.429132	1.24117	0.429132	1.24117	-1.5322	2.71e-06	0.000216363	DOWN
AC145285.6	5	16	0.226433	0.652789	0.226433	0.652789	-1.52753	0.0516117	0.425775	DOWN
DHDH	5	16	0.198451	0.57212	0.198451	0.57212	-1.52753	0.0516117	0.425775	DOWN
LINC01001	10	32	0.158978	0.458322	0.158978	0.458322	-1.52753	0.00660661	0.126339	DOWN
PBX2	5	16	0.0569133	0.164077	0.0569133	0.164077	-1.52753	0.0516117	0.425775	DOWN
AICDA	11	35	0.165626	0.474757	0.165626	0.474757	-1.51926	0.00440277	0.0954407	DOWN
CLDN12	1269	4027	9.03547	25.8308	9.03547	25.8308	-1.51542	6.74e-13	1.72e-10	DOWN
C6orf226	6	19	0.750815	2.14184	0.750815	2.14184	-1.51232	0.0310526	0.326977	DOWN
DHRS9	6	19	0.073087	0.208494	0.073087	0.208494	-1.51232	0.0310526	0.326977	DOWN
ESR2	6	19	0.0310448	0.088561	0.0310448	0.088561	-1.51232	0.0310526	0.326977	DOWN
SLC10A2	6	19	0.124837	0.356121	0.124837	0.356121	-1.51232	0.0310526	0.326977	DOWN
CKLF-CMTM1	15	47	0.433103	1.22252	0.433103	1.22252	-1.49708	0.00133912	0.0401057	DOWN
AL353593.1	8	25	0.0312318	0.0879288	0.0312318	0.0879288	-1.49332	0.0219259	0.263021	DOWN
HAS3	1392	4345	11.1008	31.2157	11.1008	31.2157	-1.49161	1.36e-12	3.23e-10	DOWN
CSF3	108	337	1.23971	3.48492	1.23971	3.48492	-1.49112	6.61e-09	8.95e-07	DOWN
RAB11A	1147	3572	9.39755	26.3651	9.39755	26.3651	-1.48828	1.84e-12	4.22e-10	DOWN
ACER3	161	491	0.663763	1.82363	0.663763	1.82363	-1.45807	1.45e-09	2.29e-07	DOWN
POLR3G	246	748	1.77697	4.8676	1.77697	4.8676	-1.45379	2.67e-10	4.75e-08	DOWN
AC002460.2	2	6	0.0329343	0.0890183	0.0329343	0.0890183	-1.43451	0.298737	0.857837	DOWN
AC004069.1	2	6	0.253876	0.686203	0.253876	0.686203	-1.43451	0.298737	0.857837	DOWN
AC004466.1	2	6	0.129054	0.34882	0.129054	0.34882	-1.43451	0.298737	0.857837	DOWN
AC005594.1	2	6	0.0743349	0.20092	0.0743349	0.20092	-1.43451	0.298737	0.857837	DOWN
AC006130.3	2	6	0.0978778	0.264554	0.0978778	0.264554	-1.43451	0.298737	0.857837	DOWN
AC006238.2	2	6	0.135318	0.365753	0.135318	0.365753	-1.43451	0.298737	0.857837	DOWN
AC010463.3	2	6	0.278756	0.753451	0.278756	0.753451	-1.43451	0.298737	0.857837	DOWN
AC020931.1	2	6	0.10355	0.279885	0.10355	0.279885	-1.43451	0.298737	0.857837	DOWN
AC020978.6	2	6	0.11742	0.317376	0.11742	0.317376	-1.43451	0.298737	0.857837	DOWN
AC020978.8	2	6	0.122154	0.330171	0.122154	0.330171	-1.43451	0.298737	0.857837	DOWN
AC090114.3	2	6	0.168128	0.454434	0.168128	0.454434	-1.43451	0.298737	0.857837	DOWN
AC092718.1	2	6	0.128105	0.346255	0.128105	0.346255	-1.43451	0.298737	0.857837	DOWN
AC092720.3	2	6	0.0457878	0.12376	0.0457878	0.12376	-1.43451	0.298737	0.857837	DOWN
AC098850.3	2	6	0.0158348	0.0428	0.0158348	0.0428	-1.43451	0.298737	0.857837	DOWN
AC104123.1	2	6	0.0855604	0.231262	0.0855604	0.231262	-1.43451	0.298737	0.857837	DOWN
AC105389.2	2	6	0.320409	0.866035	0.320409	0.866035	-1.43451	0.298737	0.857837	DOWN
AC106820.5	2	6	0.117322	0.317109	0.117322	0.317109	-1.43451	0.298737	0.857837	DOWN
AC107959.2	2	6	0.0528748	0.142916	0.0528748	0.142916	-1.43451	0.298737	0.857837	DOWN
AC118658.1	2	6	0.303656	0.820752	0.303656	0.820752	-1.43451	0.298737	0.857837	DOWN
ADAMTS9-AS1	2	6	0.00755641	0.0204243	0.00755641	0.0204243	-1.43451	0.298737	0.857837	DOWN
AF131215.6	2	6	0.0692046	0.187053	0.0692046	0.187053	-1.43451	0.298737	0.857837	DOWN
AL133355.1	2	6	0.058366	0.157758	0.058366	0.157758	-1.43451	0.298737	0.857837	DOWN
AL139011.2	2	6	0.0372171	0.100594	0.0372171	0.100594	-1.43451	0.298737	0.857837	DOWN
AL354989.1	2	6	0.219493	0.593268	0.219493	0.593268	-1.43451	0.298737	0.857837	DOWN
AL355303.1	2	6	0.204968	0.554008	0.204968	0.554008	-1.43451	0.298737	0.857837	DOWN
AL512343.2	2	6	0.0794629	0.214781	0.0794629	0.214781	-1.43451	0.298737	0.857837	DOWN
BBIP1P1	2	6	0.499563	1.35027	0.499563	1.35027	-1.43451	0.298737	0.857837	DOWN
CDK6-AS1	2	6	0.0807053	0.218139	0.0807053	0.218139	-1.43451	0.298737	0.857837	DOWN
CLDN18	2	6	0.0170848	0.0461786	0.0170848	0.0461786	-1.43451	0.298737	0.857837	DOWN
CNNM3-DT	2	6	0.335851	0.907772	0.335851	0.907772	-1.43451	0.298737	0.857837	DOWN
COLEC12	2	6	0.0148924	0.0402527	0.0148924	0.0402527	-1.43451	0.298737	0.857837	DOWN
CTAGE1	2	6	0.0249602	0.0674651	0.0249602	0.0674651	-1.43451	0.298737	0.857837	DOWN
EGLN1P1	2	6	0.182911	0.49439	0.182911	0.49439	-1.43451	0.298737	0.857837	DOWN
ELMO1	2	6	0.00953925	0.0257837	0.00953925	0.0257837	-1.43451	0.298737	0.857837	DOWN
ERBB4	2	6	0.00616908	0.0166744	0.00616908	0.0166744	-1.43451	0.298737	0.857837	DOWN
FAM87B	2	6	0.071586	0.19349	0.071586	0.19349	-1.43451	0.298737	0.857837	DOWN
FRG1FP	2	6	0.186085	0.502971	0.186085	0.502971	-1.43451	0.298737	0.857837	DOWN
KAAG1	2	6	0.100779	0.272397	0.100779	0.272397	-1.43451	0.298737	0.857837	DOWN
KCNRG	2	6	0.0470872	0.127272	0.0470872	0.127272	-1.43451	0.298737	0.857837	DOWN
NR2E3	2	6	0.0301619	0.0815246	0.0301619	0.0815246	-1.43451	0.298737	0.857837	DOWN
RNF217-AS1	2	6	0.00614189	0.016601	0.00614189	0.016601	-1.43451	0.298737	0.857837	DOWN
RPL19P5	2	6	0.279875	0.756477	0.279875	0.756477	-1.43451	0.298737	0.857837	DOWN
RPL23AP18	2	6	0.297816	0.804969	0.297816	0.804969	-1.43451	0.298737	0.857837	DOWN
SIRPG-AS1	2	6	0.0455484	0.123113	0.0455484	0.123113	-1.43451	0.298737	0.857837	DOWN
SNORA26	2	6	1.14244	3.08791	1.14244	3.08791	-1.43451	0.298737	0.857837	DOWN
SNORD100	2	6	1.83392	4.95691	1.83392	4.95691	-1.43451	0.298737	0.857837	DOWN
TYRO3P	2	6	0.051526	0.13927	0.051526	0.13927	-1.43451	0.298737	0.857837	DOWN
ZNF56	2	6	0.0465835	0.125911	0.0465835	0.125911	-1.43451	0.298737	0.857837	DOWN
ZNHIT3	2	6	0.0119905	0.0324093	0.0119905	0.0324093	-1.43451	0.298737	0.857837	DOWN
AL353593.2	5	15	0.308389	0.833518	0.308389	0.833518	-1.43446	0.0760833	0.511068	DOWN
BORCS8-MEF2B	5	15	0.0939046	0.253806	0.0939046	0.253806	-1.43446	0.0760833	0.511068	DOWN
APOE	10	30	0.18487	0.499652	0.18487	0.499652	-1.43441	0.0126641	0.190583	DOWN
FHAD1	8	24	0.0287162	0.0776105	0.0287162	0.0776105	-1.43439	0.0306351	0.323847	DOWN
PKIB	8	24	0.0745132	0.201385	0.0745132	0.201385	-1.43439	0.0306351	0.323847	DOWN
RTBDN	8	24	0.0867292	0.234401	0.0867292	0.234401	-1.43439	0.0306351	0.323847	DOWN
AC005674.2	6	18	0.119146	0.322005	0.119146	0.322005	-1.43435	0.0452806	0.390289	DOWN
CCR10	6	18	0.0888095	0.240017	0.0888095	0.240017	-1.43435	0.0452806	0.390289	DOWN
EML5	12	36	0.0537606	0.145294	0.0537606	0.145294	-1.43435	0.00557603	0.111562	DOWN
IL17RB	6	18	0.096427	0.260604	0.096427	0.260604	-1.43435	0.0452806	0.390289	DOWN
AC005104.1	3	9	0.473081	1.27848	0.473081	1.27848	-1.43427	0.157928	0.705075	DOWN
AC009148.1	3	9	0.0776465	0.209836	0.0776465	0.209836	-1.43427	0.157928	0.705075	DOWN
AC011503.2	3	9	0.139401	0.376725	0.139401	0.376725	-1.43427	0.157928	0.705075	DOWN
AC011815.3	3	9	0.442076	1.19469	0.442076	1.19469	-1.43427	0.157928	0.705075	DOWN
AC012213.5	3	9	0.0726301	0.196279	0.0726301	0.196279	-1.43427	0.157928	0.705075	DOWN
AC093249.6	3	9	0.114765	0.310147	0.114765	0.310147	-1.43427	0.157928	0.705075	DOWN
AL022393.1	3	9	0.124688	0.336964	0.124688	0.336964	-1.43427	0.157928	0.705075	DOWN
AL607028.1	3	9	0.263353	0.711698	0.263353	0.711698	-1.43427	0.157928	0.705075	DOWN
B3GNT4	3	9	0.0207504	0.056077	0.0207504	0.056077	-1.43427	0.157928	0.705075	DOWN
DNASE1L2	3	9	0.0529506	0.143096	0.0529506	0.143096	-1.43427	0.157928	0.705075	DOWN
GABRA3	3	9	0.0445087	0.120283	0.0445087	0.120283	-1.43427	0.157928	0.705075	DOWN
IL17C	3	9	0.100145	0.270636	0.100145	0.270636	-1.43427	0.157928	0.705075	DOWN
IL17D	3	9	0.0568058	0.153515	0.0568058	0.153515	-1.43427	0.157928	0.705075	DOWN
ITGA9	3	9	0.0218429	0.0590294	0.0218429	0.0590294	-1.43427	0.157928	0.705075	DOWN
MED18	3	9	0.0510503	0.137961	0.0510503	0.137961	-1.43427	0.157928	0.705075	DOWN
NUCB1-AS1	3	9	0.482915	1.30505	0.482915	1.30505	-1.43427	0.157928	0.705075	DOWN
PIWIL2	3	9	0.0258502	0.0698588	0.0258502	0.0698588	-1.43427	0.157928	0.705075	DOWN
PPIAP19	3	9	0.425004	1.14855	0.425004	1.14855	-1.43427	0.157928	0.705075	DOWN
RPS15AP1	3	9	0.534788	1.44524	0.534788	1.44524	-1.43427	0.157928	0.705075	DOWN
SH3GL3	3	9	0.0375475	0.10147	0.0375475	0.10147	-1.43427	0.157928	0.705075	DOWN
TMED6	3	9	0.123949	0.334966	0.123949	0.334966	-1.43427	0.157928	0.705075	DOWN
AP000487.1	7	21	0.137522	0.371646	0.137522	0.371646	-1.43427	0.0276789	0.301408	DOWN
CD44-AS1	7	21	0.831223	2.24634	0.831223	2.24634	-1.43427	0.0276789	0.301408	DOWN
NLRC3	7	21	0.0430994	0.116474	0.0430994	0.116474	-1.43427	0.0276789	0.301408	DOWN
SLC4A11	7	21	0.058274	0.157483	0.058274	0.157483	-1.43427	0.0276789	0.301408	DOWN
AC009053.4	4	12	0.0748928	0.202394	0.0748928	0.202394	-1.43427	0.0884894	0.555156	DOWN
AC078927.1	4	12	0.28336	0.765765	0.28336	0.765765	-1.43427	0.0884894	0.555156	DOWN
AC080013.1	4	12	0.0258531	0.0698668	0.0258531	0.0698668	-1.43427	0.0884894	0.555156	DOWN
AC090181.3	4	12	0.184165	0.497697	0.184165	0.497697	-1.43427	0.0884894	0.555156	DOWN
AC091607.2	4	12	0.231968	0.626883	0.231968	0.626883	-1.43427	0.0884894	0.555156	DOWN
CWC25	4	12	0.0486268	0.131411	0.0486268	0.131411	-1.43427	0.0884894	0.555156	DOWN
ECE1-AS1	4	12	0.0675614	0.182581	0.0675614	0.182581	-1.43427	0.0884894	0.555156	DOWN
FOXC2	4	12	0.0961469	0.259832	0.0961469	0.259832	-1.43427	0.0884894	0.555156	DOWN
FXYD6	4	12	0.0252789	0.0683149	0.0252789	0.0683149	-1.43427	0.0884894	0.555156	DOWN
GPC2	4	12	0.0508807	0.137502	0.0508807	0.137502	-1.43427	0.0884894	0.555156	DOWN
HM13-IT1	4	12	0.783219	2.11661	0.783219	2.11661	-1.43427	0.0884894	0.555156	DOWN
MANCR	4	12	0.0492974	0.133224	0.0492974	0.133224	-1.43427	0.0884894	0.555156	DOWN
RDH5	4	12	0.0383794	0.103718	0.0383794	0.103718	-1.43427	0.0884894	0.555156	DOWN
SOBP	4	12	0.0307077	0.082986	0.0307077	0.082986	-1.43427	0.0884894	0.555156	DOWN
ULBP2	4	12	0.208858	0.564429	0.208858	0.564429	-1.43427	0.0884894	0.555156	DOWN
VGF	4	12	0.0419287	0.11331	0.0419287	0.11331	-1.43427	0.0884894	0.555156	DOWN
AC004112.1	1	3	0.0821249	0.221864	0.0821249	0.221864	-1.43379	0.628704	0.998976	DOWN
AC004453.2	1	3	0.0323846	0.0874885	0.0323846	0.0874885	-1.43379	0.628704	0.998976	DOWN
AC004797.1	1	3	0.00692669	0.0187128	0.00692669	0.0187128	-1.43379	0.628704	0.998976	DOWN
AC004801.1	1	3	0.193678	0.52323	0.193678	0.52323	-1.43379	0.628704	0.998976	DOWN
AC005077.2	1	3	0.101049	0.272989	0.101049	0.272989	-1.43379	0.628704	0.998976	DOWN
AC006160.1	1	3	0.0200818	0.0542519	0.0200818	0.0542519	-1.43379	0.628704	0.998976	DOWN
AC007262.2	1	3	0.00565712	0.015283	0.00565712	0.015283	-1.43379	0.628704	0.998976	DOWN
AC007620.3	1	3	0.14029	0.378999	0.14029	0.378999	-1.43379	0.628704	0.998976	DOWN
AC008115.2	1	3	0.289311	0.781588	0.289311	0.781588	-1.43379	0.628704	0.998976	DOWN
AC008532.1	1	3	0.111026	0.299941	0.111026	0.299941	-1.43379	0.628704	0.998976	DOWN
AC008669.1	1	3	0.0320129	0.0864842	0.0320129	0.0864842	-1.43379	0.628704	0.998976	DOWN
AC008993.2	1	3	0.0865062	0.233701	0.0865062	0.233701	-1.43379	0.628704	0.998976	DOWN
AC009108.5	1	3	0.0352142	0.0951327	0.0352142	0.0951327	-1.43379	0.628704	0.998976	DOWN
AC009299.1	1	3	0.0972441	0.262709	0.0972441	0.262709	-1.43379	0.628704	0.998976	DOWN
AC009704.2	1	3	0.144356	0.389985	0.144356	0.389985	-1.43379	0.628704	0.998976	DOWN
AC010326.2	1	3	0.0683569	0.184669	0.0683569	0.184669	-1.43379	0.628704	0.998976	DOWN
AC010332.1	1	3	0.718804	1.94188	0.718804	1.94188	-1.43379	0.628704	0.998976	DOWN
AC012254.3	1	3	0.0329353	0.0889762	0.0329353	0.0889762	-1.43379	0.628704	0.998976	DOWN
AC016959.1	1	3	0.657774	1.77701	0.657774	1.77701	-1.43379	0.628704	0.998976	DOWN
AC017071.1	1	3	0.0316352	0.085464	0.0316352	0.085464	-1.43379	0.628704	0.998976	DOWN
AC018644.1	1	3	0.126541	0.341856	0.126541	0.341856	-1.43379	0.628704	0.998976	DOWN
AC018797.1	1	3	0.273428	0.738677	0.273428	0.738677	-1.43379	0.628704	0.998976	DOWN
AC021037.1	1	3	0.0473026	0.12779	0.0473026	0.12779	-1.43379	0.628704	0.998976	DOWN
AC022509.2	1	3	0.0997482	0.269475	0.0997482	0.269475	-1.43379	0.628704	0.998976	DOWN
AC026347.1	1	3	0.617027	1.66693	0.617027	1.66693	-1.43379	0.628704	0.998976	DOWN
AC067942.1	1	3	0.0273428	0.0738677	0.0273428	0.0738677	-1.43379	0.628704	0.998976	DOWN
AC068491.2	1	3	0.113005	0.305288	0.113005	0.305288	-1.43379	0.628704	0.998976	DOWN
AC068790.6	1	3	0.270248	0.730088	0.270248	0.730088	-1.43379	0.628704	0.998976	DOWN
AC069542.1	1	3	0.125178	0.338174	0.125178	0.338174	-1.43379	0.628704	0.998976	DOWN
AC073592.1	1	3	0.040608	0.109705	0.040608	0.109705	-1.43379	0.628704	0.998976	DOWN
AC090772.3	1	3	0.0948626	0.256276	0.0948626	0.256276	-1.43379	0.628704	0.998976	DOWN
AC092115.3	1	3	0.121259	0.327587	0.121259	0.327587	-1.43379	0.628704	0.998976	DOWN
AC092960.2	1	3	0.352142	0.951327	0.352142	0.951327	-1.43379	0.628704	0.998976	DOWN
AC093484.1	1	3	0.146172	0.39489	0.146172	0.39489	-1.43379	0.628704	0.998976	DOWN
AC093908.1	1	3	0.00861641	0.0232776	0.00861641	0.0232776	-1.43379	0.628704	0.998976	DOWN
AC097639.1	1	3	0.0368715	0.0996101	0.0368715	0.0996101	-1.43379	0.628704	0.998976	DOWN
AC099778.2	1	3	0.330446	0.892714	0.330446	0.892714	-1.43379	0.628704	0.998976	DOWN
AC100854.1	1	3	0.204469	0.552383	0.204469	0.552383	-1.43379	0.628704	0.998976	DOWN
AC103783.1	1	3	0.820283	2.21603	0.820283	2.21603	-1.43379	0.628704	0.998976	DOWN
AC104849.1	1	3	0.172158	0.465093	0.172158	0.465093	-1.43379	0.628704	0.998976	DOWN
AC107294.2	1	3	0.0118518	0.0320181	0.0118518	0.0320181	-1.43379	0.628704	0.998976	DOWN
AC111170.4	1	3	0.0282971	0.0764459	0.0282971	0.0764459	-1.43379	0.628704	0.998976	DOWN
AC112694.1	1	3	0.0336994	0.0910404	0.0336994	0.0910404	-1.43379	0.628704	0.998976	DOWN
AC113410.4	1	3	0.343468	0.927895	0.343468	0.927895	-1.43379	0.628704	0.998976	DOWN
AC114812.1	1	3	0.0235475	0.0636146	0.0235475	0.0636146	-1.43379	0.628704	0.998976	DOWN
AC116914.2	1	3	0.239601	0.647294	0.239601	0.647294	-1.43379	0.628704	0.998976	DOWN
AC124283.3	1	3	0.117381	0.317109	0.117381	0.317109	-1.43379	0.628704	0.998976	DOWN
AC135983.6	1	3	0.484195	1.30807	0.484195	1.30807	-1.43379	0.628704	0.998976	DOWN
AC138932.6	1	3	0.123844	0.33457	0.123844	0.33457	-1.43379	0.628704	0.998976	DOWN
AC148477.4	1	3	0.0388868	0.105054	0.0388868	0.105054	-1.43379	0.628704	0.998976	DOWN
AC234782.1	1	3	0.0758694	0.204965	0.0758694	0.204965	-1.43379	0.628704	0.998976	DOWN
AC244034.1	1	3	0.0880354	0.237832	0.0880354	0.237832	-1.43379	0.628704	0.998976	DOWN
ACP7	1	3	0.0188291	0.0508676	0.0188291	0.0508676	-1.43379	0.628704	0.998976	DOWN
ACTG1P22	1	3	0.0356098	0.0962016	0.0356098	0.0962016	-1.43379	0.628704	0.998976	DOWN
AF038458.1	1	3	0.266122	0.718942	0.266122	0.718942	-1.43379	0.628704	0.998976	DOWN
AL021155.4	1	3	0.0126083	0.034062	0.0126083	0.034062	-1.43379	0.628704	0.998976	DOWN
AL031673.1	1	3	0.149622	0.404212	0.149622	0.404212	-1.43379	0.628704	0.998976	DOWN
AL035071.2	1	3	0.151904	0.410376	0.151904	0.410376	-1.43379	0.628704	0.998976	DOWN
AL121601.1	1	3	0.213877	0.5778	0.213877	0.5778	-1.43379	0.628704	0.998976	DOWN
AL137060.3	1	3	0.0263308	0.0711339	0.0263308	0.0711339	-1.43379	0.628704	0.998976	DOWN
AL138721.1	1	3	0.38952	1.05231	0.38952	1.05231	-1.43379	0.628704	0.998976	DOWN
AL139349.1	1	3	0.120839	0.326452	0.120839	0.326452	-1.43379	0.628704	0.998976	DOWN
AL353648.1	1	3	0.0477235	0.128927	0.0477235	0.128927	-1.43379	0.628704	0.998976	DOWN
AL354797.1	1	3	0.683569	1.84669	0.683569	1.84669	-1.43379	0.628704	0.998976	DOWN
AL359881.1	1	3	0.261139	0.705478	0.261139	0.705478	-1.43379	0.628704	0.998976	DOWN
AL445189.2	1	3	0.269205	0.727269	0.269205	0.727269	-1.43379	0.628704	0.998976	DOWN
AL590369.1	1	3	0.148349	0.400772	0.148349	0.400772	-1.43379	0.628704	0.998976	DOWN
AMPD1	1	3	0.0154702	0.0417934	0.0154702	0.0417934	-1.43379	0.628704	0.998976	DOWN
ANKRD20A1	1	3	0.00724707	0.0195783	0.00724707	0.0195783	-1.43379	0.628704	0.998976	DOWN
AOC4P	1	3	0.00988853	0.0267143	0.00988853	0.0267143	-1.43379	0.628704	0.998976	DOWN
AP001122.1	1	3	0.0133443	0.0360503	0.0133443	0.0360503	-1.43379	0.628704	0.998976	DOWN
AP002449.1	1	3	0.147097	0.39739	0.147097	0.39739	-1.43379	0.628704	0.998976	DOWN
AP003307.2	1	3	0.115246	0.311343	0.115246	0.311343	-1.43379	0.628704	0.998976	DOWN
APOOP1	1	3	0.117777	0.31818	0.117777	0.31818	-1.43379	0.628704	0.998976	DOWN
ARHGAP42P5	1	3	0.023748	0.0641562	0.023748	0.0641562	-1.43379	0.628704	0.998976	DOWN
ARMC12	1	3	0.0235554	0.063636	0.0235554	0.063636	-1.43379	0.628704	0.998976	DOWN
ARNTL2-AS1	1	3	0.0867214	0.234282	0.0867214	0.234282	-1.43379	0.628704	0.998976	DOWN
ARSLP1	1	3	0.061485	0.166105	0.061485	0.166105	-1.43379	0.628704	0.998976	DOWN
BNIP3P17	1	3	0.117183	0.316576	0.117183	0.316576	-1.43379	0.628704	0.998976	DOWN
BTF3L4P3	1	3	0.146479	0.39572	0.146479	0.39572	-1.43379	0.628704	0.998976	DOWN
BX005266.1	1	3	0.152569	0.412172	0.152569	0.412172	-1.43379	0.628704	0.998976	DOWN
C12orf56	1	3	0.0110288	0.0297948	0.0110288	0.0297948	-1.43379	0.628704	0.998976	DOWN
C1GALT1P2	1	3	0.0631558	0.170618	0.0631558	0.170618	-1.43379	0.628704	0.998976	DOWN
CAPN3	1	3	0.00145994	0.00394411	0.00145994	0.00394411	-1.43379	0.628704	0.998976	DOWN
CCDC38	1	3	0.0104409	0.0282065	0.0104409	0.0282065	-1.43379	0.628704	0.998976	DOWN
CDH23	1	3	0.002453	0.00662689	0.002453	0.00662689	-1.43379	0.628704	0.998976	DOWN
CHRNB2	1	3	0.00627353	0.0169482	0.00627353	0.0169482	-1.43379	0.628704	0.998976	DOWN
CNOT7P1	1	3	0.0818357	0.221083	0.0818357	0.221083	-1.43379	0.628704	0.998976	DOWN
COL9A2	1	3	0.0101402	0.0273942	0.0101402	0.0273942	-1.43379	0.628704	0.998976	DOWN
COX20P2	1	3	0.19476	0.526153	0.19476	0.526153	-1.43379	0.628704	0.998976	DOWN
CPB2-AS1	1	3	0.00129265	0.00349214	0.00129265	0.00349214	-1.43379	0.628704	0.998976	DOWN
DDX3P3	1	3	0.0349669	0.0944647	0.0349669	0.0944647	-1.43379	0.628704	0.998976	DOWN
DLGAP1-AS3	1	3	0.00888091	0.0239922	0.00888091	0.0239922	-1.43379	0.628704	0.998976	DOWN
DPYS	1	3	0.0118963	0.0321383	0.0118963	0.0321383	-1.43379	0.628704	0.998976	DOWN
FAM138B	1	3	0.0348446	0.0941343	0.0348446	0.0941343	-1.43379	0.628704	0.998976	DOWN
FGF14	1	3	0.00489738	0.0132305	0.00489738	0.0132305	-1.43379	0.628704	0.998976	DOWN
FP700111.2	1	3	0.036852	0.0995574	0.036852	0.0995574	-1.43379	0.628704	0.998976	DOWN
FTH1P1	1	3	0.13106	0.354065	0.13106	0.354065	-1.43379	0.628704	0.998976	DOWN
H4C12	1	3	0.180165	0.486725	0.180165	0.486725	-1.43379	0.628704	0.998976	DOWN
HMGB1P35	1	3	0.116595	0.314988	0.116595	0.314988	-1.43379	0.628704	0.998976	DOWN
KLHL41	1	3	0.0253174	0.068396	0.0253174	0.068396	-1.43379	0.628704	0.998976	DOWN
LAGE3P1	1	3	0.144058	0.389179	0.144058	0.389179	-1.43379	0.628704	0.998976	DOWN
LHX9	1	3	0.00561204	0.0151612	0.00561204	0.0151612	-1.43379	0.628704	0.998976	DOWN
LINC01338	1	3	0.012213	0.032994	0.012213	0.032994	-1.43379	0.628704	0.998976	DOWN
LINC02656	1	3	0.0284937	0.076977	0.0284937	0.076977	-1.43379	0.628704	0.998976	DOWN
LINC02734	1	3	0.0304339	0.0822185	0.0304339	0.0822185	-1.43379	0.628704	0.998976	DOWN
LINC02818	1	3	0.197518	0.533605	0.197518	0.533605	-1.43379	0.628704	0.998976	DOWN
LRP1B	1	3	0.00373415	0.010088	0.00373415	0.010088	-1.43379	0.628704	0.998976	DOWN
ME2P1	1	3	0.0353929	0.0956156	0.0353929	0.0956156	-1.43379	0.628704	0.998976	DOWN
MIR25	1	3	0.830048	2.24241	0.830048	2.24241	-1.43379	0.628704	0.998976	DOWN
MIR583HG	1	3	0.0990398	0.267561	0.0990398	0.267561	-1.43379	0.628704	0.998976	DOWN
MIR647	1	3	0.726292	1.96211	0.726292	1.96211	-1.43379	0.628704	0.998976	DOWN
MKI67P1	1	3	0.0477562	0.129016	0.0477562	0.129016	-1.43379	0.628704	0.998976	DOWN
NSMCE1-DT	1	3	0.0131282	0.0354665	0.0131282	0.0354665	-1.43379	0.628704	0.998976	DOWN
NXT1-AS1	1	3	0.085656	0.231404	0.085656	0.231404	-1.43379	0.628704	0.998976	DOWN
OFD1P17	1	3	0.0231027	0.0624131	0.0231027	0.0624131	-1.43379	0.628704	0.998976	DOWN
OR10V2P	1	3	0.0912618	0.246548	0.0912618	0.246548	-1.43379	0.628704	0.998976	DOWN
PHACTR2P1	1	3	0.0318811	0.0861283	0.0318811	0.0861283	-1.43379	0.628704	0.998976	DOWN
PKIA-AS1	1	3	0.00851747	0.0230103	0.00851747	0.0230103	-1.43379	0.628704	0.998976	DOWN
POU3F2	1	3	0.0142731	0.0385594	0.0142731	0.0385594	-1.43379	0.628704	0.998976	DOWN
RIPPLY3	1	3	0.0174266	0.0470789	0.0174266	0.0470789	-1.43379	0.628704	0.998976	DOWN
RMDN2-AS1	1	3	0.00988993	0.0267181	0.00988993	0.0267181	-1.43379	0.628704	0.998976	DOWN
RN7SKP70	1	3	0.257284	0.695065	0.257284	0.695065	-1.43379	0.628704	0.998976	DOWN
RN7SKP74	1	3	0.225644	0.609588	0.225644	0.609588	-1.43379	0.628704	0.998976	DOWN
RNU6-638P	1	3	0.670423	1.81118	0.670423	1.81118	-1.43379	0.628704	0.998976	DOWN
RNU6-90P	1	3	0.657774	1.77701	0.657774	1.77701	-1.43379	0.628704	0.998976	DOWN
RPL5P17	1	3	0.0795029	0.214781	0.0795029	0.214781	-1.43379	0.628704	0.998976	DOWN
SCARNA12	1	3	0.258237	0.69764	0.258237	0.69764	-1.43379	0.628704	0.998976	DOWN
SCARNA8	1	3	0.532244	1.43788	0.532244	1.43788	-1.43379	0.628704	0.998976	DOWN
SLC17A8	1	3	0.0129792	0.0350638	0.0129792	0.0350638	-1.43379	0.628704	0.998976	DOWN
SLC25A2	1	3	0.0492749	0.133119	0.0492749	0.133119	-1.43379	0.628704	0.998976	DOWN
SLFN14	1	3	0.00756718	0.0204431	0.00756718	0.0204431	-1.43379	0.628704	0.998976	DOWN
SNORA28	1	3	0.553365	1.49494	0.553365	1.49494	-1.43379	0.628704	0.998976	DOWN
SNORA51	1	3	0.528212	1.42699	0.528212	1.42699	-1.43379	0.628704	0.998976	DOWN
TACR2	1	3	0.0164327	0.0443938	0.0164327	0.0443938	-1.43379	0.628704	0.998976	DOWN
TMEM75	1	3	0.0192024	0.0518763	0.0192024	0.0518763	-1.43379	0.628704	0.998976	DOWN
TRAPPC4	1	3	0.00724707	0.0195783	0.00724707	0.0195783	-1.43379	0.628704	0.998976	DOWN
WBP11P1	1	3	0.0142207	0.0384178	0.0142207	0.0384178	-1.43379	0.628704	0.998976	DOWN
YWHABP2	1	3	0.0977897	0.264183	0.0977897	0.264183	-1.43379	0.628704	0.998976	DOWN
YWHAQP7	1	3	0.105964	0.286265	0.105964	0.286265	-1.43379	0.628704	0.998976	DOWN
Z82195.3	1	3	0.0217548	0.0587715	0.0217548	0.0587715	-1.43379	0.628704	0.998976	DOWN
Z99129.1	1	3	0.273428	0.738677	0.273428	0.738677	-1.43379	0.628704	0.998976	DOWN
ZNF829	1	3	0.00777302	0.0209992	0.00777302	0.0209992	-1.43379	0.628704	0.998976	DOWN
FOSB	35	104	0.147795	0.395628	0.147795	0.395628	-1.42055	2.76e-05	0.00164406	DOWN
MOCS1	25	74	0.121452	0.323865	0.121452	0.323865	-1.41501	0.00027273	0.0116543	DOWN
AC004890.2	23	68	0.228654	0.609009	0.228654	0.609009	-1.4133	0.000306105	0.0127433	DOWN
PIANP	21	62	0.250636	0.666616	0.250636	0.666616	-1.41126	0.000561363	0.0208929	DOWN
STARD5	18	53	0.134514	0.356801	0.134514	0.356801	-1.40737	0.0011292	0.0356706	DOWN
TRIM56	287	845	1.51635	4.02199	1.51635	4.02199	-1.40731	5.72e-10	9.62e-08	DOWN
SH3BGRL2	29	85	0.439126	1.15951	0.439126	1.15951	-1.40081	0.000147678	0.00701588	DOWN
HES4	23	67	0.464126	1.21801	0.464126	1.21801	-1.39193	0.000395595	0.0157129	DOWN
RPS3AP49	10	29	0.882228	2.30497	0.882228	2.30497	-1.38552	0.0174197	0.22543	DOWN
CFAP44	9	26	0.0307805	0.080106	0.0307805	0.080106	-1.37989	0.026994	0.297968	DOWN
HIGD1A	411	1185	6.86469	17.8306	6.86469	17.8306	-1.37709	4.44e-10	7.68e-08	DOWN
AL132656.2	16	46	0.607057	1.57234	0.607057	1.57234	-1.37301	0.00299889	0.0716569	DOWN
FAM124A	7	20	0.0540401	0.139089	0.0540401	0.139089	-1.36391	0.0397031	0.364796	DOWN
FAM86DP	7	20	0.0570076	0.146727	0.0570076	0.146727	-1.36391	0.0397031	0.364796	DOWN
TRIM17	7	20	0.0579487	0.149149	0.0579487	0.149149	-1.36391	0.0397031	0.364796	DOWN
MIS12	80	228	0.681158	1.74887	0.681158	1.74887	-1.36036	6.03e-07	5.76e-05	DOWN
MATN3	71	202	1.32423	3.39408	1.32423	3.39408	-1.35787	1.45e-06	0.000123778	DOWN
AL158166.2	6	17	0.559096	1.4271	0.559096	1.4271	-1.35192	0.0654974	0.475366	DOWN
RGPD1	6	17	0.052282	0.133451	0.052282	0.133451	-1.35192	0.0654974	0.475366	DOWN
EMP1	268	757	1.54605	3.93416	1.54605	3.93416	-1.34747	3.67e-09	5.39e-07	DOWN
AD001527.2	5	14	0.443924	1.1198	0.443924	1.1198	-1.33486	0.11103	0.632304	DOWN
CABCOCO1	5	14	0.143348	0.361599	0.143348	0.361599	-1.33486	0.11103	0.632304	DOWN
FAM91A2P	5	14	0.137413	0.346627	0.137413	0.346627	-1.33486	0.11103	0.632304	DOWN
HSPD1P11	5	14	0.204747	0.516479	0.204747	0.516479	-1.33486	0.11103	0.632304	DOWN
TADA2B	397	1104	2.60257	6.52002	2.60257	6.52002	-1.32494	2.09e-09	3.2e-07	DOWN
AC005840.2	9	25	0.245521	0.6144	0.245521	0.6144	-1.32333	0.0370978	0.351744	DOWN
TLCD4-RWDD3	9	25	0.313027	0.78333	0.313027	0.78333	-1.32333	0.0370978	0.351744	DOWN
STK26	437	1209	7.49656	18.6842	7.49656	18.6842	-1.31752	1.99e-09	3.1e-07	DOWN
RIMS2	76	210	0.230933	0.574855	0.230933	0.574855	-1.31572	1.98e-06	0.000163463	DOWN
WNT5B	134	370	1.18209	2.94046	1.18209	2.94046	-1.3147	1.2e-07	1.33e-05	DOWN
RAB15	49	135	0.175991	0.436811	0.175991	0.436811	-1.31151	2.72e-05	0.0016206	DOWN
AL445222.2	8	22	0.887869	2.19963	0.887869	2.19963	-1.30884	0.0586665	0.463913	DOWN
AC004801.6	4	11	0.285098	0.706221	0.285098	0.706221	-1.30866	0.13207	0.639346	DOWN
AC027373.1	4	11	0.244156	0.604802	0.244156	0.604802	-1.30866	0.13207	0.639346	DOWN
AC072061.1	4	11	0.12481	0.309169	0.12481	0.309169	-1.30866	0.13207	0.639346	DOWN
AC073264.3	4	11	0.0590483	0.146269	0.0590483	0.146269	-1.30866	0.13207	0.639346	DOWN
AC122719.3	4	11	0.0961801	0.238249	0.0961801	0.238249	-1.30866	0.13207	0.639346	DOWN
AC145207.8	4	11	0.49525	1.22679	0.49525	1.22679	-1.30866	0.13207	0.639346	DOWN
AC211476.5	4	11	0.389966	0.965992	0.389966	0.965992	-1.30866	0.13207	0.639346	DOWN
AC233982.1	4	11	0.639509	1.58414	0.639509	1.58414	-1.30866	0.13207	0.639346	DOWN
AL136171.2	4	11	0.0103499	0.0256379	0.0103499	0.0256379	-1.30866	0.13207	0.639346	DOWN
MLANA	4	11	0.0641717	0.158961	0.0641717	0.158961	-1.30866	0.13207	0.639346	DOWN
AASDHPPT	316	866	2.45513	6.06139	2.45513	6.06139	-1.30385	6.72e-09	9.05e-07	DOWN
IL11	19	52	0.371985	0.917168	0.371985	0.917168	-1.30194	0.0023906	0.0604856	DOWN
POU6F1	15	41	0.0908034	0.223592	0.0908034	0.223592	-1.30005	0.00764597	0.139946	DOWN
HGSNAT	425	1159	2.32221	5.70511	2.32221	5.70511	-1.29676	3.65e-09	5.39e-07	DOWN
AC005324.3	18	49	0.227532	0.55799	0.227532	0.55799	-1.29417	0.00337687	0.0791278	DOWN
RNF146	113	307	0.629326	1.54029	0.629326	1.54029	-1.29133	4.41e-07	4.35e-05	DOWN
SRRM2	1397	3792	3.03749	7.4277	3.03749	7.4277	-1.29004	7.24e-10	1.19e-07	DOWN
MMP9	14	38	0.417717	1.02144	0.417717	1.02144	-1.29	0.0112329	0.175157	DOWN
SLC6A8	14	38	0.115478	0.282376	0.115478	0.282376	-1.29	0.0112329	0.175157	DOWN
KBTBD8	7	19	0.0702055	0.171655	0.0702055	0.171655	-1.28986	0.0565323	0.453824	DOWN
UTP14C	7	19	0.0882489	0.215772	0.0882489	0.215772	-1.28986	0.0565323	0.453824	DOWN
HIPK1	388	1050	1.5152	3.69398	1.5152	3.69398	-1.28567	5.97e-09	8.17e-07	DOWN
ZNF707	54	146	0.179526	0.437274	0.179526	0.437274	-1.28434	2.12e-05	0.00130575	DOWN
AC245407.2	10	27	1.04335	2.53791	1.04335	2.53791	-1.28242	0.0324683	0.333128	DOWN
FAM110A	20	54	0.204487	0.497391	0.204487	0.497391	-1.28237	0.00222023	0.0576569	DOWN
GNG2	58	156	0.261415	0.63343	0.261415	0.63343	-1.27684	1.7e-05	0.00108265	DOWN
CSPG5	16	43	0.144601	0.3501	0.144601	0.3501	-1.27569	0.00694453	0.130231	DOWN
ABHD3	124	332	1.06516	2.5692	1.06516	2.5692	-1.27025	4.92e-07	4.79e-05	DOWN
ZNF784	27	72	0.530696	1.27494	0.530696	1.27494	-1.26448	0.00101524	0.0327977	DOWN
AC004241.3	3	8	0.404453	0.971608	0.404453	0.971608	-1.2644	0.2392	0.804141	DOWN
AC004253.1	3	8	0.428488	1.02935	0.428488	1.02935	-1.2644	0.2392	0.804141	DOWN
AC011753.3	3	8	0.672354	1.61518	0.672354	1.61518	-1.2644	0.2392	0.804141	DOWN
AC026771.1	3	8	0.50386	1.21041	0.50386	1.21041	-1.2644	0.2392	0.804141	DOWN
AC068620.2	3	8	0.373396	0.897002	0.373396	0.897002	-1.2644	0.2392	0.804141	DOWN
AC080162.1	3	8	0.314913	0.756508	0.314913	0.756508	-1.2644	0.2392	0.804141	DOWN
AC091959.3	12	32	0.252615	0.606851	0.252615	0.606851	-1.2644	0.0187538	0.237277	DOWN
AC092718.5	3	8	0.352617	0.847085	0.352617	0.847085	-1.2644	0.2392	0.804141	DOWN
AC096677.1	3	8	0.13793	0.331347	0.13793	0.331347	-1.2644	0.2392	0.804141	DOWN
AC138207.5	3	8	0.511252	1.22817	0.511252	1.22817	-1.2644	0.2392	0.804141	DOWN
AL031315.1	3	8	0.0386582	0.0928677	0.0386582	0.0928677	-1.2644	0.2392	0.804141	DOWN
AL355297.3	3	8	0.167416	0.402179	0.167416	0.402179	-1.2644	0.2392	0.804141	DOWN
AL513165.1	3	8	0.723536	1.73814	0.723536	1.73814	-1.2644	0.2392	0.804141	DOWN
AL627309.6	18	48	1.66174	3.99196	1.66174	3.99196	-1.2644	0.00441553	0.0954407	DOWN
AP000873.4	6	16	0.462104	1.1101	0.462104	1.1101	-1.2644	0.0938808	0.573679	DOWN
AP002807.1	6	16	0.249674	0.599787	0.249674	0.599787	-1.2644	0.0938808	0.573679	DOWN
ATP1B3P1	3	8	0.254692	0.611841	0.254692	0.611841	-1.2644	0.2392	0.804141	DOWN
CCDC155	3	8	0.0243312	0.0584502	0.0243312	0.0584502	-1.2644	0.2392	0.804141	DOWN
KHK	6	16	0.0637215	0.153077	0.0637215	0.153077	-1.2644	0.0938808	0.573679	DOWN
KRT32	3	8	0.119487	0.287041	0.119487	0.287041	-1.2644	0.2392	0.804141	DOWN
LARGE2	6	16	0.071598	0.171998	0.071598	0.171998	-1.2644	0.0938808	0.573679	DOWN
LINC00310	3	8	0.0280598	0.0674076	0.0280598	0.0674076	-1.2644	0.2392	0.804141	DOWN
LINC02478	3	8	0.112784	0.270939	0.112784	0.270939	-1.2644	0.2392	0.804141	DOWN
NHLH1	3	8	0.0817763	0.196449	0.0817763	0.196449	-1.2644	0.2392	0.804141	DOWN
OLFM5P	3	8	0.141381	0.339636	0.141381	0.339636	-1.2644	0.2392	0.804141	DOWN
OSGEPL1-AS1	3	8	0.129155	0.310266	0.129155	0.310266	-1.2644	0.2392	0.804141	DOWN
PDC-AS1	3	8	0.0192792	0.046314	0.0192792	0.046314	-1.2644	0.2392	0.804141	DOWN
RIMS1	6	16	0.0205566	0.0493827	0.0205566	0.0493827	-1.2644	0.0938808	0.573679	DOWN
RN7SL809P	3	8	0.704047	1.69132	0.704047	1.69132	-1.2644	0.2392	0.804141	DOWN
ROPN1L	15	40	0.303751	0.729694	0.303751	0.729694	-1.2644	0.0101184	0.162971	DOWN
RTRAFP1	3	8	0.284492	0.68343	0.284492	0.68343	-1.2644	0.2392	0.804141	DOWN
TRPM2	12	32	0.0849835	0.204154	0.0849835	0.204154	-1.2644	0.0187538	0.237277	DOWN
AC068831.8	502	1336	4.51996	10.8369	4.51996	10.8369	-1.26157	6.78e-09	9.08e-07	DOWN
MIR100HG	574	1526	0.317953	0.761505	0.317953	0.761505	-1.26004	5.41e-09	7.45e-07	DOWN
MIR600HG	32	85	0.186473	0.44622	0.186473	0.44622	-1.25879	0.000493192	0.0187004	DOWN
GCHFR	14	37	0.301261	0.717272	0.301261	0.717272	-1.2515	0.014908	0.212837	DOWN
GBX2	25	66	0.401213	0.954217	0.401213	0.954217	-1.24995	0.00122608	0.037988	DOWN
JMJD1C-AS1	11	29	0.574295	1.36399	0.574295	1.36399	-1.24797	0.0285161	0.308442	DOWN
DGUOK-AS1	8	21	0.227492	0.537985	0.227492	0.537985	-1.24175	0.048953	0.412121	DOWN
TMEM204	8	21	0.165799	0.392091	0.165799	0.392091	-1.24175	0.048953	0.412121	DOWN
ICA1L	13	34	0.0429658	0.101237	0.0429658	0.101237	-1.23647	0.0166986	0.224844	DOWN
TNFRSF1B	59	154	0.608051	1.4298	0.608051	1.4298	-1.23355	3.18e-05	0.00185515	DOWN
AC022211.4	5	13	0.8712	2.0407	0.8712	2.0407	-1.22799	0.160156	0.7072	DOWN
AC063952.1	5	13	0.0633139	0.148307	0.0633139	0.148307	-1.22799	0.160156	0.7072	DOWN
AC084125.2	5	13	0.0451574	0.105777	0.0451574	0.105777	-1.22799	0.160156	0.7072	DOWN
AC106820.4	5	13	0.0620513	0.145349	0.0620513	0.145349	-1.22799	0.160156	0.7072	DOWN
AL117344.2	5	13	0.0908683	0.21285	0.0908683	0.21285	-1.22799	0.160156	0.7072	DOWN
CADM4	10	26	0.300673	0.704297	0.300673	0.704297	-1.22799	0.0439575	0.385434	DOWN
NEURL1B	10	26	0.101835	0.238539	0.101835	0.238539	-1.22799	0.0439575	0.385434	DOWN
ZBBX	5	13	0.0487316	0.114149	0.0487316	0.114149	-1.22799	0.160156	0.7072	DOWN
TCEANC	15	39	0.102915	0.241051	0.102915	0.241051	-1.22789	0.0133442	0.197989	DOWN
NME3	17	44	0.143553	0.334722	0.143553	0.334722	-1.22138	0.00826295	0.146884	DOWN
ATP6V0B	520	1345	4.03199	9.39521	4.03199	9.39521	-1.22043	1.95e-08	2.36e-06	DOWN
ABCA7	31	80	0.125759	0.292374	0.125759	0.292374	-1.21715	0.000799628	0.0271728	DOWN
GPRIN3	31	80	0.106453	0.247489	0.106453	0.247489	-1.21715	0.000799628	0.0271728	DOWN
HILPDA	544	1403	8.57254	19.9176	8.57254	19.9176	-1.21625	1.95e-08	2.36e-06	DOWN
AKAP5	26	67	0.199405	0.462918	0.199405	0.462918	-1.21505	0.00215189	0.056244	DOWN
TBC1D3G	14	36	0.472536	1.09466	0.472536	1.09466	-1.21199	0.014908	0.212837	DOWN
ISG20	21	54	0.1177	0.272653	0.1177	0.272653	-1.21196	0.0034295	0.0798975	DOWN
AC024075.2	7	18	0.331248	0.767304	0.331248	0.767304	-1.21189	0.0798343	0.525341	DOWN
AC084018.2	7	18	0.187161	0.43354	0.187161	0.43354	-1.21189	0.0798343	0.525341	DOWN
PCDHGA11	7	18	0.046315	0.107284	0.046315	0.107284	-1.21189	0.0798343	0.525341	DOWN
PRSS8	7	18	0.101992	0.236254	0.101992	0.236254	-1.21189	0.0798343	0.525341	DOWN
SULT1A3	7	18	0.0895116	0.207345	0.0895116	0.207345	-1.21189	0.0798343	0.525341	DOWN
CASC19	2082	5331	2.35284	5.42735	2.35284	5.42735	-1.20584	6.26e-09	8.52e-07	DOWN
AC004877.2	9	23	1.04726	2.41101	1.04726	2.41101	-1.20303	0.068727	0.486044	DOWN
SETMAR	29	74	0.253868	0.583583	0.253868	0.583583	-1.20086	0.00139656	0.0412575	DOWN
UBE2E1	577	1463	5.69315	13.0044	5.69315	13.0044	-1.1917	3.26e-08	3.85e-06	DOWN
RALGPS1	15	38	0.0779301	0.177853	0.0779301	0.177853	-1.19043	0.0175335	0.226449	DOWN
RGS4	17	43	0.100945	0.23002	0.100945	0.23002	-1.18819	0.0107729	0.169822	DOWN
TNFRSF19	74	187	0.511733	1.16498	0.511733	1.16498	-1.18685	2.39e-05	0.0014607	DOWN
AP001453.5	19	48	0.707785	1.61086	0.707785	1.61086	-1.18645	0.00680446	0.128565	DOWN
AC099489.1	31	78	0.160729	0.364329	0.160729	0.364329	-1.18062	0.001226	0.037988	DOWN
AC002310.5	2	5	0.101219	0.228002	0.101219	0.228002	-1.17157	0.461168	0.932076	DOWN
AC004943.1	2	5	0.0651908	0.146847	0.0651908	0.146847	-1.17157	0.461168	0.932076	DOWN
AC005840.4	2	5	0.232684	0.524138	0.232684	0.524138	-1.17157	0.461168	0.932076	DOWN
AC006058.2	2	5	0.254339	0.572917	0.254339	0.572917	-1.17157	0.461168	0.932076	DOWN
AC007285.2	2	5	0.269069	0.606098	0.269069	0.606098	-1.17157	0.461168	0.932076	DOWN
AC020893.2	2	5	0.192777	0.434244	0.192777	0.434244	-1.17157	0.461168	0.932076	DOWN
AC022413.2	2	5	0.141644	0.319064	0.141644	0.319064	-1.17157	0.461168	0.932076	DOWN
AC022497.1	2	5	0.0377616	0.0850606	0.0377616	0.0850606	-1.17157	0.461168	0.932076	DOWN
AC023813.3	2	5	0.258586	0.582484	0.258586	0.582484	-1.17157	0.461168	0.932076	DOWN
AC025178.2	2	5	0.16712	0.376449	0.16712	0.376449	-1.17157	0.461168	0.932076	DOWN
AC068587.4	2	5	0.00748941	0.0168704	0.00748941	0.0168704	-1.17157	0.461168	0.932076	DOWN
AC079385.3	2	5	0.172284	0.388082	0.172284	0.388082	-1.17157	0.461168	0.932076	DOWN
AC079880.2	2	5	0.0681222	0.15345	0.0681222	0.15345	-1.17157	0.461168	0.932076	DOWN
AC087203.3	2	5	0.0900956	0.202947	0.0900956	0.202947	-1.17157	0.461168	0.932076	DOWN
AC091492.1	2	5	0.512419	1.15426	0.512419	1.15426	-1.17157	0.461168	0.932076	DOWN
AC100861.2	2	5	0.123892	0.279074	0.123892	0.279074	-1.17157	0.461168	0.932076	DOWN
AC103810.2	2	5	0.0948149	0.213577	0.0948149	0.213577	-1.17157	0.461168	0.932076	DOWN
AC104472.4	2	5	0.163589	0.368496	0.163589	0.368496	-1.17157	0.461168	0.932076	DOWN
AC105233.4	2	5	0.018845	0.0424498	0.018845	0.0424498	-1.17157	0.461168	0.932076	DOWN
AC112907.1	2	5	0.258107	0.581405	0.258107	0.581405	-1.17157	0.461168	0.932076	DOWN
AC114778.1	2	5	0.765813	1.72505	0.765813	1.72505	-1.17157	0.461168	0.932076	DOWN
AC131009.1	2	5	0.327178	0.736992	0.327178	0.736992	-1.17157	0.461168	0.932076	DOWN
AC131159.2	2	5	0.198544	0.447235	0.198544	0.447235	-1.17157	0.461168	0.932076	DOWN
AC240565.3	2	5	0.101513	0.228666	0.101513	0.228666	-1.17157	0.461168	0.932076	DOWN
ACTG1P1	2	5	0.123453	0.278086	0.123453	0.278086	-1.17157	0.461168	0.932076	DOWN
AL022328.2	2	5	0.217778	0.49056	0.217778	0.49056	-1.17157	0.461168	0.932076	DOWN
AL050403.2	2	5	0.0471828	0.106283	0.0471828	0.106283	-1.17157	0.461168	0.932076	DOWN
AL121753.1	2	5	0.263474	0.593495	0.263474	0.593495	-1.17157	0.461168	0.932076	DOWN
AL139010.1	2	5	0.0564741	0.127212	0.0564741	0.127212	-1.17157	0.461168	0.932076	DOWN
AL139234.1	2	5	0.146405	0.329788	0.146405	0.329788	-1.17157	0.461168	0.932076	DOWN
AL163051.1	2	5	0.0921812	0.207645	0.0921812	0.207645	-1.17157	0.461168	0.932076	DOWN
AL356056.1	2	5	0.0314268	0.0707911	0.0314268	0.0707911	-1.17157	0.461168	0.932076	DOWN
AL513128.3	2	5	0.0500819	0.112813	0.0500819	0.112813	-1.17157	0.461168	0.932076	DOWN
AL596223.1	2	5	0.0721045	0.16242	0.0721045	0.16242	-1.17157	0.461168	0.932076	DOWN
ALG1L6P	2	5	0.183876	0.414193	0.183876	0.414193	-1.17157	0.461168	0.932076	DOWN
ANKLE1	2	5	0.0184289	0.0415124	0.0184289	0.0415124	-1.17157	0.461168	0.932076	DOWN
AP001469.1	2	5	0.0939838	0.211705	0.0939838	0.211705	-1.17157	0.461168	0.932076	DOWN
AP002353.1	2	5	0.0871657	0.196347	0.0871657	0.196347	-1.17157	0.461168	0.932076	DOWN
AP003170.1	2	5	0.135318	0.304814	0.135318	0.304814	-1.17157	0.461168	0.932076	DOWN
AP003357.1	2	5	1.23343	2.77839	1.23343	2.77839	-1.17157	0.461168	0.932076	DOWN
AP005233.2	2	5	0.374672	0.843975	0.374672	0.843975	-1.17157	0.461168	0.932076	DOWN
ASAP1-IT2	2	5	0.0686253	0.154583	0.0686253	0.154583	-1.17157	0.461168	0.932076	DOWN
ASF1B	2	5	0.0367849	0.0828606	0.0367849	0.0828606	-1.17157	0.461168	0.932076	DOWN
AVPR1A	2	5	0.0201617	0.0454157	0.0201617	0.0454157	-1.17157	0.461168	0.932076	DOWN
B3GAT3P1	2	5	0.172926	0.389527	0.172926	0.389527	-1.17157	0.461168	0.932076	DOWN
BACH1-IT1	2	5	0.169766	0.38241	0.169766	0.38241	-1.17157	0.461168	0.932076	DOWN
CFAP52	2	5	0.0261203	0.0588378	0.0261203	0.0588378	-1.17157	0.461168	0.932076	DOWN
CLDND2	2	5	0.0817466	0.18414	0.0817466	0.18414	-1.17157	0.461168	0.932076	DOWN
CLVS1	2	5	0.00852673	0.0192071	0.00852673	0.0192071	-1.17157	0.461168	0.932076	DOWN
DNM1P46	2	5	0.015211	0.0342637	0.015211	0.0342637	-1.17157	0.461168	0.932076	DOWN
ESRRAP1	2	5	0.110881	0.249768	0.110881	0.249768	-1.17157	0.461168	0.932076	DOWN
FCF1P6	2	5	0.234249	0.527662	0.234249	0.527662	-1.17157	0.461168	0.932076	DOWN
GALR2	2	5	0.101513	0.228666	0.101513	0.228666	-1.17157	0.461168	0.932076	DOWN
GAPDHP70	2	5	0.133376	0.300439	0.133376	0.300439	-1.17157	0.461168	0.932076	DOWN
GMCL2	2	5	0.0475693	0.107153	0.0475693	0.107153	-1.17157	0.461168	0.932076	DOWN
GNRHR	2	5	0.0264927	0.0596766	0.0264927	0.0596766	-1.17157	0.461168	0.932076	DOWN
GRIK5	2	5	0.0223828	0.0504189	0.0223828	0.0504189	-1.17157	0.461168	0.932076	DOWN
GUSBP4	2	5	0.207408	0.4672	0.207408	0.4672	-1.17157	0.461168	0.932076	DOWN
HHLA3-AS1	2	5	0.242396	0.546015	0.242396	0.546015	-1.17157	0.461168	0.932076	DOWN
HMGB3P24	2	5	0.22408	0.504757	0.22408	0.504757	-1.17157	0.461168	0.932076	DOWN
HMGB3P6	2	5	0.233074	0.525014	0.233074	0.525014	-1.17157	0.461168	0.932076	DOWN
HOXD12	2	5	0.0411144	0.0926132	0.0411144	0.0926132	-1.17157	0.461168	0.932076	DOWN
IQCN	2	5	0.00714685	0.0160988	0.00714685	0.0160988	-1.17157	0.461168	0.932076	DOWN
KCTD9P3	2	5	0.119228	0.26857	0.119228	0.26857	-1.17157	0.461168	0.932076	DOWN
KRT18P17	2	5	0.108974	0.245472	0.108974	0.245472	-1.17157	0.461168	0.932076	DOWN
KRT18P59	2	5	0.0305051	0.068715	0.0305051	0.068715	-1.17157	0.461168	0.932076	DOWN
KRT8P45	2	5	0.096322	0.216972	0.096322	0.216972	-1.17157	0.461168	0.932076	DOWN
LRRC73	2	5	0.0657133	0.148024	0.0657133	0.148024	-1.17157	0.461168	0.932076	DOWN
MAPK8IP2	2	5	0.0149211	0.0336108	0.0149211	0.0336108	-1.17157	0.461168	0.932076	DOWN
MRC1	2	5	0.0268655	0.0605163	0.0268655	0.0605163	-1.17157	0.461168	0.932076	DOWN
NINJ2	2	5	0.0366591	0.0825772	0.0366591	0.0825772	-1.17157	0.461168	0.932076	DOWN
NKAIN3-IT1	2	5	0.0127519	0.0287245	0.0127519	0.0287245	-1.17157	0.461168	0.932076	DOWN
NOP53-AS1	2	5	0.258107	0.581405	0.258107	0.581405	-1.17157	0.461168	0.932076	DOWN
NPM1P32	2	5	0.230758	0.519799	0.230758	0.519799	-1.17157	0.461168	0.932076	DOWN
NSRP1P1	2	5	0.082326	0.185445	0.082326	0.185445	-1.17157	0.461168	0.932076	DOWN
NUTM2F	2	5	0.035241	0.0793827	0.035241	0.0793827	-1.17157	0.461168	0.932076	DOWN
PSMD10P2	2	5	0.0663073	0.149362	0.0663073	0.149362	-1.17157	0.461168	0.932076	DOWN
PTPN2P1	2	5	0.130017	0.292872	0.130017	0.292872	-1.17157	0.461168	0.932076	DOWN
RN7SL145P	2	5	0.470872	1.06067	0.470872	1.06067	-1.17157	0.461168	0.932076	DOWN
RPL7L1P9	2	5	0.187085	0.421421	0.187085	0.421421	-1.17157	0.461168	0.932076	DOWN
SELENOKP1	2	5	0.489045	1.10161	0.489045	1.10161	-1.17157	0.461168	0.932076	DOWN
SERPINI1	2	5	0.0366591	0.0825772	0.0366591	0.0825772	-1.17157	0.461168	0.932076	DOWN
SLC22A13	2	5	0.0403409	0.0908708	0.0403409	0.0908708	-1.17157	0.461168	0.932076	DOWN
SMARCE1P2	2	5	0.114338	0.257554	0.114338	0.257554	-1.17157	0.461168	0.932076	DOWN
SNCA-AS1	2	5	0.0404346	0.0910817	0.0404346	0.0910817	-1.17157	0.461168	0.932076	DOWN
STIM2-AS1	2	5	0.107628	0.242439	0.107628	0.242439	-1.17157	0.461168	0.932076	DOWN
TGM1	2	5	0.0221094	0.0498031	0.0221094	0.0498031	-1.17157	0.461168	0.932076	DOWN
UBL7	2	5	0.0455186	0.102534	0.0455186	0.102534	-1.17157	0.461168	0.932076	DOWN
WASHC5-AS1	2	5	0.237441	0.534853	0.237441	0.534853	-1.17157	0.461168	0.932076	DOWN
ZBTB9	2	5	0.0307474	0.0692607	0.0307474	0.0692607	-1.17157	0.461168	0.932076	DOWN
ZNF32-AS1	2	5	0.321147	0.723407	0.321147	0.723407	-1.17157	0.461168	0.932076	DOWN
COMMD3-BMI1	10	25	0.253902	0.571874	0.253902	0.571874	-1.17143	0.0591425	0.466004	DOWN
IDO1	10	25	0.104759	0.235953	0.104759	0.235953	-1.17143	0.0591425	0.466004	DOWN
CRYGS	8	20	0.170567	0.384165	0.170567	0.384165	-1.17139	0.0682606	0.483593	DOWN
YEATS2-AS1	8	20	0.109052	0.245616	0.109052	0.245616	-1.17139	0.0682606	0.483593	DOWN
AL450345.2	24	60	0.188819	0.425267	0.188819	0.425267	-1.17137	0.00269915	0.0657264	DOWN
FAM187A	24	60	0.344186	0.775194	0.344186	0.775194	-1.17137	0.00269915	0.0657264	DOWN
AL358472.2	16	40	0.786434	1.77123	0.786434	1.77123	-1.17135	0.0156451	0.218734	DOWN
KATNBL1P6	16	40	0.468359	1.05485	0.468359	1.05485	-1.17135	0.0156451	0.218734	DOWN
GCH1	34	85	0.224453	0.505516	0.224453	0.505516	-1.17134	0.00101686	0.0328063	DOWN
AC006504.7	6	15	0.658589	1.48327	0.658589	1.48327	-1.17133	0.133184	0.640655	DOWN
AC008403.1	6	15	0.944027	2.12613	0.944027	2.12613	-1.17133	0.133184	0.640655	DOWN
AC021205.3	6	15	0.0992416	0.223511	0.0992416	0.223511	-1.17133	0.133184	0.640655	DOWN
AL133338.1	6	15	0.275678	0.620881	0.275678	0.620881	-1.17133	0.133184	0.640655	DOWN
LANCL3	6	15	0.0375239	0.0845111	0.0375239	0.0845111	-1.17133	0.133184	0.640655	DOWN
LINC00957	6	15	0.106876	0.240704	0.106876	0.240704	-1.17133	0.133184	0.640655	DOWN
NXPH3	6	15	0.033838	0.0762097	0.033838	0.0762097	-1.17133	0.133184	0.640655	DOWN
PABPC4-AS1	6	15	0.252082	0.567737	0.252082	0.567737	-1.17133	0.133184	0.640655	DOWN
RNU6-26P	6	15	3.90845	8.80258	3.90845	8.80258	-1.17133	0.133184	0.640655	DOWN
AC102953.2	14	35	0.322467	0.726255	0.322467	0.726255	-1.17132	0.0197076	0.243745	DOWN
AC138894.1	18	45	0.151743	0.341747	0.151743	0.341747	-1.1713	0.00971496	0.158828	DOWN
AC096992.2	12	30	0.496679	1.11858	0.496679	1.11858	-1.17128	0.0335099	0.333128	DOWN
PDZD4	12	30	0.0983547	0.221506	0.0983547	0.221506	-1.17128	0.0335099	0.333128	DOWN
AC008764.2	4	10	0.741559	1.66999	0.741559	1.66999	-1.17121	0.194536	0.777662	DOWN
AC092299.1	4	10	0.36833	0.829481	0.36833	0.829481	-1.17121	0.194536	0.777662	DOWN
AC093484.3	4	10	0.604829	1.36208	0.604829	1.36208	-1.17121	0.194536	0.777662	DOWN
AC098820.2	4	10	0.0943254	0.212421	0.0943254	0.212421	-1.17121	0.194536	0.777662	DOWN
ADH5P3	4	10	0.24523	0.552258	0.24523	0.552258	-1.17121	0.194536	0.777662	DOWN
AL031282.1	4	10	0.0881245	0.198457	0.0881245	0.198457	-1.17121	0.194536	0.777662	DOWN
AL162426.1	4	10	0.375271	0.845111	0.375271	0.845111	-1.17121	0.194536	0.777662	DOWN
AL442003.1	4	10	0.242036	0.545067	0.242036	0.545067	-1.17121	0.194536	0.777662	DOWN
BMP6	4	10	0.0736855	0.16594	0.0736855	0.16594	-1.17121	0.194536	0.777662	DOWN
CRLF2	4	10	0.0708579	0.159572	0.0708579	0.159572	-1.17121	0.194536	0.777662	DOWN
FAM106A	4	10	0.0201028	0.0452716	0.0201028	0.0452716	-1.17121	0.194536	0.777662	DOWN
GOLGA6L10	4	10	0.0303567	0.0683633	0.0303567	0.0683633	-1.17121	0.194536	0.777662	DOWN
LMO3	4	10	0.0081868	0.0184367	0.0081868	0.0184367	-1.17121	0.194536	0.777662	DOWN
RPS3AP20	4	10	0.35429	0.797862	0.35429	0.797862	-1.17121	0.194536	0.777662	DOWN
SCAMP5	4	10	0.0229166	0.0516082	0.0229166	0.0516082	-1.17121	0.194536	0.777662	DOWN
SULT2B1	4	10	0.0801685	0.18054	0.0801685	0.18054	-1.17121	0.194536	0.777662	DOWN
ZNF233	4	10	0.039161	0.0881906	0.039161	0.0881906	-1.17121	0.194536	0.777662	DOWN
AC093525.2	301	752	10.7919	24.2894	10.7919	24.2894	-1.17038	2.15e-07	2.26e-05	DOWN
TMEM47	65	161	1.1214	2.50231	1.1214	2.50231	-1.15796	7.83e-05	0.0041071	DOWN
MKI67	2378	5872	11.299	25.1351	11.299	25.1351	-1.15351	2.47e-08	2.95e-06	DOWN
STRA6LP	30	74	0.245388	0.545298	0.245388	0.545298	-1.15198	0.00200694	0.0535814	DOWN
IMPACT	220	542	1.63022	3.61818	1.63022	3.61818	-1.1502	7.74e-07	7.19e-05	DOWN
PLCG1-AS1	13	32	0.0786854	0.174493	0.0786854	0.174493	-1.149	0.0294307	0.315242	DOWN
ZNF613	13	32	0.132002	0.292728	0.132002	0.292728	-1.149	0.0294307	0.315242	DOWN
FAM98B	438	1077	4.10768	9.09924	4.10768	9.09924	-1.14742	1.65e-07	1.78e-05	DOWN
AC018628.2	11	27	0.200755	0.443919	0.200755	0.443919	-1.14486	0.0511523	0.424429	DOWN
RTL10	97	238	0.437765	0.967636	0.437765	0.967636	-1.14431	1.5e-05	0.000967859	DOWN
MCTP2	159	390	0.654667	1.44662	0.654667	1.44662	-1.14385	2.44e-06	0.000197733	DOWN
APC	338	828	0.711516	1.57024	0.711516	1.57024	-1.14202	3.2e-07	3.25e-05	DOWN
CCDC92	154	377	0.834913	1.84133	0.834913	1.84133	-1.14105	3.15e-06	0.000247554	DOWN
CYB561A3	277	678	0.810388	1.78694	0.810388	1.78694	-1.14081	5.21e-07	5.05e-05	DOWN
BRMS1L	56	137	0.734088	1.6179	0.734088	1.6179	-1.14009	0.000169126	0.0078621	DOWN
SELENOT	733	1793	5.77609	12.7285	5.77609	12.7285	-1.1399	9.03e-08	1.01e-05	DOWN
ARID3BP1	18	44	0.749022	1.64943	0.749022	1.64943	-1.13889	0.0125613	0.190099	DOWN
PCDHGC4	9	22	0.0724288	0.159493	0.0724288	0.159493	-1.13886	0.0925345	0.568896	DOWN
AC004076.2	7	17	0.146834	0.321237	0.146834	0.321237	-1.12946	0.111707	0.634001	DOWN
AC008895.1	7	17	0.18609	0.407121	0.18609	0.407121	-1.12946	0.111707	0.634001	DOWN
SLC12A5-AS1	7	17	0.199317	0.436059	0.199317	0.436059	-1.12946	0.111707	0.634001	DOWN
ARID5A	54	131	0.628972	1.37459	0.628972	1.37459	-1.12794	0.00025136	0.0108753	DOWN
ZNF711	24	58	0.176973	0.385299	0.176973	0.385299	-1.12245	0.00433438	0.0946105	DOWN
AC083843.4	17	41	0.542035	1.17769	0.542035	1.17769	-1.11951	0.0181302	0.231685	DOWN
DCUN1D4	324	781	1.45939	3.16915	1.45939	3.16915	-1.11874	5.91e-07	5.66e-05	DOWN
BMF	100	241	0.589874	1.28068	0.589874	1.28068	-1.11843	2.02e-05	0.00125528	DOWN
MPZL1	1303	3132	6.34958	13.7496	6.34958	13.7496	-1.11466	9.46e-08	1.06e-05	DOWN
TMEM14B	917	2204	6.45337	13.9732	6.45337	13.9732	-1.11454	1.25e-07	1.38e-05	DOWN
AC005606.2	5	12	0.0876459	0.189515	0.0876459	0.189515	-1.11256	0.160156	0.7072	DOWN
AC007066.2	5	12	0.119876	0.259206	0.119876	0.259206	-1.11256	0.160156	0.7072	DOWN
AC008758.4	5	12	0.134393	0.290595	0.134393	0.290595	-1.11256	0.160156	0.7072	DOWN
AC100788.2	5	12	0.120623	0.260821	0.120623	0.260821	-1.11256	0.160156	0.7072	DOWN
AC108134.2	5	12	0.465882	1.00737	0.465882	1.00737	-1.11256	0.160156	0.7072	DOWN
AL022322.1	5	12	0.243182	0.525829	0.243182	0.525829	-1.11256	0.160156	0.7072	DOWN
AL159169.2	5	12	0.27461	0.593785	0.27461	0.593785	-1.11256	0.160156	0.7072	DOWN
AP000240.1	5	12	0.770973	1.66706	0.770973	1.66706	-1.11256	0.160156	0.7072	DOWN
C20orf144	5	12	0.125533	0.271438	0.125533	0.271438	-1.11256	0.160156	0.7072	DOWN
CAMK2N2	5	12	0.24	0.518948	0.24	0.518948	-1.11256	0.160156	0.7072	DOWN
CARD14	5	12	0.0159736	0.0345395	0.0159736	0.0345395	-1.11256	0.160156	0.7072	DOWN
CDC27P1	5	12	0.487385	1.05386	0.487385	1.05386	-1.11256	0.160156	0.7072	DOWN
FZD9	5	12	0.148732	0.321602	0.148732	0.321602	-1.11256	0.160156	0.7072	DOWN
GJA9	5	12	0.0833285	0.18018	0.0833285	0.18018	-1.11256	0.160156	0.7072	DOWN
HFM1	5	12	0.0467069	0.100994	0.0467069	0.100994	-1.11256	0.160156	0.7072	DOWN
PANDAR	5	12	0.231394	0.500341	0.231394	0.500341	-1.11256	0.160156	0.7072	DOWN
RNF138P1	5	12	0.638242	1.38006	0.638242	1.38006	-1.11256	0.160156	0.7072	DOWN
RPL17P50	5	12	0.638242	1.38006	0.638242	1.38006	-1.11256	0.160156	0.7072	DOWN
TRGV7	5	12	0.987195	2.1346	0.987195	2.1346	-1.11256	0.160156	0.7072	DOWN
AP003733.3	10	24	0.410701	0.888016	0.410701	0.888016	-1.1125	0.0790364	0.523646	DOWN
APLP1	30	72	0.291462	0.630186	0.291462	0.630186	-1.11247	0.0030621	0.0728798	DOWN
CDH16	20	48	0.197897	0.427872	0.197897	0.427872	-1.11242	0.0101916	0.163531	DOWN
GPR68	15	36	0.13571	0.293416	0.13571	0.293416	-1.11242	0.0229473	0.272043	DOWN
LRAT	74	177	0.326668	0.703905	0.326668	0.703905	-1.10756	9.31e-05	0.00474783	DOWN
EEFSEC	13	31	0.211746	0.4549	0.211746	0.4549	-1.10321	0.0387935	0.359794	DOWN
MAMDC4	13	31	0.11658	0.250453	0.11658	0.250453	-1.10321	0.0387935	0.359794	DOWN
RBM20	13	31	0.0992509	0.213224	0.0992509	0.213224	-1.10321	0.0387935	0.359794	DOWN
TIMM8B	94	224	2.46399	5.28963	2.46399	5.28963	-1.10217	3.94e-05	0.00224698	DOWN
SPX	525	1248	3.49394	7.48236	3.49394	7.48236	-1.09864	3.94e-07	3.93e-05	DOWN
CSKMT	16	38	0.175672	0.375878	0.175672	0.375878	-1.09738	0.0264049	0.29651	DOWN
EID3	24	57	1.14025	2.43973	1.14025	2.43973	-1.09737	0.00547566	0.109917	DOWN
AC144548.1	8	19	0.58941	1.26111	0.58941	1.26111	-1.09734	0.094398	0.573886	DOWN
AC006128.1	11	26	0.46158	0.982878	0.46158	0.982878	-1.09043	0.0678932	0.483392	DOWN
BCL2A1	25	59	1.3342	2.83666	1.3342	2.83666	-1.08821	0.00501246	0.103096	DOWN
AKIP1	126	297	1.24216	2.63774	1.24216	2.63774	-1.08645	1.88e-05	0.00118607	DOWN
MRPL30	368	867	3.27787	6.95712	3.27787	6.95712	-1.08573	9.63e-07	8.7e-05	DOWN
SLC2A12	107	252	1.33844	2.83978	1.33844	2.83978	-1.08523	3.41e-05	0.00197275	DOWN
ST20-AS1	48	113	0.709858	1.50548	0.709858	1.50548	-1.08462	0.00075601	0.0261303	DOWN
AC020917.4	17	40	0.59274	1.25643	0.59274	1.25643	-1.08386	0.0233933	0.275545	DOWN
SIGIRR	60	141	0.45865	0.97099	0.45865	0.97099	-1.08206	0.000270771	0.011591	DOWN
IKZF2	35	82	0.115109	0.242949	0.115109	0.242949	-1.07765	0.00212081	0.0558534	DOWN
AC132872.4	41	96	0.516378	1.08925	0.516378	1.08925	-1.07684	0.00118732	0.0371405	DOWN
AC004997.1	82	192	1.79558	3.78757	1.79558	3.78757	-1.07682	8.55e-05	0.00440691	DOWN
NBPF20	47	110	0.146826	0.309577	0.146826	0.309577	-1.07619	0.000944723	0.0308903	DOWN
PAK3	100	234	0.53385	1.12539	0.53385	1.12539	-1.07591	4.4e-05	0.00247323	DOWN
SNHG16	2200	5146	8.06449	16.9938	8.06449	16.9938	-1.07536	1.96e-07	2.08e-05	DOWN
CORO1C	2016	4708	10.8187	22.7609	10.8187	22.7609	-1.07303	2.15e-07	2.26e-05	DOWN
AC005776.2	3	7	0.118203	0.248476	0.118203	0.248476	-1.07184	0.355755	0.915218	DOWN
AC009554.2	3	7	0.355012	0.746273	0.355012	0.746273	-1.07184	0.355755	0.915218	DOWN
AC011330.2	3	7	0.329294	0.692212	0.329294	0.692212	-1.07184	0.355755	0.915218	DOWN
AC023043.1	3	7	0.343353	0.721764	0.343353	0.721764	-1.07184	0.355755	0.915218	DOWN
AC027796.4	3	7	0.239247	0.502923	0.239247	0.502923	-1.07184	0.355755	0.915218	DOWN
AC068993.1	3	7	0.355012	0.746273	0.355012	0.746273	-1.07184	0.355755	0.915218	DOWN
AC090695.2	3	7	0.171115	0.359701	0.171115	0.359701	-1.07184	0.355755	0.915218	DOWN
AC093890.1	3	7	0.387226	0.81399	0.387226	0.81399	-1.07184	0.355755	0.915218	DOWN
AC114980.1	3	7	0.0662344	0.139232	0.0662344	0.139232	-1.07184	0.355755	0.915218	DOWN
AC138646.1	3	7	0.0508022	0.106792	0.0508022	0.106792	-1.07184	0.355755	0.915218	DOWN
AL008718.3	3	7	0.651408	1.36933	0.651408	1.36933	-1.07184	0.355755	0.915218	DOWN
AL138966.2	3	7	0.450651	0.947316	0.450651	0.947316	-1.07184	0.355755	0.915218	DOWN
AL157931.1	3	7	0.357439	0.751375	0.357439	0.751375	-1.07184	0.355755	0.915218	DOWN
AP000346.2	3	7	0.16222	0.341004	0.16222	0.341004	-1.07184	0.355755	0.915218	DOWN
AP000786.1	3	7	0.3599	0.756548	0.3599	0.756548	-1.07184	0.355755	0.915218	DOWN
BX284668.2	3	7	0.0192119	0.0403854	0.0192119	0.0403854	-1.07184	0.355755	0.915218	DOWN
CHRNA3	3	7	0.0335153	0.0704527	0.0335153	0.0704527	-1.07184	0.355755	0.915218	DOWN
CRYBG2	3	7	0.0219253	0.0460894	0.0219253	0.0460894	-1.07184	0.355755	0.915218	DOWN
DPP4-DT	3	7	0.136223	0.286355	0.136223	0.286355	-1.07184	0.355755	0.915218	DOWN
H2AC20	3	7	0.423283	0.889787	0.423283	0.889787	-1.07184	0.355755	0.915218	DOWN
HNRNPA1P49	3	7	0.231308	0.486233	0.231308	0.486233	-1.07184	0.355755	0.915218	DOWN
ITGA2B	3	7	0.0278691	0.0585838	0.0278691	0.0585838	-1.07184	0.355755	0.915218	DOWN
LINC00475	3	7	0.0424056	0.0891411	0.0424056	0.0891411	-1.07184	0.355755	0.915218	DOWN
MKX	3	7	0.027681	0.0581883	0.027681	0.0581883	-1.07184	0.355755	0.915218	DOWN
NMUR2	3	7	0.0864772	0.181784	0.0864772	0.181784	-1.07184	0.355755	0.915218	DOWN
NOX1	3	7	0.0530985	0.111619	0.0530985	0.111619	-1.07184	0.355755	0.915218	DOWN
NOXRED1	3	7	0.059035	0.124098	0.059035	0.124098	-1.07184	0.355755	0.915218	DOWN
OR1J4	3	7	0.221977	0.466618	0.221977	0.466618	-1.07184	0.355755	0.915218	DOWN
PKDREJ	3	7	0.0272233	0.0572262	0.0272233	0.0572262	-1.07184	0.355755	0.915218	DOWN
SNORD93	3	7	2.8257	5.93993	2.8257	5.93993	-1.07184	0.355755	0.915218	DOWN
TAS2R5	3	7	0.18167	0.381889	0.18167	0.381889	-1.07184	0.355755	0.915218	DOWN
TEX9	45	105	0.270641	0.568902	0.270641	0.568902	-1.0718	0.00078831	0.0269774	DOWN
DCLK2	21	49	0.238273	0.500856	0.238273	0.500856	-1.07178	0.0117205	0.180931	DOWN
TMEM150C	21	49	0.226231	0.475542	0.226231	0.475542	-1.07178	0.0117205	0.180931	DOWN
AC087645.2	9	21	0.435025	0.914425	0.435025	0.914425	-1.07177	0.12358	0.639346	DOWN
AL392089.1	9	21	0.206419	0.433893	0.206419	0.433893	-1.07177	0.12358	0.639346	DOWN
ULK4P2	9	21	0.264574	0.556137	0.264574	0.556137	-1.07177	0.12358	0.639346	DOWN
PGF	15	35	0.1101	0.231429	0.1101	0.231429	-1.07175	0.0299068	0.318651	DOWN
AC017116.2	6	14	0.155005	0.325814	0.155005	0.325814	-1.07173	0.186747	0.768064	DOWN
AL049629.2	6	14	0.201447	0.423433	0.201447	0.423433	-1.07173	0.186747	0.768064	DOWN
BASP1P1	6	14	0.628878	1.32187	0.628878	1.32187	-1.07173	0.186747	0.768064	DOWN
CLCN3P1	6	14	0.0340197	0.0715079	0.0340197	0.0715079	-1.07173	0.186747	0.768064	DOWN
NAIPP3	6	14	0.356525	0.7494	0.356525	0.7494	-1.07173	0.186747	0.768064	DOWN
ODCP	6	14	0.255158	0.536331	0.255158	0.536331	-1.07173	0.186747	0.768064	DOWN
RN7SL81P	6	14	1.60231	3.368	1.60231	3.368	-1.07173	0.186747	0.768064	DOWN
SPINK2	6	14	0.145817	0.306502	0.145817	0.306502	-1.07173	0.186747	0.768064	DOWN
VEGFD	6	14	0.156689	0.329354	0.156689	0.329354	-1.07173	0.186747	0.768064	DOWN
TLCD5	128	298	0.689666	1.44648	0.689666	1.44648	-1.06857	2.43e-05	0.0014778	DOWN
ABCB1	114	265	0.777697	1.62861	0.777697	1.62861	-1.06636	3.71e-05	0.00213238	DOWN
CICP14	28	65	0.714338	1.49392	0.714338	1.49392	-1.06443	0.00679035	0.128434	DOWN
TM4SF19-AS1	140	325	3.73149	7.80382	3.73149	7.80382	-1.06443	1.74e-05	0.00109996	DOWN
CYB561D1	60	139	0.198848	0.415001	0.198848	0.415001	-1.06145	0.000366152	0.0148194	DOWN
DGKE	514	1189	2.19129	4.56653	2.19129	4.56653	-1.05932	1.02e-06	9.12e-05	DOWN
TMEM251	474	1094	14.9355	31.0547	14.9355	31.0547	-1.05606	1.21e-06	0.000104725	DOWN
AC021016.1	13	30	0.442413	0.91977	0.442413	0.91977	-1.05588	0.0508682	0.423081	DOWN
LTB4R	13	30	0.124665	0.259176	0.124665	0.259176	-1.05588	0.0508682	0.423081	DOWN
SLC6A20	13	30	0.0693238	0.144123	0.0693238	0.144123	-1.05588	0.0508682	0.423081	DOWN
TTC25	13	30	0.187126	0.389031	0.187126	0.389031	-1.05588	0.0508682	0.423081	DOWN
DCHS2	39	90	0.096994	0.201646	0.096994	0.201646	-1.05586	0.00195203	0.0527265	DOWN
FAM219B	149	343	0.56136	1.16417	0.56136	1.16417	-1.0523	2e-05	0.0012446	DOWN
AL050343.2	10	23	0.231011	0.478687	0.231011	0.478687	-1.05112	0.104849	0.610962	DOWN
ARVCF	10	23	0.070988	0.147097	0.070988	0.147097	-1.05112	0.104849	0.610962	DOWN
DNAH2	10	23	0.0358445	0.0742747	0.0358445	0.0742747	-1.05112	0.104849	0.610962	DOWN
HOXC11	10	23	0.131502	0.27249	0.131502	0.27249	-1.05112	0.104849	0.610962	DOWN
KIF5C	30	69	0.206412	0.427693	0.206412	0.427693	-1.05105	0.00570193	0.113239	DOWN
AC022893.1	20	46	0.392784	0.813861	0.392784	0.813861	-1.05105	0.0165779	0.224844	DOWN
AL355488.1	27	62	0.660297	1.36598	0.660297	1.36598	-1.04875	0.00918629	0.1535	DOWN
PPP1R12B	283	648	0.53348	1.10046	0.53348	1.10046	-1.0446	4.11e-06	0.000312226	DOWN
ALDH5A1	45	103	0.190481	0.392774	0.190481	0.392774	-1.04405	0.00112018	0.0355186	DOWN
ARMCX5-GPRASP2	42	96	0.524428	1.07989	0.524428	1.07989	-1.04206	0.00160508	0.0460776	DOWN
INAFM2	63	144	1.21367	2.49913	1.21367	2.49913	-1.04204	0.000374403	0.0149827	DOWN
AC105020.1	7	16	0.221283	0.45562	0.221283	0.45562	-1.04194	0.154702	0.700613	DOWN
AL603756.1	7	16	0.225579	0.464467	0.225579	0.464467	-1.04194	0.154702	0.700613	DOWN
CPLX1	7	16	0.0995162	0.204904	0.0995162	0.204904	-1.04194	0.154702	0.700613	DOWN
INE1	7	16	0.516326	1.06311	0.516326	1.06311	-1.04194	0.154702	0.700613	DOWN
RUNDC3A-AS1	7	16	0.0574033	0.118193	0.0574033	0.118193	-1.04194	0.154702	0.700613	DOWN
BEST1	46	105	0.228361	0.469587	0.228361	0.469587	-1.04008	0.00140418	0.0413892	DOWN
RNF4	692	1575	3.49633	7.16893	3.49633	7.16893	-1.03592	1.2e-06	0.000104725	DOWN
RAD51AP1	149	339	1.27723	2.61789	1.27723	2.61789	-1.03538	2.78e-05	0.00164972	DOWN
FAM225A	11	25	0.0652164	0.133531	0.0652164	0.133531	-1.03387	0.0895125	0.558681	DOWN
FKBP1B	33	75	0.53021	1.0856	0.53021	1.0856	-1.03385	0.00444726	0.0954407	DOWN
SLC25A30	317	720	1.67931	3.43614	1.67931	3.43614	-1.03292	4.25e-06	0.000319795	DOWN
NEK7	565	1282	5.72801	11.7087	5.72801	11.7087	-1.03148	1.73e-06	0.000145591	DOWN
ZNF329	93	211	0.466904	0.954321	0.466904	0.954321	-1.03135	0.000127229	0.00617762	DOWN
STAMBP	523	1186	3.63727	7.43063	3.63727	7.43063	-1.03063	1.98e-06	0.000163463	DOWN
TSPAN9	85	192	0.533253	1.08513	0.533253	1.08513	-1.02498	0.000203586	0.00913459	DOWN
Z99129.4	39	88	1.11633	2.26924	1.11633	2.26924	-1.02345	0.00282469	0.0681613	DOWN
RNFT2	47	106	0.29584	0.601087	0.29584	0.601087	-1.02276	0.00184719	0.0509745	DOWN
CNOT6L	366	824	1.80409	3.65909	1.80409	3.65909	-1.02021	4.19e-06	0.000316199	DOWN
AC234781.5	8	18	0.799974	1.62158	0.799974	1.62158	-1.01937	0.129351	0.639346	DOWN
AL050309.1	8	18	0.0322693	0.0654111	0.0322693	0.0654111	-1.01937	0.129351	0.639346	DOWN
AL603766.1	8	18	0.839732	1.70217	0.839732	1.70217	-1.01937	0.129351	0.639346	DOWN
NPM1P18	16	36	1.52345	3.08808	1.52345	3.08808	-1.01937	0.0340935	0.335248	DOWN
PTGER4	8	18	0.0922996	0.187095	0.0922996	0.187095	-1.01937	0.129351	0.639346	DOWN
ABCF2	12	27	0.382795	0.775893	0.382795	0.775893	-1.01928	0.0768534	0.513819	DOWN
TUBB1	12	27	0.251854	0.510487	0.251854	0.510487	-1.01928	0.0768534	0.513819	DOWN
AC006033.2	4	9	0.14168	0.287138	0.14168	0.287138	-1.01911	0.282135	0.843779	DOWN
AC010491.1	4	9	0.0703573	0.142591	0.0703573	0.142591	-1.01911	0.282135	0.843779	DOWN
AC017007.3	4	9	0.214317	0.434349	0.214317	0.434349	-1.01911	0.282135	0.843779	DOWN
AC027281.2	4	9	0.39106	0.79255	0.39106	0.79255	-1.01911	0.282135	0.843779	DOWN
AC090945.1	4	9	0.356555	0.722619	0.356555	0.722619	-1.01911	0.282135	0.843779	DOWN
AC104390.1	4	9	0.536204	1.08671	0.536204	1.08671	-1.01911	0.282135	0.843779	DOWN
AC104971.1	4	9	0.230625	0.467401	0.230625	0.467401	-1.01911	0.282135	0.843779	DOWN
AL354824.2	4	9	0.177596	0.359929	0.177596	0.359929	-1.01911	0.282135	0.843779	DOWN
AL589674.1	4	9	0.827377	1.67682	0.827377	1.67682	-1.01911	0.282135	0.843779	DOWN
ANO7L1	4	9	0.123265	0.249818	0.123265	0.249818	-1.01911	0.282135	0.843779	DOWN
CLIC4P3	4	9	0.370779	0.751447	0.370779	0.751447	-1.01911	0.282135	0.843779	DOWN
DNAJA4	4	9	0.0224715	0.0455422	0.0224715	0.0455422	-1.01911	0.282135	0.843779	DOWN
EPHA3	4	9	0.0376894	0.0763839	0.0376894	0.0763839	-1.01911	0.282135	0.843779	DOWN
FOXD2	4	9	0.105297	0.213402	0.105297	0.213402	-1.01911	0.282135	0.843779	DOWN
FOXG1-AS1	4	9	0.0410099	0.0831134	0.0410099	0.0831134	-1.01911	0.282135	0.843779	DOWN
GPR37L1	4	9	0.0427058	0.0865505	0.0427058	0.0865505	-1.01911	0.282135	0.843779	DOWN
ITPR1-DT	4	9	0.324972	0.658611	0.324972	0.658611	-1.01911	0.282135	0.843779	DOWN
LSM3P3	4	9	0.911196	1.84669	0.911196	1.84669	-1.01911	0.282135	0.843779	DOWN
MKNK1-AS1	4	9	0.0800764	0.162288	0.0800764	0.162288	-1.01911	0.282135	0.843779	DOWN
WBP2NL	4	9	0.0337113	0.0683216	0.0337113	0.0683216	-1.01911	0.282135	0.843779	DOWN
ZNF391	4	9	0.049141	0.0995925	0.049141	0.0995925	-1.01911	0.282135	0.843779	DOWN
LRRC49	53	119	0.200404	0.405366	0.200404	0.405366	-1.01632	0.00110766	0.0352464	DOWN
FAS	450	1010	1.90215	3.84611	1.90215	3.84611	-1.01577	3.24e-06	0.000252082	DOWN
KIAA0355	144	323	0.949994	1.91968	0.949994	1.91968	-1.01487	3.89e-05	0.0022269	DOWN
AC011005.1	21	47	1.15892	2.33663	1.15892	2.33663	-1.01165	0.0187995	0.237359	DOWN
ANXA13	21	47	0.312759	0.63059	0.312759	0.63059	-1.01165	0.0187995	0.237359	DOWN
CACNA2D1	103	230	0.660744	1.32921	0.660744	1.32921	-1.0084	0.000121707	0.00594525	DOWN
LRP12	901	2008	3.68366	7.39581	3.68366	7.39581	-1.00557	1.79e-06	0.00015032	DOWN
SERPINE1	36682	81749	810.109	1626.45	810.109	1626.45	-1.00554	7.69e-07	7.17e-05	DOWN
SOCS1	57	127	1.31074	2.63096	1.31074	2.63096	-1.0052	0.000896307	0.0298463	DOWN
STC1	1658	3694	21.9656	44.0883	21.9656	44.0883	-1.00515	1.24e-06	0.00010696	DOWN
CLDN15	22	49	0.245929	0.493465	0.245929	0.493465	-1.00471	0.0168426	0.224844	DOWN
TRIM16L	379	844	2.60513	5.22637	2.60513	5.22637	-1.00445	5.71e-06	0.000411453	DOWN
GUCY1A1	31	69	0.130044	0.26076	0.130044	0.26076	-1.00373	0.00782065	0.141513	DOWN
HNRNPLL	80	178	0.430211	0.862335	0.430211	0.862335	-1.00321	0.000318818	0.013194	DOWN
AC011498.7	9	20	0.309475	0.619553	0.309475	0.619553	-1.00141	0.163583	0.716081	DOWN
AL109615.2	9	20	0.0229951	0.046035	0.0229951	0.046035	-1.00141	0.163583	0.716081	DOWN
SPC24	194	431	2.61591	5.23559	2.61591	5.23559	-1.00104	2.46e-05	0.00149206	DOWN
ARHGEF39	77	171	0.480256	0.960826	0.480256	0.960826	-1.00047	0.000356193	0.0144802	DOWN
SAR1A	1409	3127	7.68196	15.3588	7.68196	15.3588	-0.999516	1.53e-06	0.000130284	DOWN
LINC00894	23	51	0.0696421	0.139118	0.0696421	0.139118	-0.998275	0.0151306	0.21514	DOWN
ZDHHC20	923	2044	5.88531	11.7413	5.88531	11.7413	-0.996401	2.18e-06	0.000178687	DOWN
CYP24A1	14	31	0.154862	0.308922	0.154862	0.308922	-0.99626	0.0575192	0.458733	DOWN
PTGES3L	14	31	0.167632	0.334396	0.167632	0.334396	-0.99626	0.0575192	0.458733	DOWN
DLX2	85	188	1.67168	3.33088	1.67168	3.33088	-0.994604	0.000328278	0.01355	DOWN
ALDOC	19	42	0.291111	0.579732	0.291111	0.579732	-0.993816	0.0300003	0.318806	DOWN
SMPDL3B	19	42	0.263693	0.52513	0.263693	0.52513	-0.993816	0.0300003	0.318806	DOWN
FOS	38	84	0.302732	0.602858	0.302732	0.602858	-0.993777	0.00438897	0.0954407	DOWN
ZNF346	81	179	0.417297	0.830775	0.417297	0.830775	-0.993383	0.000348021	0.0143161	DOWN
LDLR	467	1032	2.35524	4.68886	2.35524	4.68886	-0.993359	5.22e-06	0.000381141	DOWN
TAP2	24	53	0.156404	0.311163	0.156404	0.311163	-0.992388	0.013628	0.200716	DOWN
FAM76B	112	247	0.684582	1.36011	0.684582	1.36011	-0.990427	0.000142323	0.00681175	DOWN
AC018413.1	5	11	0.161558	0.320206	0.161558	0.320206	-0.98695	0.227948	0.804141	DOWN
AC023355.2	5	11	0.0625525	0.123978	0.0625525	0.123978	-0.98695	0.227948	0.804141	DOWN
AC084117.1	5	11	1.29067	2.55809	1.29067	2.55809	-0.98695	0.227948	0.804141	DOWN
AC087289.2	5	11	0.245581	0.48674	0.245581	0.48674	-0.98695	0.227948	0.804141	DOWN
AC134407.3	5	11	0.162917	0.3229	0.162917	0.3229	-0.98695	0.227948	0.804141	DOWN
AL358113.1	5	11	0.0323026	0.0640234	0.0323026	0.0640234	-0.98695	0.227948	0.804141	DOWN
AL445250.1	5	11	0.0172421	0.0341737	0.0172421	0.0341737	-0.98695	0.227948	0.804141	DOWN
AL589666.1	5	11	0.417341	0.827166	0.417341	0.827166	-0.98695	0.227948	0.804141	DOWN
AP001178.2	5	11	1.06896	2.11866	1.06896	2.11866	-0.98695	0.227948	0.804141	DOWN
DCST1	5	11	0.0899535	0.178287	0.0899535	0.178287	-0.98695	0.227948	0.804141	DOWN
HYAL1	5	11	0.0399633	0.0792069	0.0399633	0.0792069	-0.98695	0.227948	0.804141	DOWN
MROH6	10	22	0.0642063	0.127256	0.0642063	0.127256	-0.98695	0.137985	0.654747	DOWN
PIGHP1	5	11	0.616779	1.22245	0.616779	1.22245	-0.98695	0.227948	0.804141	DOWN
RBM46	5	11	0.058051	0.115056	0.058051	0.115056	-0.98695	0.227948	0.804141	DOWN
RPL13AP6	5	11	0.569412	1.12857	0.569412	1.12857	-0.98695	0.227948	0.804141	DOWN
TMEM262	10	22	0.117254	0.232397	0.117254	0.232397	-0.98695	0.137985	0.654747	DOWN
CAMSAP3	25	55	0.314809	0.623935	0.314809	0.623935	-0.986918	0.0123053	0.186924	DOWN
ULK2	45	99	0.219856	0.435741	0.219856	0.435741	-0.986915	0.00223723	0.0579404	DOWN
SCOC	837	1832	3.64933	7.19583	3.64933	7.19583	-0.979529	3.64e-06	0.000280546	DOWN
PAX8-AS1	949	2076	1.45706	2.87147	1.45706	2.87147	-0.978735	3.19e-06	0.000249209	DOWN
WHAMMP2	75	164	0.692464	1.36411	0.692464	1.36411	-0.978151	0.000565923	0.0209965	DOWN
DENND2C	43	94	0.190909	0.375968	0.190909	0.375968	-0.977724	0.00304304	0.0725688	DOWN
PLEKHA1	520	1136	1.15805	2.27914	1.15805	2.27914	-0.976787	6.47e-06	0.000459758	DOWN
EGFR-AS1	11	24	0.27323	0.537051	0.27323	0.537051	-0.974941	0.117167	0.639346	DOWN
MLLT6	11	24	0.0400023	0.0786269	0.0400023	0.0786269	-0.974941	0.117167	0.639346	DOWN
SEMA6C	22	48	0.148654	0.292189	0.148654	0.292189	-0.974941	0.0211578	0.256702	DOWN
PUDP	397	866	4.57062	8.98195	4.57062	8.98195	-0.974638	1e-05	0.000672085	DOWN
ASAH2B	67	146	0.241185	0.473476	0.241185	0.473476	-0.97315	0.000922793	0.030461	DOWN
COL4A4	17	37	0.117782	0.230939	0.117782	0.230939	-0.97139	0.0490435	0.412453	DOWN
SLC26A1	35	76	0.510783	0.99918	0.510783	0.99918	-0.968034	0.00672001	0.127674	DOWN
ZNF140	65	141	0.357912	0.699438	0.357912	0.699438	-0.966591	0.000929349	0.0306357	DOWN
AC002398.1	6	13	0.9794	1.91166	0.9794	1.91166	-0.964857	0.258407	0.807136	DOWN
AC036214.2	6	13	0.456057	0.890164	0.456057	0.890164	-0.964857	0.258407	0.807136	DOWN
AC073612.1	6	13	0.542418	1.05873	0.542418	1.05873	-0.964857	0.258407	0.807136	DOWN
AC087500.1	6	13	0.0529104	0.103274	0.0529104	0.103274	-0.964857	0.258407	0.807136	DOWN
AC131011.2	6	13	0.622327	1.2147	0.622327	1.2147	-0.964857	0.258407	0.807136	DOWN
AC234781.2	6	13	0.420728	0.821207	0.420728	0.821207	-0.964857	0.258407	0.807136	DOWN
AL357079.1	6	13	0.188041	0.367032	0.188041	0.367032	-0.964857	0.258407	0.807136	DOWN
AL390066.2	6	13	0.18167	0.354596	0.18167	0.354596	-0.964857	0.258407	0.807136	DOWN
GSTT2	18	39	0.538691	1.05146	0.538691	1.05146	-0.964857	0.043063	0.382166	DOWN
LINC01847	6	13	0.0440771	0.0860329	0.0440771	0.0860329	-0.964857	0.258407	0.807136	DOWN
PAX6	6	13	0.00610445	0.0119151	0.00610445	0.0119151	-0.964857	0.258407	0.807136	DOWN
PRR29	6	13	0.0345366	0.067411	0.0345366	0.067411	-0.964857	0.258407	0.807136	DOWN
SSTR2	6	13	0.0509074	0.0993646	0.0509074	0.0993646	-0.964857	0.258407	0.807136	DOWN
GAL3ST1	43	93	0.263642	0.513684	0.263642	0.513684	-0.9623	0.00361742	0.08292	DOWN
AP001458.2	19	41	2.29509	4.46176	2.29509	4.46176	-0.959064	0.0379493	0.356314	DOWN
DICER1	818	1765	2.62664	5.10576	2.62664	5.10576	-0.958905	5.85e-06	0.000420422	DOWN
AC135050.1	32	69	0.334543	0.649847	0.334543	0.649847	-0.957908	0.0105648	0.167195	DOWN
TCEAL1	167	360	4.28879	8.3289	4.28879	8.3289	-0.957556	8.4e-05	0.00435064	DOWN
AC005041.1	13	28	0.12883	0.249987	0.12883	0.249987	-0.956381	0.085967	0.547737	DOWN
AL109627.1	13	28	0.340369	0.660464	0.340369	0.660464	-0.956381	0.085967	0.547737	DOWN
AP006621.1	13	28	0.906062	1.75816	0.906062	1.75816	-0.956381	0.085967	0.547737	DOWN
SIRT4	13	28	0.36952	0.717029	0.36952	0.717029	-0.956381	0.085967	0.547737	DOWN
DCXR	143	308	1.15747	2.24591	1.15747	2.24591	-0.956327	0.000117681	0.00577185	DOWN
BAD	118	254	2.33983	4.53736	2.33983	4.53736	-0.955451	0.000198225	0.00896175	DOWN
ZNF248	132	284	0.739869	1.43406	0.739869	1.43406	-0.954765	0.000149876	0.00710634	DOWN
CMTM7	161	346	1.63747	3.17023	1.63747	3.17023	-0.953121	8.82e-05	0.00451802	DOWN
LAMA5	1139	2447	4.44473	8.60248	4.44473	8.60248	-0.952656	5.07e-06	0.000372073	DOWN
TM7SF2	28	60	0.165654	0.31979	0.165654	0.31979	-0.948948	0.0189088	0.237753	DOWN
RASGRP1	35	75	0.219045	0.422853	0.219045	0.422853	-0.948932	0.00810096	0.144962	DOWN
AC084337.1	7	15	0.711265	1.373	0.711265	1.373	-0.948869	0.211789	0.804141	DOWN
CCDC58P3	7	15	1.13472	2.19041	1.13472	2.19041	-0.948869	0.211789	0.804141	DOWN
MIR590	7	15	5.03019	9.71006	5.03019	9.71006	-0.948869	0.211789	0.804141	DOWN
TMEM171	7	15	0.297336	0.573965	0.297336	0.573965	-0.948869	0.211789	0.804141	DOWN
PLAT	319	683	1.90686	3.67805	1.90686	3.67805	-0.947738	2.48e-05	0.00150025	DOWN
LMO1	36	77	0.838341	1.61541	0.838341	1.61541	-0.946289	0.00744149	0.137319	DOWN
RNF144B	463	990	6.10263	11.7554	6.10263	11.7554	-0.945824	1.46e-05	0.000946326	DOWN
AC137932.1	22	47	0.480078	0.92397	0.480078	0.92397	-0.944579	0.0264948	0.29651	DOWN
CFAP298-TCP10L	44	94	0.0638664	0.122919	0.0638664	0.122919	-0.944579	0.00399406	0.0896868	DOWN
STXBP5L	22	47	0.125275	0.241108	0.125275	0.241108	-0.944579	0.0264948	0.29651	DOWN
LTO1	111	237	0.479197	0.921734	0.479197	0.921734	-0.943733	0.000292702	0.012291	DOWN
AC093525.8	23	49	1.19455	2.29267	1.19455	2.29267	-0.940553	0.0236484	0.277471	DOWN
POLH-AS1	23	49	1.61928	3.10784	1.61928	3.10784	-0.940553	0.0236484	0.277471	DOWN
TP53INP1	148	315	1.76153	3.37758	1.76153	3.37758	-0.93916	0.00015587	0.00734742	DOWN
STARD7-AS1	16	34	0.0879606	0.168393	0.0879606	0.168393	-0.9369	0.05607	0.451936	DOWN
PAQR9	65	138	0.404432	0.773533	0.404432	0.773533	-0.935566	0.00140966	0.0414705	DOWN
MED12L	57	121	0.271891	0.51996	0.271891	0.51996	-0.935372	0.00219814	0.0572061	DOWN
HOXA10	334	709	2.54755	4.87181	2.54755	4.87181	-0.935345	2.96e-05	0.0017429	DOWN
RGPD4	41	87	0.396233	0.757455	0.396233	0.757455	-0.934811	0.00593562	0.116055	DOWN
DNAJC25-GNG10	372	789	17.9061	34.214	17.9061	34.214	-0.934131	2.35e-05	0.00143774	DOWN
DNAH3	58	123	0.249338	0.476361	0.249338	0.476361	-0.933952	0.00207295	0.0548912	DOWN
SERTAD1	25	53	0.836118	1.59687	0.836118	1.59687	-0.933473	0.018998	0.238499	DOWN
CU633906.2	17	36	0.165951	0.316593	0.165951	0.316593	-0.931877	0.0490435	0.412453	DOWN
HMGB1	1114	2353	5.36555	10.2098	5.36555	10.2098	-0.928161	8.82e-06	0.000601966	DOWN
AC092953.2	9	19	0.897433	1.70673	0.897433	1.70673	-0.927359	0.214446	0.804141	DOWN
LINC00653	9	19	0.407606	0.775182	0.407606	0.775182	-0.927359	0.214446	0.804141	DOWN
NDUFB2-AS1	9	19	0.380647	0.723911	0.380647	0.723911	-0.927359	0.214446	0.804141	DOWN
[truncated: 8,957 more rows]

[truncated: 2 more sheets: Table S11, Table S12]
